# Supplementary material for: Generation and analysis of expressed sequence tags in the extreme large genomes Lilium and Tulipa
Source: BMC Genomics. 2012 Nov 20;13:640. doi: 10.1186/1471-2164-13-640 (PMC3576253; doi:10.1186/1471-2164-13-640)
Supplement: Additional file 1 — Gene annotation and gene ontology for the lily contigs generated by blasting contigs to the nr genebank with a threshold of 1E-15 using Blast2go software. GO terms: F stands for molecular function, P for biological process, and C for cellular compound. [file 1471-2164-13-640-S1.xlsx]

## Sheet: Sheet1
Seq. Name	Seq. Description	Seq. Length	#Hits	min. eValue	mean Similarity	#GOs	GOs
lily_all_contig_1	non-imprinted in prader-willi angelman syndrome region protein 1	381	10	1.79e-20	0.766	1	C:membrane
lily_all_contig_2	root phototropism	340	10	5.36e-22	0.797	3	P:response to light stimulus; F:signal transducer activity; F:protein binding
lily_all_contig_3	microtubule binding protein	255	10	1.82e-20	0.859	7	F:ATP binding; F:nucleotide binding; F:microtubule motor activity; P:auxin biosynthetic process; F:motor activity; P:microtubule-based movement; C:microtubule
lily_all_contig_4	protein	403	10	1.12e-30	0.965	0
lily_all_contig_6	pollen-specific -like protein	536	1	1.02e-41	0.79	3	F:unfolded protein binding; P:protein folding; F:heat shock protein binding
lily_all_contig_7	anthocyanin 5-aromatic	679	10	6.42e-34	0.565	4	F:anthocyanin 5-aromatic acyltransferase activity; F:acyltransferase activity; F:transferase activity; F:transferase activity, transferring acyl groups other than amino-acyl groups
lily_all_contig_10	hypothetical protein [Oryza sativa Japonica Group]	470	10	3.04e-44	0.779	0
lily_all_contig_14	eukaryotic translation initiation factor 4b	635	10	1.77e-25	0.817	1	F:translation initiation factor activity
lily_all_contig_16	ea59 gene protein	724	10	6.01e-83	0.733	3	F:nucleotide binding; F:nucleoside-triphosphatase activity; P:auxin biosynthetic process
lily_all_contig_22	hypothetical protein SORBIDRAFT_09g025100 [Sorghum bicolor]	578	8	2.35e-17	0.8788	1	C:outer membrane
lily_all_contig_31	cellular apoptosis susceptibility protein	671	10	8.33e-43	0.722	1	C:membrane
lily_all_contig_38	brassinosteroid-insensitive 1	434	1	3.47e-16	0.63	7	F:protein kinase activity; F:ATP binding; F:nucleotide binding; P:protein amino acid phosphorylation; P:auxin biosynthetic process; F:protein binding; F:protein serine/threonine kinase activity
lily_all_contig_40	protein	495	10	3.56e-45	0.75	3	F:hydrolase activity; P:biological_process; C:cellular_component
lily_all_contig_43	atpase 6	511	10	1.07e-51	0.918	5	F:hydrogen ion transmembrane transporter activity; C:mitochondrion; P:ATP synthesis coupled proton transport; C:proton-transporting ATP synthase complex, coupling factor F(o); C:mitochondrial inner membrane
lily_all_contig_45	predicted protein [Populus trichocarpa]	352	10	3.16e-25	0.674	2	F:oxidoreductase activity, acting on CH-OH group of donors; F:FAD binding
lily_all_contig_46	PREDICTED: hypothetical protein [Vitis vinifera]	459	9	6.28e-18	0.89	4	C:endomembrane system; F:molecular_function; C:cytoplasmic membrane-bounded vesicle; P:biological_process
lily_all_contig_52	abi3-interacting protein 2	257	10	2.45e-25	0.822	3	F:molecular_function; P:biological_process; C:cellular_component
lily_all_contig_53	peptide deformylase	356	10	1.51e-27	0.736	5	P:co-translational protein modification; C:plant-type cell wall; F:peptide deformylase activity; C:chloroplast; C:mitochondrion	EC:3.5.1.88
lily_all_contig_54	pentatricopeptide repeat-containing protein	321	10	2.35e-20	0.805	2	P:RNA modification; C:chloroplast
lily_all_contig_65	PREDICTED: hypothetical protein [Vitis vinifera]	381	4	2.11e-21	0.625	3	F:DNA-directed RNA polymerase activity; P:transcription; F:DNA binding
lily_all_contig_67	PREDICTED: hypothetical protein [Vitis vinifera]	254	10	2.01e-35	0.904	0
lily_all_contig_72	gag-pol polyprotein	389	10	6.49e-31	0.689	6	F:nucleic acid binding; F:metal ion binding; C:mitochondrion; P:DNA integration; F:zinc ion binding; F:DNA binding
lily_all_contig_73	protein binding	358	10	5.01e-23	0.652	0
lily_all_contig_75	aldose reductase	320	10	7.08e-33	0.803	2	P:oxidation reduction; F:oxidoreductase activity
lily_all_contig_76	protein disulfide isomerase	391	10	1.76e-20	0.749	7	P:cell redox homeostasis; F:protein disulfide isomerase activity; F:electron carrier activity; C:cytoplasmic membrane-bounded vesicle; P:electron transport chain; C:endoplasmic reticulum; F:isomerase activity
lily_all_contig_77	hypothetical protein SORBIDRAFT_06g023720 [Sorghum bicolor]	300	10	1.2e-16	0.86	1	C:chloroplast inner membrane
lily_all_contig_80	hexokinase 1	394	10	2.61e-43	0.829	10	F:transferase activity; P:auxin biosynthetic process; F:nucleotide binding; F:ATP binding; F:kinase activity; P:carbohydrate metabolic process; P:glycolysis; F:glucokinase activity; F:hexokinase activity; F:phosphotransferase activity, alcohol group as acceptor
lily_all_contig_87	endo- -beta-glucanase	599	10	1.85e-54	0.786	7	F:hydrolase activity, hydrolyzing O-glycosyl compounds; F:cellulase activity; P:metabolic process; F:hydrolase activity; P:carbohydrate metabolic process; F:hydrolase activity, acting on glycosyl bonds; F:catalytic activity
lily_all_contig_88	atfro6 fro6	374	10	2.13e-37	0.809	5	F:ferric-chelate reductase activity; C:plasma membrane; P:photosynthetic electron transport chain; C:chloroplast; P:response to light stimulus	EC:1.16.1.7
lily_all_contig_95	nucleoside diphosphate kinase	298	10	2.34e-20	0.934	6	C:peroxisome; P:response to salt stress; C:chloroplast; P:response to cadmium ion; C:plasma membrane; C:apoplast
lily_all_contig_99	cdc15 domain-containing protein	391	5	1.6e-28	0.766	2	F:metal ion binding; P:intracellular signaling pathway
lily_all_contig_100	ateme1b (arabidopsis essential meiotic endonuclease 1b) endonuclease	593	10	8.51e-36	0.809	3	F:endonuclease activity; P:DNA repair; P:DNA recombination
lily_all_contig_105	rna-dependent rna polymerase	687	10	1.4e-92	0.838	3	F:nucleic acid binding; C:mitochondrion; F:RNA-directed RNA polymerase activity
lily_all_contig_110	37 kda inner envelope membrane chloroplast expressed	141	10	1.14e-19	0.946	4	C:plastid; F:methyltransferase activity; F:transferase activity; P:metabolic process
lily_all_contig_111	membrane protein	371	4	2.53e-30	0.6225	1	F:binding
lily_all_contig_112	polyamine transport-related protein	777	10	2.59e-61	0.746	5	F:structural constituent of ribosome; P:translation; P:transmembrane transport; C:ribosome; C:intracellular
lily_all_contig_114	dcl protein	688	4	4.56e-21	0.725	6	C:mitochondrion; F:nucleotidyltransferase activity; F:DNA-directed RNA polymerase activity; F:transferase activity; P:transcription; F:DNA binding
lily_all_contig_116	alpha beta fold family protein	289	10	3.09e-20	0.861	1	C:chloroplast envelope
lily_all_contig_121	plasma membrane h+-atpase	363	10	2.3e-28	0.929	15	F:ATPase activity, uncoupled; P:auxin biosynthetic process; C:integral to membrane; C:membrane; P:cation transport; F:ATPase activity, coupled to transmembrane movement of ions, phosphorylative mechanism; F:hydrolase activity; F:nucleotide binding; F:ATP binding; F:ATPase activity; P:ATP biosynthetic process; F:catalytic activity; F:hydrogen-exporting ATPase activity, phosphorylative mechanism; P…
lily_all_contig_124	acting on glycosyl bonds	394	10	1.06e-44	0.797	2	C:cytoplasm; F:mannosyl-glycoprotein endo-beta-N-acetylglucosaminidase activity
lily_all_contig_127	protein	534	10	5.56e-25	1	6	F:structural constituent of ribosome; P:translation; C:small ribosomal subunit; C:ribonucleoprotein complex; C:ribosome; C:intracellular
lily_all_contig_128	nadph-dependent d-xylose reductase	503	10	1.58e-53	0.784	4	P:oxidation reduction; F:oxidoreductase activity; P:carbohydrate metabolic process; P:D-xylose metabolic process
lily_all_contig_132	gata transcription	404	10	2.25e-39	0.646	5	P:regulation of transcription, DNA-dependent; F:metal ion binding; F:sequence-specific DNA binding; F:zinc ion binding; F:transcription factor activity
lily_all_contig_142	hemolysin iii-related family protein	392	10	2.27e-60	0.942	2	P:response to hormone stimulus; P:response to sucrose stimulus
lily_all_contig_147	ent-kaurenoic acid oxidase	464	10	1.13e-46	0.864	2	F:ent-kaurenoate oxidase activity; C:endoplasmic reticulum
lily_all_contig_148	elongation factor 1-	500	10	9.56e-53	0.798	10	F:transferase activity; F:sulfate adenylyltransferase (ATP) activity; F:nucleotide binding; F:GTP binding; F:zinc ion binding; F:nucleotidyltransferase activity; F:translation elongation factor activity; C:intracellular; F:GTPase activity; P:biological_process
lily_all_contig_149	sterol-4-alpha-carboxylate 3- decarboxylating	413	10	3.54e-53	0.823	2	C:membrane; F:sterol-4-alpha-carboxylate 3-dehydrogenase (decarboxylating) activity	EC:1.1.1.170
lily_all_contig_156	tubulin alpha-3	604	10	2.49e-38	0.867	4	P:response to cadmium ion; C:plasma membrane; P:cellular response to gravity; C:cytosol
lily_all_contig_157	glycerol 3-phosphate permease	541	10	2.09e-35	0.871	5	C:mitochondrion; P:carbohydrate transport; C:membrane; F:sugar:hydrogen symporter activity; P:transmembrane transport
lily_all_contig_158	glycerol 3-phosphate permease	426	10	3.6e-37	0.896	5	C:mitochondrion; P:carbohydrate transport; C:membrane; F:sugar:hydrogen symporter activity; P:transmembrane transport
lily_all_contig_160	17 transgene -like	302	10	5.02e-23	0.74	3	C:mitochondrion; C:integral to membrane; C:membrane
lily_all_contig_161	mawd binding protein	294	10	3.28e-22	0.741	3	P:biosynthetic process; C:mitochondrion; F:catalytic activity
lily_all_contig_164	map3k protein kinase-like protein	507	10	1.12e-33	0.707	1	C:anchored to plasma membrane
lily_all_contig_167	atp binding	698	10	1.17e-17	0.599	12	F:transferase activity; F:tau-protein kinase activity; P:auxin biosynthetic process; C:integral to membrane; C:membrane; F:protein kinase activity; F:nucleotide binding; P:protein amino acid phosphorylation; F:ATP binding; F:kinase activity; F:receptor activity; F:protein binding
lily_all_contig_168	comm domain-containing	473	10	1.71e-38	0.79	0
lily_all_contig_169	comm domain-containing	302	6	1.05e-20	0.7267	0
lily_all_contig_174	unnamed protein product [Vitis vinifera]	331	10	1.16e-19	0.87	0
lily_all_contig_177	acyl:coa ligase acetate-coa synthetase-like protein	384	10	4.85e-31	0.823	3	F:ligase activity; P:metabolic process; F:catalytic activity
lily_all_contig_182	glycolipid transfer	391	10	1.28e-20	0.768	4	C:cytoplasm; F:glycolipid transporter activity; F:glycolipid binding; P:glycolipid transport
lily_all_contig_183	glycerol-3-phosphate dehydrogenase	694	10	2.86e-32	0.762	6	F:beta-lactamase activity; P:glycerolipid biosynthetic process; F:metal ion binding; P:systemic acquired resistance; F:glycerol-3-phosphate dehydrogenase (NAD+) activity; F:hydroxyacylglutathione hydrolase activity	EC:3.5.2.6; EC:1.1.1.8; EC:3.1.2.6
lily_all_contig_184	family 61 endoglucanase	386	1	2.16e-42	0.81	4	F:hydrolase activity, hydrolyzing O-glycosyl compounds; F:cellulose binding; P:carbohydrate metabolic process; C:extracellular region
lily_all_contig_190	pentatricopeptide repeat-containing	256	4	3.03e-19	0.7925	0
lily_all_contig_192	trz4 (trnase z 4) 3 -trna processing endoribonuclease catalytic	450	10	2.45e-37	0.954	8	F:binding; P:tRNA processing; F:hydrolase activity; F:zinc ion binding; P:intracellular protein transport; F:3'-tRNA processing endoribonuclease activity; F:endoribonuclease activity, producing 5'-phosphomonoesters; P:tRNA 3'-trailer cleavage
lily_all_contig_193	psbo_friag ame: full=oxygen-evolving enhancer protein chloroplastic short=oee1 ame: full=33 kda subunit of oxygen evolving system of photosystem ii ame: full=33 kda thylakoid membrane protein ame: full=oec 33 kda subunit flags: precursor	404	10	2.48e-54	0.921	11	C:chloroplast thylakoid membrane; C:membrane; P:photosynthesis; C:extrinsic to membrane; C:thylakoid; C:photosystem II; C:oxygen evolving complex; F:calcium ion binding; C:plastid; C:chloroplast; P:photosystem II stabilization
lily_all_contig_196	protein	450	10	1.51e-19	0.699	1	C:cytoplasmic membrane-bounded vesicle
lily_all_contig_198	structural maintenance of chromosome 1	329	10	1.16e-27	0.769	2	C:Golgi apparatus; F:protein binding
lily_all_contig_199	cbl-interacting protein kinase 04	459	9	1.83e-17	0.8156	10	F:transferase activity; P:auxin biosynthetic process; F:protein serine/threonine kinase activity; F:protein kinase activity; C:mitochondrion; P:protein amino acid phosphorylation; F:nucleotide binding; F:ATP binding; F:kinase activity; P:signal transduction
lily_all_contig_201	ubiquitin family protein	355	10	2.33e-28	0.697	0
lily_all_contig_204	elongation factor 1-gamma	441	8	9.56e-38	0.6613	4	P:translational elongation; F:translation elongation factor activity; P:translation; C:eukaryotic translation elongation factor 1 complex
lily_all_contig_209	cytochrome c oxidase copper chaperone family protein	383	10	1.28e-18	0.934	1	F:copper chaperone activity
lily_all_contig_211	gag-pol polyprotein	350	10	3.29e-22	0.762	5	F:nucleic acid binding; F:metal ion binding; P:DNA integration; F:zinc ion binding; F:DNA binding
lily_all_contig_212	retrotransposon unclassified	453	10	1.63e-20	0.552	1	C:cytoplasmic membrane-bounded vesicle
lily_all_contig_214	cytochrome p450	383	10	4.54e-24	0.624	10	F:heme binding; C:cytoplasmic membrane-bounded vesicle; F:iron ion binding; F:electron carrier activity; F:DNA binding; P:DNA replication; P:oxidation reduction; F:oxidoreductase activity; F:metal ion binding; F:monooxygenase activity
lily_all_contig_217	unknown [Picea sitchensis]	374	10	9.87e-35	0.853	5	C:plastid; F:nucleic acid binding; F:nucleotide binding; C:intracellular; P:transport
lily_all_contig_218	gag-pol polyprotein	294	10	1.09e-25	0.78	11	P:defense response; P:auxin biosynthetic process; F:DNA binding; P:apoptosis; F:nucleic acid binding; F:nucleotide binding; F:ATP binding; F:nucleoside-triphosphatase activity; F:zinc ion binding; P:DNA integration; F:metal ion binding
lily_all_contig_219	gag-pol polyprotein	376	10	7.31e-29	0.691	11	P:defense response; P:auxin biosynthetic process; F:DNA binding; P:apoptosis; F:nucleic acid binding; F:nucleotide binding; F:ATP binding; F:nucleoside-triphosphatase activity; F:zinc ion binding; P:DNA integration; F:metal ion binding
lily_all_contig_225	jmjc domain containing expressed	480	10	8.3e-27	0.612	3	F:metal ion binding; F:zinc ion binding; F:protein binding
lily_all_contig_227	mutator-like transposase	624	10	3.37e-72	0.79	3	F:nucleic acid binding; F:metal ion binding; F:zinc ion binding
lily_all_contig_236	auxin response factor 1	416	10	2.43e-33	0.889	8	P:regulation of transcription, DNA-dependent; P:response to hormone stimulus; P:transcription; P:auxin mediated signaling pathway; P:regulation of transcription; F:protein dimerization activity; F:DNA binding; C:nucleus
lily_all_contig_238	spliceosomal protein	749	10	1.68e-63	0.819	5	C:plastid; F:nucleic acid binding; C:chloroplast; P:biological_process; C:nucleus
lily_all_contig_243	lim domain	660	10	4.08e-38	0.663	10	C:integral to membrane; C:membrane; F:2-alkenal reductase activity; F:protein kinase activity; P:protein amino acid phosphorylation; F:ATP binding; F:kinase activity; P:oxidation reduction; F:oxidoreductase activity; F:protein binding
lily_all_contig_246	defensin 1	278	6	6.74e-20	0.7767	1	P:defense response
lily_all_contig_247	ascorbate oxidase promoter-binding protein aobp	373	10	4.29e-30	0.68	0
lily_all_contig_256	cre-vit-2 protein	703	10	1.14e-44	0.644	8	C:yolk granule; P:nematode larval development; C:vesicle lumen; F:protein binding; P:positive regulation of growth rate; P:determination of adult lifespan; P:embryonic development ending in birth or egg hatching; C:cytoplasmic vesicle
lily_all_contig_260	uv excision repair protein	550	10	8.38e-42	0.909	4	P:proteasomal ubiquitin-dependent protein catabolic process; F:damaged DNA binding; P:nucleotide-excision repair; C:nucleus
lily_all_contig_265	copper amine oxidase like protein	633	10	5.33e-61	0.835	1	C:vacuole
lily_all_contig_270	litaf-domain-containing protein	488	10	6.83e-28	0.872	0
lily_all_contig_273	membrane steroid-binding protein 1	404	10	1.09e-34	0.872	4	P:oxidation reduction; F:oxidoreductase activity; F:heme binding; F:2-alkenal reductase activity
lily_all_contig_275	protein	368	10	1.75e-36	0.731	1	P:response to oxidative stress
lily_all_contig_277	ganglioside induced differentiation associated	422	10	5.95e-56	0.845	0
lily_all_contig_280	act domain containing protein	375	10	4.29e-22	0.847	3	C:plastid; F:amino acid binding; P:metabolic process
lily_all_contig_285	zinc finger	417	10	1.17e-35	0.718	8	F:metal ion binding; P:oxidation reduction; P:translation; F:oxidoreductase activity; F:translation initiation factor activity; C:membrane; F:2-alkenal reductase activity; F:zinc ion binding
lily_all_contig_292	precursor of transferase serine hydroxymethyltransferase 3	379	10	2.72e-58	0.998	9	F:transferase activity; F:pyridoxal phosphate binding; F:methyltransferase activity; C:mitochondrion; P:one-carbon metabolic process; P:glycine metabolic process; F:catalytic activity; F:glycine hydroxymethyltransferase activity; P:L-serine metabolic process
lily_all_contig_296	nucellin-like aspartic protease	394	10	4.77e-29	0.806	4	P:proteolysis; F:hydrolase activity; F:aspartic-type endopeptidase activity; F:peptidase activity
lily_all_contig_303	heat shock transcription factor 8	767	9	6.41e-18	0.7944	6	P:regulation of transcription, DNA-dependent; P:response to stress; F:sequence-specific DNA binding; F:DNA binding; F:transcription factor activity; C:nucleus
lily_all_contig_304	predicted protein [Laccaria bicolor S238N-H82]	490	3	2.18e-34	0.6733	0
lily_all_contig_305	60s ribosomal protein	378	10	5.94e-32	0.991	1	C:cytosolic large ribosomal subunit
lily_all_contig_306	conserved hypothetical protein [Ricinus communis]	357	10	8e-21	0.816	2	F:molecular_function; C:cellular_component
lily_all_contig_307	Os03g0806700 [Oryza sativa Japonica Group]	623	10	3.49e-78	0.809	0
lily_all_contig_314	hypothetical protein [Beta vulgaris]	483	10	1.77e-44	0.813	7	F:nucleic acid binding; F:RNA binding; P:DNA integration; P:RNA-dependent DNA replication; F:zinc ion binding; F:DNA binding; F:RNA-directed DNA polymerase activity
lily_all_contig_322	hydroxyproline-rich glyco	664	10	3.84e-66	0.754	0
lily_all_contig_323	50s ribosomal protein l4	629	10	5.49e-51	0.877	5	F:structural constituent of ribosome; C:mitochondrion; P:translation; C:ribosome; C:intracellular
lily_all_contig_334	myosin heavy expressed	389	10	7.43e-27	0.794	0
lily_all_contig_335	rna-binding protein	284	10	1.44e-25	0.821	2	F:nucleic acid binding; F:nucleotide binding
lily_all_contig_341	glycoside hydrolase family 16 protein	406	10	1.97e-35	0.693	3	F:hydrolase activity, hydrolyzing O-glycosyl compounds; P:carbohydrate metabolic process; F:hydrolase activity
lily_all_contig_342	family expressed	260	10	3.52e-32	0.893	3	C:mitochondrion; F:molecular_function; P:biological_process
lily_all_contig_343	family expressed	653	10	1.01e-25	0.893	3	C:mitochondrion; F:molecular_function; P:biological_process
lily_all_contig_346	predicted protein [Laccaria bicolor S238N-H82]	558	5	6.19e-29	0.598	1	C:integral to membrane
lily_all_contig_349	hypothetical protein OsI_22856 [Oryza sativa Indica Group]	588	5	7.13e-19	0.614	1	F:RNA binding
lily_all_contig_351	hydrolyzing o-glycosyl	645	10	6.16e-28	0.811	2	C:cell wall; F:endo-1,4-beta-xylanase activity	EC:3.2.1.8
lily_all_contig_354	sodium-bile acid	409	10	3.58e-28	0.979	1	C:chloroplast envelope
lily_all_contig_357	huwe1 protein	675	10	1.98e-80	0.839	5	F:ligase activity; F:binding; F:acid-amino acid ligase activity; C:intracellular; P:protein modification process
lily_all_contig_359	map2b (methionine aminopeptidase 2b) aminopeptidase metalloexopeptidase	313	10	3.41e-51	0.984	1	C:cytoplasm
lily_all_contig_360	protein	545	10	4.59e-29	0.744	3	C:plastid; F:RNA binding; C:chloroplast
lily_all_contig_364	rna binding	596	10	2.04e-61	0.703	4	F:nucleic acid binding; F:molecular_function; F:nucleotide binding; P:embryonic development ending in seed dormancy
lily_all_contig_366	Os02g0599100 [Oryza sativa Japonica Group]	407	10	2.02e-56	0.906	0
lily_all_contig_367	dna binding	726	10	4.95e-54	0.739	2	F:DNA binding; C:nucleus
lily_all_contig_369	atp binding	416	10	3.52e-53	0.854	10	F:transferase activity; P:auxin biosynthetic process; F:protein serine/threonine kinase activity; F:protein kinase activity; P:protein amino acid phosphorylation; F:nucleotide binding; F:ATP binding; F:kinase activity; C:cellular_component; F:receptor activity
lily_all_contig_371	unnamed protein product [Vitis vinifera]	393	10	8.4e-34	0.798	5	F:phenylalanine-tRNA ligase activity; F:ATP binding; F:tRNA binding; C:cytoplasm; P:phenylalanyl-tRNA aminoacylation
lily_all_contig_372	cyclophilin	361	10	1.72e-23	0.935	3	F:peptidyl-prolyl cis-trans isomerase activity; P:protein folding; F:isomerase activity
lily_all_contig_376	auxin response	506	10	1.86e-41	0.666	6	P:regulation of transcription, DNA-dependent; P:response to hormone stimulus; P:transcription; P:regulation of transcription; F:DNA binding; C:nucleus
lily_all_contig_381	ruvb-like 2	283	7	2.91e-18	0.9371	5	F:ATP binding; F:nucleotide binding; F:nucleoside-triphosphatase activity; P:auxin biosynthetic process; F:DNA helicase activity
lily_all_contig_385	cytosolic purine 5-	530	10	1.04e-43	0.756	3	F:5'-nucleotidase activity; C:plastid; F:hydrolase activity
lily_all_contig_386	atp-dependent rna helicase dhx8	647	10	2.3e-65	0.74	9	F:helicase activity; P:auxin biosynthetic process; F:hydrolase activity; F:nucleic acid binding; F:nucleotide binding; F:nucleoside-triphosphatase activity; F:ATP binding; F:ATP-dependent helicase activity; C:plastid
lily_all_contig_389	unnamed protein product [Vitis vinifera]	318	10	3.76e-34	0.86	4	C:plastid; P:biological_process; F:endonuclease activity; C:cellular_component
lily_all_contig_390	predicted protein [Populus trichocarpa]	515	10	1.39e-18	0.888	0
lily_all_contig_391	predicted protein [Populus trichocarpa]	467	9	9.27e-17	0.8967	0
lily_all_contig_393	fkbp-rapamycin associated	407	10	3.81e-23	0.791	2	F:protein binding; P:embryonic development ending in seed dormancy
lily_all_contig_396	carboxyl-terminal proteinase	481	10	1.63e-58	0.883	3	C:endomembrane system; F:molecular_function; P:biological_process
lily_all_contig_397	ubp17 (ubiquitin-specific protease 17) cysteine-type endopeptidase ubiquitin thiolesterase zinc ion binding	689	10	2.97e-34	0.607	5	F:metal ion binding; F:zinc ion binding; F:ubiquitin thiolesterase activity; F:cysteine-type endopeptidase activity; P:ubiquitin-dependent protein catabolic process
lily_all_contig_398	ppr repeat protein	391	10	2.62e-40	0.782	0
lily_all_contig_399	mitochondrial carrier protein cgi-69	644	10	1.33e-83	0.866	7	F:binding; C:integral to membrane; C:membrane; P:transmembrane transport; C:mitochondrial inner membrane; F:transporter activity; P:transport
lily_all_contig_401	unknown [Picea sitchensis]	545	10	3.77e-27	0.768	5	F:unfolded protein binding; C:cytoplasmic membrane-bounded vesicle; F:calcium ion binding; P:protein folding; C:endoplasmic reticulum
lily_all_contig_404	20 kd nuclear cap binding	237	10	1.28e-18	0.914	2	F:nucleic acid binding; F:nucleotide binding
lily_all_contig_406	carboxylesterase-like protein	439	10	2.78e-58	0.836	2	P:biological_process; C:cellular_component
lily_all_contig_408	ubiquitin carrier protein ubc7	327	10	6.32e-42	0.985	7	F:ligase activity; P:regulation of protein metabolic process; P:post-translational protein modification; F:small conjugating protein ligase activity; F:ubiquitin-protein ligase activity; P:protein deubiquitination; P:protein modification process
lily_all_contig_409	rna-dependent rna polymerase	361	10	1.07e-49	0.843	2	F:nucleic acid binding; F:RNA-directed RNA polymerase activity
lily_all_contig_410	tubulin alpha-1 chain	419	10	1.52e-51	0.889	9	P:microtubule-based movement; P:microtubule-based process; P:protein polymerization; C:microtubule; F:nucleotide binding; F:GTP binding; C:protein complex; F:GTPase activity; F:structural molecule activity
lily_all_contig_415	unknown [Zea mays]	581	2	4.13e-16	0.77	0
lily_all_contig_416	ferroportin protein family	567	10	9.3e-50	0.868	4	F:iron ion transmembrane transporter activity; C:integral to membrane; C:membrane; P:iron ion transport
lily_all_contig_419	had-superfamily subfamily iia	359	10	1.01e-39	0.818	1	C:chloroplast
lily_all_contig_421	atp synthase alpha mitochondrial precursor	410	10	8.5e-39	0.914	17	P:ATP synthesis coupled proton transport; P:auxin biosynthetic process; C:proton-transporting ATP synthase complex, catalytic core F(1); C:proton-transporting two-sector ATPase complex; F:hydrolase activity; P:ion transport; P:transport; F:nucleotide binding; F:hydrogen ion transporting ATP synthase activity, rotational mechanism; P:ATP metabolic process; F:ATP binding; P:plasma membrane ATP synt…
lily_all_contig_422	bzip transcription factor protein	628	9	1.69e-19	0.6311	6	P:regulation of transcription, DNA-dependent; F:sequence-specific DNA binding; F:protein dimerization activity; F:DNA binding; F:transcription factor activity; C:nucleus
lily_all_contig_425	receptor protein kinase clavata1	361	10	2.09e-37	0.821	15	F:transferase activity; C:integral to membrane; F:protein serine/threonine kinase activity; C:membrane; F:2-alkenal reductase activity; F:protein kinase activity; P:protein amino acid phosphorylation; F:ATP binding; F:kinase activity; P:oxidation reduction; F:oxidoreductase activity; F:MAP kinase kinase kinase activity; F:receptor activity; F:protein binding; C:plastid
lily_all_contig_426	kh domain-containing protein nova-like	261	10	1.2e-32	0.862	2	F:RNA binding; C:plastid
lily_all_contig_429	diphosphonucleotide phosphatase expressed	316	10	6.03e-24	0.91	3	F:metal ion binding; F:hydrolase activity; F:acid phosphatase activity
lily_all_contig_430	dcl3b_orysj ame: full=endoribonuclease dicer homolog 3b ame: full=dicer-like protein 3b short= 3b	382	7	1.79e-20	0.6871	11	F:helicase activity; P:auxin biosynthetic process; P:RNA processing; F:hydrolase activity; F:nucleic acid binding; F:ATP binding; F:RNA binding; F:ATP-dependent helicase activity; F:ribonuclease III activity; F:binding; C:plastid
lily_all_contig_432	exostosin family protein	591	10	9.77e-60	0.804	5	C:cytoplasmic membrane-bounded vesicle; F:transferase activity; F:glucuronosyl-N-acetylglucosaminyl-proteoglycan 4-alpha-N-acetylglucosaminyltransferase activity; C:membrane; F:transferase activity, transferring glycosyl groups
lily_all_contig_433	zinc knuckle (cchc-type) family protein	391	7	2.82e-18	0.8157	3	F:nucleic acid binding; F:metal ion binding; F:zinc ion binding
lily_all_contig_444	hypothetical protein SORBIDRAFT_03g036380 [Sorghum bicolor]	266	10	3.73e-34	0.957	7	F:nucleic acid binding; F:helicase activity; F:metal ion binding; F:ATP binding; F:zinc ion binding; F:protein binding; F:DNA binding
lily_all_contig_447	unnamed protein product [Vitis vinifera]	395	3	1.54e-19	0.6733	3	F:RNA binding; F:double-stranded RNA binding; C:intracellular
lily_all_contig_452	histone h4	285	10	6.04e-24	0.996	7	C:chromosome; F:intramolecular lyase activity; C:nucleosome; P:cellular amino acid derivative biosynthetic process; P:nucleosome assembly; F:DNA binding; C:nucleus
lily_all_contig_455	proteasome subunit alpha	291	10	2.06e-24	0.945	11	P:proteolysis involved in cellular protein catabolic process; C:proteasome core complex, alpha-subunit complex; F:endopeptidase activity; C:nucleus; F:hydrolase activity; C:cytoplasm; F:threonine-type endopeptidase activity; C:proteasome complex; C:proteasome core complex; P:ubiquitin-dependent protein catabolic process; F:peptidase activity
lily_all_contig_458	nac domain ipr003441	460	7	3.64e-20	0.5929	2	P:regulation of transcription; F:DNA binding
lily_all_contig_459	glutathione s-transferase	375	10	2.86e-34	0.852	1	F:transferase activity
lily_all_contig_463	nucleolar gtp-binding	336	10	1.65e-26	0.816	4	F:GTP binding; C:chloroplast; P:biological_process; C:intracellular
lily_all_contig_464	hypothetical protein VITISV_042965 [Vitis vinifera]	653	10	5.09e-43	0.607	2	P:proteolysis; F:cysteine-type peptidase activity
lily_all_contig_467	prip-interacting 5 -partial	803	10	2.79e-67	0.782	4	F:methyltransferase activity; P:RNA capping; P:RNA methylation; F:protein binding
lily_all_contig_468	expressed protein [Oryza sativa Japonica Group]	456	3	4.72e-16	0.7733	0
lily_all_contig_469	protease inhibitor seed storage lipid transfer protein family protein	367	10	4.59e-32	0.773	4	P:lipid transport; C:endomembrane system; F:lipid binding; C:cytoplasmic membrane-bounded vesicle
lily_all_contig_474	hydroxycinnamoyl- shikimate quinate hydroxycinnamoyltransferase	382	10	1.9e-38	0.727	6	C:mitochondrion; F:shikimate O-hydroxycinnamoyltransferase activity; F:acyltransferase activity; F:transferase activity; F:anthranilate N-benzoyltransferase activity; F:transferase activity, transferring acyl groups other than amino-acyl groups
lily_all_contig_476	germin-like protein 6	492	4	3.15e-17	0.8175	4	F:metal ion binding; C:apoplast; F:nutrient reservoir activity; F:manganese ion binding
lily_all_contig_479	protein kinase	395	5	1.59e-16	0.812	5	F:protein kinase activity; F:ATP binding; C:cytoplasmic membrane-bounded vesicle; P:protein amino acid phosphorylation; F:protein binding
lily_all_contig_485	predicted protein [Populus trichocarpa]	436	10	1.83e-25	0.921	1	C:plastid
lily_all_contig_486	10-hydroxygeraniol oxidoreductase	448	10	8.91e-20	0.915	7	F:metal ion binding; P:oxidation reduction; F:binding; F:oxidoreductase activity; P:metabolic process; F:catalytic activity; F:zinc ion binding
lily_all_contig_487	unnamed protein product [Vitis vinifera]	355	5	8.31e-18	0.794	3	P:response to light stimulus; F:signal transducer activity; F:protein binding
lily_all_contig_495	predicted protein [Populus trichocarpa]	359	1	9.16e-17	0.73	0
lily_all_contig_498	glycine cleavage system h	457	10	1.35e-28	0.906	2	F:ATP binding; C:mitochondrion
lily_all_contig_499	retrotransposon expressed	758	10	2.6e-32	0.739	12	P:defense response; P:auxin biosynthetic process; F:DNA binding; C:mitochondrion; P:apoptosis; F:nucleic acid binding; F:nucleotide binding; F:ATP binding; F:zinc ion binding; F:nucleoside-triphosphatase activity; P:DNA integration; F:metal ion binding
lily_all_contig_503	gag-pol polyprotein	430	10	1.44e-22	0.713	5	F:metal ion binding; F:nucleic acid binding; P:DNA integration; F:zinc ion binding; F:DNA binding
lily_all_contig_505	hypothetical protein [Zea mays]	391	10	7.21e-30	0.9	3	F:molecular_function; P:biological_process; C:cellular_component
lily_all_contig_506	mitochondrial substrate carrier family protein	323	10	6.4e-26	0.719	2	C:plastid; C:mitochondrion
lily_all_contig_510	atp binding	476	10	8.5e-19	0.721	10	F:transferase activity; P:auxin biosynthetic process; F:protein serine/threonine kinase activity; F:protein kinase activity; P:protein amino acid phosphorylation; F:nucleotide binding; F:non-membrane spanning protein tyrosine kinase activity; F:ATP binding; F:kinase activity; F:receptor activity
lily_all_contig_511	phenylalanine ammonia-lyase	373	10	6.61e-39	0.883	8	P:biosynthetic process; F:phenylalanine ammonia-lyase activity; C:cytoplasm; P:phenylpropanoid metabolic process; F:catalytic activity; F:lyase activity; P:L-phenylalanine catabolic process; F:ammonia-lyase activity
lily_all_contig_513	rna-dependent rna polymerase	458	10	4.34e-25	0.719	2	F:nucleic acid binding; F:RNA-directed RNA polymerase activity
lily_all_contig_519	n6-adenosine-methyltransferase 70 kda	297	8	7.05e-22	0.8075	4	P:nucleobase, nucleoside, nucleotide and nucleic acid metabolic process; F:methyltransferase activity; F:transferase activity; F:mRNA (2'-O-methyladenosine-N6-)-methyltransferase activity
lily_all_contig_526	hypothetical protein VITISV_010605 [Vitis vinifera]	433	10	3.12e-33	0.801	11	F:ionotropic glutamate receptor activity; F:transporter activity; C:membrane; F:DNA binding; P:transport; F:nucleic acid binding; F:extracellular-glutamate-gated ion channel activity; F:zinc ion binding; P:DNA integration; C:outer membrane-bounded periplasmic space; F:metal ion binding
lily_all_contig_528	hypothetical protein SORBIDRAFT_07g027870 [Sorghum bicolor]	412	10	6.95e-25	0.936	2	C:mitochondrion; C:respiratory chain complex I
lily_all_contig_530	ethylene insensitive	466	10	8.95e-20	0.647	3	C:membrane; F:transporter activity; P:transport
lily_all_contig_531	endosomal p24a protein	291	10	4e-36	0.813	3	C:cytoplasmic membrane-bounded vesicle; C:integral to membrane; C:membrane
lily_all_contig_532	development related erf protein	431	10	7.5e-19	0.908	6	P:regulation of transcription, DNA-dependent; P:transcription; P:regulation of transcription; F:DNA binding; F:transcription factor activity; C:nucleus
lily_all_contig_535	act domain-containing protein	458	10	3.31e-36	0.845	2	F:amino acid binding; P:metabolic process
lily_all_contig_537	protein bre	348	5	4.91e-18	0.73	0
lily_all_contig_538	retrotransposon expressed	329	10	7.47e-25	0.72	13	P:auxin biosynthetic process; F:protein serine/threonine kinase activity; C:membrane; F:protein kinase activity; F:DNA binding; C:mitochondrion; F:nucleic acid binding; F:nucleotide binding; P:protein amino acid phosphorylation; F:ATP binding; F:zinc ion binding; P:DNA integration; F:metal ion binding
lily_all_contig_540	protein set domain	393	9	1.94e-22	0.6467	0
lily_all_contig_543	annexin-like protein rj4	292	10	3.39e-35	0.803	2	F:calcium ion binding; F:calcium-dependent phospholipid binding
lily_all_contig_545	rna recognition motif family expressed	392	10	4.07e-17	1	4	F:nucleic acid binding; F:RNA binding; F:nucleotide binding; F:zinc ion binding
lily_all_contig_546	nitroreductase family protein	649	10	6.88e-49	0.708	1	C:chloroplast
lily_all_contig_547	nuclear protein	642	8	1.45e-29	0.7213	2	F:metal ion binding; F:zinc ion binding
lily_all_contig_548	dihydroflavonol-4-reductase dfr1	877	10	1.16e-88	0.748	10	F:dihydrokaempferol 4-reductase activity; F:cinnamyl-alcohol dehydrogenase activity; F:coenzyme binding; P:cellular metabolic process; P:oxidation reduction; F:oxidoreductase activity; F:catalytic activity; C:cellular_component; P:metabolic process; F:binding
lily_all_contig_561	atbpc4 bbr bpc4 bpc4	275	10	6.21e-24	0.779	3	F:transcription factor activity; C:nucleus; P:regulation of transcription, DNA-dependent
lily_all_contig_562	PREDICTED: hypothetical protein [Vitis vinifera]	252	2	6.07e-16	0.77	10	F:ATPase activity, coupled to transmembrane movement of substances; C:integral to membrane; C:membrane; P:transport; F:nucleic acid binding; F:zinc ion binding; F:ATP binding; F:ATPase activity; P:transmembrane transport; F:metal ion binding
lily_all_contig_568	jumonji domain protein	364	10	3.44e-32	0.704	8	P:negative regulation of histone acetylation; P:response to brassinosteroid stimulus; P:vegetative to reproductive phase transition of meristem; P:histone H3-K9 demethylation; F:protein binding; P:leaf development; P:unidimensional cell growth; C:nucleus
lily_all_contig_569	adp-ribosylation factor-directed gtpase activating protein	511	10	4.48e-46	0.707	3	F:ARF GTPase activator activity; P:regulation of ARF GTPase activity; F:zinc ion binding
lily_all_contig_570	arf gtpase-activating domain-containing protein	378	10	1.16e-36	0.925	5	F:copper ion binding; P:systemic acquired resistance, salicylic acid mediated signaling pathway; P:lysine biosynthetic process via diaminopimelate; F:L,L-diaminopimelate aminotransferase activity; C:chloroplast stroma	EC:2.6.1.83
lily_all_contig_572	hypothetical protein LOC100279764 [Zea mays]	658	10	3.26e-36	0.854	0
lily_all_contig_574	hypothetical protein SORBIDRAFT_06g032050 [Sorghum bicolor]	434	3	2.84e-18	0.5933	1	C:cytoplasmic membrane-bounded vesicle
lily_all_contig_576	atp binding	282	4	3.11e-20	0.7425	8	F:protein kinase activity; F:ATP binding; F:transferase activity; F:nucleotide binding; P:protein amino acid phosphorylation; F:RNA polymerase II carboxy-terminal domain kinase activity; P:auxin biosynthetic process; F:protein serine/threonine kinase activity
lily_all_contig_580	a g-specific adenine dna expressed	513	7	9.02e-18	0.6729	7	P:base-excision repair; P:DNA repair; F:hydrolase activity; F:catalytic activity; F:4 iron, 4 sulfur cluster binding; F:endonuclease activity; F:DNA binding
lily_all_contig_581	ubiquitin-specific protease 23	436	10	6.01e-61	0.887	7	F:hydrolase activity; F:cysteine-type peptidase activity; F:peptidase activity; F:zinc ion binding; F:ubiquitin thiolesterase activity; C:intracellular; P:ubiquitin-dependent protein catabolic process
lily_all_contig_584	phd-finger family expressed	395	10	1.3e-26	0.748	5	P:regulation of transcription, DNA-dependent; F:metal ion binding; F:zinc ion binding; F:protein binding; F:DNA binding
lily_all_contig_586	mitochondrial glycoprotein	483	9	1.28e-35	0.7811	2	C:mitochondrion; C:mitochondrial matrix
lily_all_contig_587	golgi snare 12 protein	746	10	1.8e-38	0.839	0
lily_all_contig_593	sar1 gtp-binding secretory factor	382	10	3.72e-26	0.956	13	C:cytoplasmic membrane-bounded vesicle; P:protein transport; F:transporter activity; P:transport; F:nucleotide binding; F:GTP binding; C:Golgi apparatus; P:ER to Golgi vesicle-mediated transport; P:intracellular protein transport; C:intracellular; C:endoplasmic reticulum; P:small GTPase mediated signal transduction; P:vesicle-mediated transport
lily_all_contig_594	protochlorophyllide reductase b	406	10	1.67e-34	0.969	11	F:protochlorophyllide reductase activity; P:photosynthesis; P:oxidation reduction; F:oxidoreductase activity; F:NADPH dehydrogenase activity; F:catalytic activity; P:chlorophyll biosynthetic process; P:metabolic process; C:plastid; C:chloroplast; F:binding
lily_all_contig_596	pyruvate decarboxylase	712	10	7.66e-44	0.713	4	F:magnesium ion binding; F:thiamin pyrophosphate binding; F:catalytic activity; F:carboxy-lyase activity
lily_all_contig_598	cytokinin oxidase	532	10	7.55e-48	0.844	10	C:cytoplasmic membrane-bounded vesicle; P:cytokinin catabolic process; F:FAD binding; P:cytokinin metabolic process; P:oxidation reduction; F:oxidoreductase activity; F:catalytic activity; C:extracellular region; P:electron transport chain; F:cytokinin dehydrogenase activity
lily_all_contig_600	thyroid hormone receptor-associated protein complex component trap170-like protein	588	10	6.86e-38	0.601	3	F:RNA polymerase II transcription mediator activity; P:regulation of transcription from RNA polymerase II promoter; C:mediator complex
lily_all_contig_603	cinnamyl alcohol dehydrogenase-like protein	301	10	1.16e-19	0.903	7	F:metal ion binding; P:oxidation reduction; F:binding; F:oxidoreductase activity; P:metabolic process; F:catalytic activity; F:zinc ion binding
lily_all_contig_604	proton-dependent oligopeptide transport family protein	522	10	2.31e-24	0.667	1	C:plasma membrane
lily_all_contig_605	gtp-binding protein alpha	374	10	6.15e-35	0.751	7	F:GTP binding; F:guanyl nucleotide binding; F:nucleotide binding; F:signal transducer activity; F:zinc ion binding; P:signal transduction; P:G-protein coupled receptor protein signaling pathway
lily_all_contig_607	putatative protein	453	10	1e-39	0.777	4	F:nucleic acid binding; P:biological_process; F:zinc ion binding; C:cellular_component
lily_all_contig_608	calcium-binding ef hand family protein	338	10	6.47e-29	0.801	2	F:calcium ion binding; C:membrane
lily_all_contig_615	poly -binding protein binding protein	362	6	1.04e-19	0.74	0
lily_all_contig_617	pentatricopeptide repeat-containing	781	10	5.89e-59	0.625	1	F:binding
lily_all_contig_618	rust resistance kinase lr10	406	10	2.4e-33	0.804	10	C:cytoplasmic membrane-bounded vesicle; P:auxin biosynthetic process; F:protein serine/threonine kinase activity; F:protein kinase activity; C:mitochondrion; P:protein amino acid phosphorylation; F:nucleotide binding; F:ATP binding; F:kinase activity; F:receptor activity
lily_all_contig_623	hypothetical protein SORBIDRAFT_06g022670 [Sorghum bicolor]	329	10	3.83e-47	0.909	3	P:response to UV-B; C:mitochondrion; C:chloroplast envelope
lily_all_contig_624	mei2-like protein	603	10	2.73e-28	0.813	8	C:cell wall; P:meristem development; P:positive regulation of meiosis; F:protein binding; C:chloroplast; C:vacuole; C:cytosolic ribosome; C:plasma membrane
lily_all_contig_626	tetratricopeptide repeat	368	10	6.88e-41	0.805	4	F:protein binding; P:leaf vascular tissue pattern formation; P:auxin mediated signaling pathway; P:brassinosteroid mediated signaling pathway
lily_all_contig_636	phospholipase c	382	10	1.41e-25	0.787	6	C:endomembrane system; P:lipid metabolic process; C:cytoplasmic membrane-bounded vesicle; F:phosphoric diester hydrolase activity; F:phospholipase C activity; P:intracellular signaling pathway
lily_all_contig_640	ribonucleotide reductase	355	10	3.12e-50	0.911	7	P:DNA replication; F:ATP binding; P:oxidation reduction; F:oxidoreductase activity; F:ribonucleoside-diphosphate reductase activity; F:protein binding; C:ribonucleoside-diphosphate reductase complex
lily_all_contig_646	villin 1-	417	10	1.03e-23	0.883	3	F:actin binding; P:cytoskeleton organization; C:cellular_component
lily_all_contig_649	PREDICTED: hypothetical protein [Vitis vinifera]	350	10	1.98e-36	0.724	2	P:biological_process; C:cellular_component
lily_all_contig_652	rna binding	308	7	1.5e-19	0.6357	3	F:nucleic acid binding; C:cytoplasmic membrane-bounded vesicle; F:nucleotide binding
lily_all_contig_654	hypothetical protein VITISV_036374 [Vitis vinifera]	457	10	3.93e-33	0.8	7	F:nucleic acid binding; F:RNA binding; P:DNA integration; P:RNA-dependent DNA replication; F:zinc ion binding; F:DNA binding; F:RNA-directed DNA polymerase activity
lily_all_contig_658	cre-vit-2 protein	427	10	8.86e-36	0.735	6	C:yolk granule; P:nematode larval development; C:vesicle lumen; F:protein binding; P:determination of adult lifespan; C:cytoplasmic vesicle
lily_all_contig_660	predicted protein [Populus trichocarpa]	414	10	1.49e-27	0.817	4	F:nucleic acid binding; F:poly(A)-specific ribonuclease activity; F:hydrolase activity; C:nucleus
lily_all_contig_663	cytochrome c oxidase subunit ii	415	10	3.54e-37	0.964	13	F:copper ion binding; F:heme binding; C:integral to membrane; C:membrane; C:mitochondrial inner membrane; F:electron carrier activity; C:respiratory chain; C:mitochondrion; P:transport; F:cytochrome-c oxidase activity; P:respiratory electron transport chain; P:electron transport chain; F:metal ion binding
lily_all_contig_665	ribosomal protein s13	423	10	1.36e-60	0.939	4	P:nematode larval development; P:reproduction; P:embryonic development ending in birth or egg hatching; P:growth
lily_all_contig_666	hypothetical protein OsJ_00527 [Oryza sativa Japonica Group]	676	10	1.37e-84	0.87	6	F:metal ion binding; F:molecular_function; P:biological_process; F:zinc ion binding; F:protein binding; C:cellular_component
lily_all_contig_667	eukaryotic translation initiation factor 1	601	10	2.19e-32	0.848	3	P:translational initiation; P:translation; F:translation initiation factor activity
lily_all_contig_670	til1 (tilted 1) dna binding dna-directed dna polymerase nucleic acid binding nucleotide binding zinc ion binding	452	10	1.98e-21	0.91	3	P:positive regulation of S phase of mitotic cell cycle; C:epsilon DNA polymerase complex; C:apoplast
lily_all_contig_674	at4g12030-like protein	360	10	2.48e-22	0.813	5	P:response to jasmonic acid stimulus; P:response to wounding; P:glucosinolate biosynthetic process; C:plastid; F:transporter activity
lily_all_contig_675	retrotransposon ty1-copia subclass	833	10	1.24e-81	0.714	6	F:nucleic acid binding; C:cytoplasmic membrane-bounded vesicle; P:DNA integration; F:zinc ion binding; P:DNA recombination; F:DNA binding
lily_all_contig_676	phospholipid-transporting atpase expressed	427	10	6.71e-47	0.818	5	P:root development; F:phospholipid transporter activity; P:Golgi vesicle budding; P:shoot development; C:Golgi apparatus
lily_all_contig_677	unnamed protein product [Vitis vinifera]	391	4	6.71e-20	0.7525	0
lily_all_contig_682	serine threonine-protein kinase	443	10	7.63e-49	0.878	9	F:transferase activity; F:protein serine/threonine kinase activity; F:protein kinase activity; P:protein amino acid phosphorylation; F:non-membrane spanning protein tyrosine kinase activity; F:ATP binding; F:kinase activity; F:MAP kinase kinase kinase activity; P:regulation of signal transduction
lily_all_contig_692	nucleic acid binding protein	444	10	1.45e-28	0.734	7	F:nucleic acid binding; P:oxidation reduction; C:mitochondrion; F:oxidoreductase activity; F:nucleotide binding; P:biological_process; C:cellular_component
lily_all_contig_695	mads box protein	524	10	4.47e-44	0.779	7	P:regulation of transcription, DNA-dependent; P:transcription; F:sequence-specific DNA binding; P:regulation of transcription; F:DNA binding; F:transcription factor activity; C:nucleus
lily_all_contig_696	rna-directed dna polymerase (reverse transcriptase)	386	2	3.19e-22	0.82	3	F:RNA binding; P:RNA-dependent DNA replication; F:RNA-directed DNA polymerase activity
lily_all_contig_698	gtpase sar1	399	10	2.76e-45	0.979	13	C:cytoplasmic membrane-bounded vesicle; P:protein transport; F:transporter activity; P:transport; F:nucleotide binding; F:GTP binding; C:Golgi apparatus; P:ER to Golgi vesicle-mediated transport; P:intracellular protein transport; C:intracellular; C:endoplasmic reticulum; P:small GTPase mediated signal transduction; P:vesicle-mediated transport
lily_all_contig_701	calcium-binding ef hand family protein	332	10	8.24e-34	0.768	1	C:plasma membrane
lily_all_contig_702	developmentally regulated gtp-binding	422	10	3.89e-23	0.909	3	F:GTP binding; F:nucleotide binding; C:intracellular
lily_all_contig_707	wd-40 repeat family protein	563	10	1.9e-57	0.698	0
lily_all_contig_708	cellulose synthase catalytic subunit	277	10	2.02e-24	0.698	2	C:plasma membrane; C:endoplasmic reticulum
lily_all_contig_714	unnamed protein product [Vitis vinifera]	348	1	1.52e-27	0.8	0
lily_all_contig_720	hypothetical protein OsJ_34006 [Oryza sativa Japonica Group]	401	10	2.06e-36	0.83	7	F:protein kinase activity; F:ATP binding; C:mitochondrion; F:nucleotide binding; P:protein amino acid phosphorylation; P:auxin biosynthetic process; F:protein serine/threonine kinase activity
lily_all_contig_722	white-brown-complex abc transporter family	392	6	5.68e-19	0.8667	8	F:ATP binding; F:ATPase activity; F:hydrolase activity; F:nucleotide binding; C:membrane; F:phosphonate transmembrane-transporting ATPase activity; F:nucleoside-triphosphatase activity; P:auxin biosynthetic process
lily_all_contig_724	gag-pol polyprotein	501	1	1.16e-21	0.68	5	F:nucleic acid binding; F:metal ion binding; P:DNA integration; F:zinc ion binding; F:DNA binding
lily_all_contig_725	gag-pol polyprotein	596	10	2.22e-23	0.559	5	F:nucleic acid binding; F:metal ion binding; P:DNA integration; F:zinc ion binding; F:DNA binding
lily_all_contig_726	inositol -trisphosphate 5 6-kinase	315	10	8.99e-28	0.807	9	F:transferase activity; F:inositol tetrakisphosphate 1-kinase activity; C:mitochondrion; F:ATP binding; F:kinase activity; F:inositol-1,3,4-trisphosphate 5/6-kinase activity; P:inositol trisphosphate metabolic process; C:intracellular; F:magnesium ion binding
lily_all_contig_731	myb family transcription factor-related protein	373	10	3.12e-47	0.96	3	P:regulation of transcription; F:DNA binding; C:nucleus
lily_all_contig_737	bromodomain protein	418	10	1.43e-41	0.746	3	F:acyltransferase activity; F:transferase activity; F:histone acetyltransferase activity
lily_all_contig_738	poly -binding protein	328	10	1.28e-18	0.867	3	F:nucleic acid binding; F:RNA binding; F:nucleotide binding
lily_all_contig_741	beige protein	531	10	7.14e-58	0.905	3	P:multidimensional cell growth; P:trichome morphogenesis; P:vacuole organization
lily_all_contig_744	Os06g0129800 [Oryza sativa Japonica Group]	407	10	1.32e-23	0.74	3	C:mitochondrion; F:molecular_function; P:biological_process
lily_all_contig_751	cop9 complex subunit	535	10	6.59e-41	0.826	0
lily_all_contig_756	fyve finger-containing phosphoinositide	665	10	3.38e-40	0.725	10	F:transferase activity; P:cellular protein metabolic process; F:phosphatidylinositol phosphate kinase activity; P:phosphatidylinositol metabolic process; F:zinc ion binding; F:ATP binding; F:kinase activity; F:protein binding; F:metal ion binding; F:obs-phosphatidylinositol-3-phosphate 5-kinase activity
lily_all_contig_767	mature anther-specific protein lat61	360	10	1.66e-26	0.784	0
lily_all_contig_773	predicted protein [Postia placenta Mad-698-R]	452	6	2.9e-54	0.7883	2	F:hydrolase activity; F:hydrolase activity, acting on carbon-nitrogen (but not peptide) bonds
lily_all_contig_779	protein	529	10	5.14e-46	0.789	5	F:nucleic acid binding; F:exonuclease activity; P:biological_process; F:zinc ion binding; C:intracellular
lily_all_contig_780	40s ribosomal protein s24	565	10	1.41e-50	0.84	13	F:structural constituent of ribosome; F:helicase activity; P:auxin biosynthetic process; C:ribonucleoprotein complex; F:hydrolase activity; F:nucleic acid binding; F:double-stranded RNA binding; F:nucleotide binding; P:translation; F:ATP binding; F:ATP-dependent helicase activity; C:ribosome; C:intracellular
lily_all_contig_786	bhlh transcription factor	450	10	3.72e-26	0.669	3	P:regulation of transcription; F:transcription regulator activity; C:nucleus
lily_all_contig_787	repetitive proline-rich cell wall protein 2	528	10	7.76e-23	0.857	2	P:lipid transport; C:cellular_component
lily_all_contig_790	cytokinesis-specific syntaxin-related protein	401	10	1.11e-33	0.918	2	C:phragmoplast; F:protein binding
lily_all_contig_791	conserved hypothetical protein [Ricinus communis]	353	10	5.23e-20	0.726	0
lily_all_contig_792	microtubule organization protein	284	10	1.03e-27	0.792	8	F:microtubule binding; C:microtubule; P:microtubule cytoskeleton organization; C:preprophase band; C:spindle; C:cortical microtubule cytoskeleton; P:cell plate formation involved in plant-type cell wall biogenesis; C:phragmoplast
lily_all_contig_793	chalcone synthase	303	10	1.31e-47	0.977	8	P:biosynthetic process; F:acyltransferase activity; F:transferase activity; P:metabolic process; F:catalytic activity; F:naringenin-chalcone synthase activity; F:transferase activity, transferring acyl groups other than amino-acyl groups; P:flavonoid biosynthetic process
lily_all_contig_795	pyridoxine 5 -phosphate oxidase-related	465	10	1.86e-33	0.858	6	C:plastid; P:oxidation reduction; P:pyridoxine biosynthetic process; F:FMN binding; C:cellular_component; F:pyridoxamine-phosphate oxidase activity
lily_all_contig_796	chromatin remodeling complex subunit	825	9	1.87e-46	0.58	12	C:chromatin; F:helicase activity; F:chromatin binding; F:DNA binding; C:nucleus; F:nucleic acid binding; P:chromatin assembly or disassembly; F:zinc ion binding; F:ATP binding; F:protein binding; F:metal ion binding; C:plastid
lily_all_contig_805	wd-repeat protein	614	10	1.21e-80	0.859	3	F:nucleotide binding; P:biological_process; C:CUL4 RING ubiquitin ligase complex
lily_all_contig_806	xylose isomerase	599	10	1.89e-30	0.913	9	C:cytoplasmic membrane-bounded vesicle; P:D-xylose metabolic process; C:cytoplasm; P:pentose-phosphate shunt; P:carbohydrate metabolic process; F:xylose isomerase activity; F:isomerase activity; F:metal ion binding; F:magnesium ion binding
lily_all_contig_808	nadph oxidase regulator	507	10	3.25e-33	0.739	1	F:binding
lily_all_contig_819	hypothetical protein [Lotus japonicus]	417	8	4.77e-29	0.6763	12	C:chromatin; F:chromatin binding; F:DNA binding; C:nucleus; F:nucleic acid binding; F:RNA-directed DNA polymerase activity; P:chromatin assembly or disassembly; F:RNA binding; P:DNA integration; F:aspartic-type endopeptidase activity; P:RNA-dependent DNA replication; P:proteolysis
lily_all_contig_821	transcription initiation factor	527	9	3.53e-20	0.7	7	P:transcription initiation; F:translation initiation factor activity; P:regulation of transcription factor activity; F:RNA polymerase II transcription factor activity; F:transcription initiation factor activity; F:DNA binding; C:nucleus
lily_all_contig_823	serine carboxypeptidase ii precursor	405	10	3.35e-43	0.906	5	P:proteolysis; C:cytoplasmic membrane-bounded vesicle; F:carboxypeptidase activity; F:hydrolase activity; F:serine-type carboxypeptidase activity
lily_all_contig_824	hypothetical protein OsJ_11636 [Oryza sativa Japonica Group]	400	6	1.58e-16	0.6133	0
lily_all_contig_829	phosphoribosylformimino-5-aminoimidazole carboxamide ribotide isomerase	321	6	2.69e-16	0.825	2	F:obs-(5-phosphoribosyl)-5-[(5-phosphoribosylamino)methylideneamino]imidazole-4-carboxamide isomerase activity; P:histidine biosynthetic process	EC:5.3.1.16
lily_all_contig_833	protein-s-isoprenylcysteine o-methyltransferase	405	10	2.06e-32	0.847	6	F:protein-S-isoprenylcysteine O-methyltransferase activity; F:molecular_function; C:integral to membrane; P:C-terminal protein amino acid methylation; P:biological_process; C:cellular_component
lily_all_contig_835	hypothetical protein RCOM_1434920 [Ricinus communis]	492	10	7.54e-21	0.729	0
lily_all_contig_839	transferring glycosyl	456	10	5.32e-25	0.896	6	C:spindle pole; P:microtubule cytoskeleton organization; F:transferase activity; P:embryonic development ending in seed dormancy; F:tubulin binding; C:microtubule organizing center
lily_all_contig_840	pattern formation	424	10	1.78e-60	0.87	12	P:cytokinesis by cell plate formation; P:basipetal auxin transport; P:longitudinal axis specification; P:cellular cell wall organization; P:phloem or xylem histogenesis; F:GTP:GDP antiporter activity; P:cell adhesion; P:root hair cell differentiation; P:unidimensional cell growth; F:protein homodimerization activity; P:establishment of planar polarity; P:lateral root primordium development
lily_all_contig_842	4-coumarate- ligase	284	10	8.14e-45	0.938	4	F:ligase activity; P:metabolic process; F:catalytic activity; F:4-coumarate-CoA ligase activity
lily_all_contig_845	topbp1, putative [Ricinus communis]	537	1	4.39e-16	0.6	1	C:intracellular
lily_all_contig_846	acyl- synthetase-like protein	439	10	1.26e-18	0.98	1	C:plasma membrane
lily_all_contig_847	leucine-rich repeat protein kinase	268	4	1.09e-17	0.885	13	P:auxin biosynthetic process; C:integral to membrane; F:protein serine/threonine kinase activity; C:membrane; F:2-alkenal reductase activity; F:protein kinase activity; P:protein amino acid phosphorylation; F:nucleotide binding; F:ATP binding; F:kinase activity; P:oxidation reduction; F:oxidoreductase activity; F:protein binding
lily_all_contig_848	plasma membrane h+-atpase	619	10	4.42e-25	0.959	14	P:auxin biosynthetic process; C:integral to membrane; C:membrane; P:cation transport; F:ATPase activity, coupled to transmembrane movement of ions, phosphorylative mechanism; F:hydrolase activity; F:nucleotide binding; F:ATP binding; F:ATPase activity; P:ATP biosynthetic process; F:catalytic activity; F:hydrogen-exporting ATPase activity, phosphorylative mechanism; P:metabolic process; F:hydrolas…
lily_all_contig_865	hypothetical protein ARALYDRAFT_893620 [Arabidopsis lyrata subsp. lyrata]	413	10	4.03e-30	0.799	3	F:molecular_function; P:biological_process; C:cellular_component
lily_all_contig_866	sur2 hydroxylase	466	10	2.68e-40	0.821	5	P:sphingoid biosynthetic process; P:photomorphogenesis; F:sphingosine hydroxylase activity; C:endoplasmic reticulum; C:Golgi apparatus
lily_all_contig_867	hypothetical protein OsI_09705 [Oryza sativa Indica Group]	632	10	2.16e-38	0.703	2	C:mitochondrion; C:membrane
lily_all_contig_868	ble3_orysj ame: full=upf0497 membrane protein ble3 ame: full=protein brassinolide-enhanced 3 short= 3 short=protein bl-enhanced 3	449	1	4.87e-16	0.69	2	P:unidimensional cell growth; P:response to brassinosteroid stimulus
lily_all_contig_870	protein phosphatase type 2a regulator signal transducer	543	10	3.73e-55	0.755	0
lily_all_contig_871	phosphatase	316	10	2.61e-35	0.868	2	F:phosphatase activity; P:metabolic process
lily_all_contig_874	ac079890_2 leucine zipper protein	475	10	9.52e-36	0.818	0
lily_all_contig_881	pap27 (purple acid phosphatase 27) acid phosphatase protein serine threonine phosphatase	702	10	1.48e-76	0.81	5	F:metal ion binding; F:hydrolase activity; F:acid phosphatase activity; P:biological_process; F:protein serine/threonine phosphatase activity
lily_all_contig_885	cytochrome b	412	10	1.17e-49	0.97	10	C:integral to membrane; C:membrane; F:electron carrier activity; C:respiratory chain; C:mitochondrion; P:transport; F:oxidoreductase activity; P:respiratory electron transport chain; P:electron transport chain; F:metal ion binding
lily_all_contig_887	sorbitol transporter	821	10	3.48e-69	0.724	6	C:integral to membrane; F:substrate-specific transmembrane transporter activity; C:membrane; P:transmembrane transport; F:transporter activity; P:transport
lily_all_contig_890	class iii hd-zip protein expressed	584	10	6.2e-69	0.879	6	P:regulation of transcription, DNA-dependent; F:sequence-specific DNA binding; P:regulation of transcription; F:DNA binding; F:transcription factor activity; C:nucleus
lily_all_contig_892	retrotransposon expressed	359	10	2.48e-30	0.663	9	F:protein kinase activity; F:DNA binding; C:mitochondrion; F:nucleic acid binding; P:protein amino acid phosphorylation; F:zinc ion binding; F:ATP binding; P:DNA integration; F:metal ion binding
lily_all_contig_899	mitosis protein	421	10	9.54e-38	1	2	C:cytoplasm; C:nucleus
lily_all_contig_900	predicted protein [Populus trichocarpa]	685	1	2.77e-16	0.54	0
lily_all_contig_922	pentatricopeptide repeat-containing	585	10	4.62e-54	0.716	1	C:plastid
lily_all_contig_923	hexose transporter	465	10	8.07e-45	0.868	1	F:high-affinity hydrogen:glucose symporter activity
lily_all_contig_926	60s ribosomal protein l32	417	10	9.24e-49	0.78	2	C:nucleus; C:cytosol
lily_all_contig_927	thaumatin-like protein	348	10	2.27e-31	0.735	0
lily_all_contig_929	ac079853_1 myosin heavy chain-like	433	10	2.1e-21	0.594	1	C:plasma membrane
lily_all_contig_931	bgl22_orysj ame: full=beta-glucosidase 22 short=os5bglu22 flags: precursor	398	10	2.21e-18	0.75	9	C:cytoplasmic membrane-bounded vesicle; F:cation binding; F:hydrolase activity; F:beta-glucosidase activity; P:carbohydrate metabolic process; F:catalytic activity; F:hydrolase activity, hydrolyzing O-glycosyl compounds; P:metabolic process; F:hydrolase activity, acting on glycosyl bonds
lily_all_contig_932	white-brown-complex abc transporter family	423	10	3.17e-54	0.917	8	F:molybdate transmembrane-transporting ATPase activity; F:ATP binding; F:ATPase activity; F:hydrolase activity; F:nucleotide binding; C:membrane; F:nucleoside-triphosphatase activity; P:auxin biosynthetic process
lily_all_contig_933	white-brown-complex abc transporter family	502	10	1.24e-66	0.893	8	F:molybdate transmembrane-transporting ATPase activity; F:ATP binding; F:ATPase activity; F:hydrolase activity; F:nucleotide binding; C:membrane; F:nucleoside-triphosphatase activity; P:auxin biosynthetic process
lily_all_contig_935	hypothetical protein OsJ_14907 [Oryza sativa Japonica Group]	603	10	2.25e-27	0.574	0
lily_all_contig_937	zinc c3hc4 type family protein	449	10	1.85e-25	0.968	4	F:metal ion binding; C:membrane; F:zinc ion binding; F:protein binding
lily_all_contig_942	multidrug resistance protein abc transporter family	813	10	4.6e-57	0.653	13	F:ATPase activity, coupled to transmembrane movement of substances; P:auxin biosynthetic process; C:integral to membrane; C:membrane; F:2-alkenal reductase activity; P:transport; F:nucleotide binding; F:nucleoside-triphosphatase activity; F:ATP binding; P:oxidation reduction; F:ATPase activity; F:oxidoreductase activity; P:transmembrane transport
lily_all_contig_943	ribosome biogenesis protein	375	10	3.84e-41	0.825	2	P:ribosome biogenesis; C:nucleus
lily_all_contig_945	ammecr1 family	421	10	7.06e-41	0.876	1	P:response to salt stress
lily_all_contig_951	sister-chromatide cohesion protein	488	10	2.86e-34	0.647	4	P:attachment of spindle microtubules to kinetochore involved in homologous chromosome segregation; C:chromosome; P:meiotic sister chromatid cohesion, centromeric; C:nucleus
lily_all_contig_952	conserved hypothetical protein [Ricinus communis]	410	10	4.82e-34	0.895	2	C:integral to membrane; C:membrane
lily_all_contig_953	glutathione peroxidase	456	10	4.97e-31	0.977	5	P:oxidation reduction; F:oxidoreductase activity; F:glutathione peroxidase activity; P:response to oxidative stress; F:peroxidase activity
lily_all_contig_955	endonuclease exonuclease phosphatase family protein	241	10	1.01e-23	0.805	5	F:exonuclease activity; F:hydrolase activity; F:zinc ion binding; F:endonuclease activity; C:intracellular
lily_all_contig_959	multiple oxidase	502	10	5.93e-58	0.865	8	P:lignin catabolic process; F:metal ion binding; F:monophenol monooxygenase activity; P:oxidation reduction; F:oxidoreductase activity; F:copper ion binding; C:extracellular region; F:laccase activity
lily_all_contig_964	dna repair protein rada -like	567	10	4.33e-39	0.71	6	P:double-strand break repair via homologous recombination; P:somatic cell DNA recombination; P:female meiosis; F:protein binding; P:reciprocal meiotic recombination; P:male meiosis
lily_all_contig_965	calmodulin binding	474	10	2.1e-21	0.647	3	C:mitochondrion; F:calmodulin binding; C:cellular_component
lily_all_contig_971	senescence-associated protein	526	10	5.08e-27	0.815	0
lily_all_contig_975	diphthamide biosynthesis	490	10	2.04e-32	0.847	3	F:molecular_function; P:biological_process; C:cellular_component
lily_all_contig_976	f-box family protein	500	10	2.08e-61	0.892	3	F:molecular_function; P:biological_process; C:cellular_component
lily_all_contig_978	hypothetical protein OsJ_01911 [Oryza sativa Japonica Group]	476	8	4.85e-18	0.6938	0
lily_all_contig_979	nad kinase 1	437	10	1.62e-45	0.953	3	F:kinase activity; F:NAD+ kinase activity; P:metabolic process
lily_all_contig_983	protein	618	10	1.32e-53	0.742	3	F:molecular_function; P:biological_process; C:cellular_component
lily_all_contig_984	drm-type cytosine dna-methyltransferase	429	10	7.35e-36	0.776	3	P:DNA methylation; P:histone H3-K9 methylation; P:gene silencing
lily_all_contig_986	gigantea-like protein	313	10	3.43e-27	0.71	0
lily_all_contig_987	methyltransferase family protein	281	2	2.56e-17	0.74	6	F:RNA binding; F:methyltransferase activity; F:transferase activity; P:RNA-dependent DNA replication; F:DNA binding; F:RNA-directed DNA polymerase activity
lily_all_contig_993	endoribonuclease e	379	8	2.58e-27	0.7125	3	F:endoribonuclease activity; P:chloroplast organization; C:chloroplast
lily_all_contig_999	reverse transcriptase homolog	666	10	9.28e-46	0.634	5	F:RNA binding; C:mitochondrion; P:RNA-dependent DNA replication; P:RNA splicing; F:RNA-directed DNA polymerase activity
lily_all_contig_1003	s-ribonuclease binding protein sbp1-like	506	2	1.67e-16	0.56	0
lily_all_contig_1005	predicted protein [Populus trichocarpa]	478	10	2.02e-32	0.737	0
lily_all_contig_1007	echinoderm microtubule associated protein like 4	359	10	1.44e-33	0.701	1	F:protein binding
lily_all_contig_1010	endonuclease exonuclease phosphatase family expressed	435	10	9.65e-43	0.865	4	F:calcium ion binding; C:cytoplasmic membrane-bounded vesicle; F:glyceraldehyde-3-phosphate dehydrogenase (phosphorylating) activity; P:glycolysis
lily_all_contig_1013	gtp-binding protein	429	10	5.55e-22	0.917	4	F:GTP binding; C:mitochondrion; P:barrier septum formation; C:intracellular
lily_all_contig_1014	serine-threonine kinase	470	10	1.52e-19	0.928	9	F:transferase activity; P:auxin biosynthetic process; F:protein serine/threonine kinase activity; F:protein kinase activity; P:protein amino acid phosphorylation; F:nucleotide binding; F:ATP binding; F:kinase activity; P:signal transduction
lily_all_contig_1020	purple acid phosphatase 1	569	10	4.75e-22	0.752	5	C:protein serine/threonine phosphatase complex; C:cytoplasmic membrane-bounded vesicle; P:protein amino acid dephosphorylation; F:hydrolase activity; F:protein serine/threonine phosphatase activity
lily_all_contig_1024	polynucleotide adenylyltransferase family protein	546	10	4.09e-50	0.708	6	F:RNA binding; F:nucleotidyltransferase activity; F:transferase activity; P:RNA processing; F:polynucleotide adenylyltransferase activity; C:cellular_component
lily_all_contig_1025	streptomyces cyclase dehydrase family expressed	556	10	1.74e-66	0.864	2	C:mitochondrion; F:protein binding
lily_all_contig_1026	nuclear transcription factor y subunit b-3	285	10	7.13e-25	0.897	5	P:regulation of transcription, DNA-dependent; F:sequence-specific DNA binding; F:DNA binding; C:intracellular; C:nucleus
lily_all_contig_1027	40s ribosomal protein s15a	306	10	5.11e-52	1	5	F:structural constituent of ribosome; P:translation; C:ribonucleoprotein complex; C:ribosome; C:intracellular
lily_all_contig_1028	PREDICTED: hypothetical protein [Vitis vinifera]	512	10	9.82e-32	0.773	1	C:cytoplasmic membrane-bounded vesicle
lily_all_contig_1040	protein binding	743	10	9.09e-71	0.748	1	F:protein binding
lily_all_contig_1041	akin gamma	450	10	2.04e-32	0.873	1	F:kinase activity
lily_all_contig_1047	PREDICTED: hypothetical protein [Vitis vinifera]	436	10	5.42e-33	0.74	0
lily_all_contig_1048	hypothetical protein SORBIDRAFT_07g002690 [Sorghum bicolor]	529	4	6.8e-19	0.66	0
lily_all_contig_1052	inositol monophosphatase	469	10	5.72e-46	0.729	1	F:inositol or phosphatidylinositol phosphatase activity
lily_all_contig_1053	pectin-glucuronyltransferase -like	456	10	7.05e-27	0.828	2	C:mitochondrion; C:membrane
lily_all_contig_1058	ankyrin repeat-containing	484	10	1.75e-23	0.794	0
lily_all_contig_1059	gtp-binding protein	275	10	3.58e-29	0.918	2	F:GTP binding; C:intracellular
lily_all_contig_1061	cytosolic purine 5-	665	10	1.04e-81	0.833	4	F:5'-nucleotidase activity; C:mitochondrion; F:hydrolase activity; P:biological_process
lily_all_contig_1066	carotenoid isomerase	367	10	3.65e-42	0.925	8	C:plastid; F:oxidoreductase activity; C:chloroplast; P:carotenoid biosynthetic process; P:metabolic process; C:membrane; C:chloroplast membrane; F:isomerase activity
lily_all_contig_1069	galactan -beta-galactosidase	471	10	1.44e-70	0.756	8	F:hydrolase activity, hydrolyzing O-glycosyl compounds; F:galactan 1,3-beta-galactosidase activity; F:carbohydrate binding; P:carbohydrate metabolic process; P:metabolic process; F:hydrolase activity; F:hydrolase activity, acting on glycosyl bonds; F:sugar binding
lily_all_contig_1072	heat shock	423	10	1.57e-32	0.799	12	P:auxin biosynthetic process; P:response to stress; F:2-alkenal reductase activity; F:nucleotide binding; F:ATP binding; P:oxidation reduction; F:oxidoreductase activity; P:protein folding; C:chloroplast stroma; C:chloroplast; C:plastid; F:unfolded protein binding
lily_all_contig_1075	at1g10410 f14n23_31	394	10	2.52e-38	0.895	2	F:molecular_function; C:chloroplast
lily_all_contig_1076	ribosomal protein s6 family protein	282	10	3.1e-36	0.928	1	C:chloroplast thylakoid membrane
lily_all_contig_1084	cellulose synthase	595	10	3.1e-79	0.904	10	P:cellular cell wall organization; F:transferase activity; P:cellulose biosynthetic process; C:integral to membrane; C:membrane; F:cellulose synthase (UDP-forming) activity; F:transferase activity, transferring glycosyl groups; F:zinc ion binding; F:protein binding; F:metal ion binding
lily_all_contig_1088	basic helix-loop-helix protein bhlh7	443	10	3.07e-19	0.964	3	P:regulation of transcription; F:transcription regulator activity; C:nucleus
lily_all_contig_1092	calmodulin binding protein	373	10	1.38e-28	0.791	0
lily_all_contig_1094	endo- -beta-glucanase precursor	729	10	4.9e-40	0.828	8	F:hydrolase activity, hydrolyzing O-glycosyl compounds; C:mitochondrion; F:cellulase activity; P:metabolic process; F:hydrolase activity; P:carbohydrate metabolic process; F:hydrolase activity, acting on glycosyl bonds; F:catalytic activity
lily_all_contig_1095	heat shock	291	10	5.42e-25	0.956	9	P:response to water deprivation; C:mitochondrion; P:response to salt stress; P:response to chlorate; P:response to heat; F:ATP binding; C:chloroplast stroma; P:de-etiolation; C:plasma membrane
lily_all_contig_1096	bcl-2 binding anthanogene-1	493	10	2.94e-31	0.788	3	C:mitochondrion; P:apoptosis; F:protein binding
lily_all_contig_1097	hypothetical protein VITISV_006590 [Vitis vinifera]	676	10	1.47e-22	0.624	0
lily_all_contig_1103	dna repair helicase	534	10	8.31e-44	0.85	1	P:DNA mediated transformation
lily_all_contig_1105	PREDICTED: hypothetical protein [Vitis vinifera]	431	9	4.25e-29	0.6333	0
lily_all_contig_1108	meiotic asynaptic mutant 1	724	10	1.02e-51	0.95	6	P:chiasma assembly; P:microsporogenesis; P:zygotene; P:leptotene; C:condensed nuclear chromosome; P:megasporogenesis
lily_all_contig_1113	inositol -trisphosphate 5 6-kinase family protein	577	10	2.01e-31	0.719	6	F:ATP binding; F:magnesium ion binding; P:inositol trisphosphate metabolic process; F:inositol tetrakisphosphate 1-kinase activity; F:inositol-1,3,4-trisphosphate 5/6-kinase activity; C:intracellular
lily_all_contig_1114	hypothetical protein OsJ_08759 [Oryza sativa Japonica Group]	332	7	3.84e-23	0.7443	2	C:plastid; F:transferase activity
lily_all_contig_1115	natc n -terminal mak10 subunit-like	335	10	5.88e-32	0.741	2	C:plastid; F:transferase activity
lily_all_contig_1117	cmt-type dna-methyltransferase	349	10	3.54e-42	0.863	10	F:transferase activity; C:chromatin; F:chromatin binding; F:methyltransferase activity; F:DNA binding; C:nucleus; P:DNA methylation; F:DNA (cytosine-5-)-methyltransferase activity; P:chromatin assembly or disassembly; F:acyltransferase activity
lily_all_contig_1119	rna recognition motif-containing protein	432	10	3.02e-36	0.797	1	C:chloroplast
lily_all_contig_1127	actin-binding protein	715	10	6.79e-32	0.85	0
lily_all_contig_1128	ca2+-binding actin-bundling protein	414	10	9.03e-40	0.816	2	F:calcium ion binding; F:actin binding
lily_all_contig_1129	elongation factor	335	10	2.55e-43	0.818	5	P:response to cold; F:copper ion binding; C:plasma membrane; C:chloroplast; C:cytosol
lily_all_contig_1130	ac009540_14 auxin-independent growth promoter protein	475	10	9.99e-56	0.866	1	C:cytoplasmic membrane-bounded vesicle
lily_all_contig_1131	gtp binding protein	707	10	1.57e-33	0.745	1	C:cytosolic ribosome
lily_all_contig_1132	6-phosphogluconate dehydrogenase	523	10	7.58e-68	0.884	9	F:phosphogluconate dehydrogenase (decarboxylating) activity; F:coenzyme binding; F:NADP or NADPH binding; P:pentose-phosphate shunt; P:oxidation reduction; F:oxidoreductase activity; F:catalytic activity; P:metabolic process; F:binding
lily_all_contig_1134	met-10+ like family protein	823	10	6.51e-68	0.622	3	F:molecular_function; P:biological_process; C:cellular_component
lily_all_contig_1140	exostosin family protein	386	10	1.83e-41	0.904	3	F:catalytic activity; C:membrane; P:biological_process
lily_all_contig_1141	peroxisome type ascorbate peroxidase	481	7	1.83e-17	0.86	7	F:metal ion binding; P:oxidation reduction; F:oxidoreductase activity; F:heme binding; F:L-ascorbate peroxidase activity; P:response to oxidative stress; F:peroxidase activity
lily_all_contig_1146	membrane protein ptm1-like	255	10	1.21e-32	0.815	3	C:cytoplasmic membrane-bounded vesicle; C:integral to membrane; C:membrane
lily_all_contig_1148	pectin methylesterase	428	10	3.15e-42	0.791	6	C:cell wall; P:cell wall modification; F:hydrolase activity; F:enzyme inhibitor activity; F:aspartyl esterase activity; F:pectinesterase activity
lily_all_contig_1150	nol1 nop2 sun family protein	469	10	1.74e-41	0.616	0
lily_all_contig_1151	double-stranded rna binding	574	10	4.72e-54	0.765	3	F:protein binding; C:cytoplasm; F:double-stranded RNA binding
lily_all_contig_1152	multicopper oxidase	569	10	3.77e-86	0.839	5	F:metal ion binding; P:oxidation reduction; F:ferroxidase activity; F:oxidoreductase activity; F:copper ion binding
lily_all_contig_1158	lysine decarbxylase	431	10	1.05e-20	0.703	5	C:plastid; C:chloroplast; P:metabolic process; F:carboxy-lyase activity; F:lyase activity
lily_all_contig_1160	cyclin b2	426	10	3.02e-60	0.916	7	F:binding; P:cell cycle; P:cell division; C:ubiquitin ligase complex; F:ubiquitin-protein ligase activity; P:protein ubiquitination; C:nucleus
lily_all_contig_1168	aspartate glutamate uridylate kinase family protein	364	10	1.31e-23	0.694	4	F:molecular_function; F:transferase activity; P:cellular amino acid biosynthetic process; C:cellular_component
lily_all_contig_1173	cytosolic phosphoglycerate kinase 1	417	10	1.75e-39	0.914	7	F:kinase activity; F:ATP binding; C:cytoplasm; F:transferase activity; F:nucleotide binding; F:phosphoglycerate kinase activity; P:glycolysis
lily_all_contig_1174	hypothetical protein OsI_34206 [Oryza sativa Indica Group]	604	10	1.08e-33	0.705	6	F:molecular_function; C:membrane; P:biological_process; F:zinc ion binding; C:cellular_component; C:intracellular
lily_all_contig_1175	anx4_fraan ame: full=annexin-like protein rj4	503	10	4.01e-57	0.77	2	F:calcium ion binding; F:calcium-dependent phospholipid binding
lily_all_contig_1177	phosphoribulokinase uridine kinase-like	407	10	1.15e-35	0.849	4	C:chloroplast envelope; P:photorespiration; F:glycerate kinase activity; C:chloroplast stroma	EC:2.7.1.31
lily_all_contig_1179	signal peptide peptidase-like 3	405	10	7.4e-46	0.871	3	F:aspartic-type endopeptidase activity; C:integral to membrane; C:membrane
lily_all_contig_1181	phytochelatin synthase	592	10	7.24e-19	0.709	14	F:copper ion binding; P:callose deposition in cell wall during defense response; P:cell death; P:defense response to bacterium; F:cinnamyl-alcohol dehydrogenase activity; P:phytochelatin biosynthetic process; P:immune response; P:response to arsenic; F:glutathione gamma-glutamylcysteinyltransferase activity; F:protein binding; P:lignin biosynthetic process; P:indole glucosinolate catabolic proces…	EC:1.1.1.195; EC:2.3.2.15
lily_all_contig_1185	hb2 homeodomain protein	662	10	8.12e-39	0.646	6	P:regulation of transcription, DNA-dependent; F:sequence-specific DNA binding; P:regulation of transcription; F:DNA binding; F:transcription factor activity; C:nucleus
lily_all_contig_1188	60s ribosomal protein l7	437	10	1.59e-53	0.933	7	F:structural constituent of ribosome; P:translation; C:large ribosomal subunit; C:ribonucleoprotein complex; C:ribosome; F:transcription regulator activity; C:intracellular
lily_all_contig_1189	af361586_1 at3g17900 meb5_12	385	10	3.17e-22	0.769	3	F:molecular_function; P:biological_process; C:cellular_component
lily_all_contig_1190	trithorax, putative [Ricinus communis]	675	1	1.64e-16	0.7	7	F:metal ion binding; F:methyltransferase activity; F:transferase activity; F:zinc ion binding; F:histone-lysine N-methyltransferase activity; F:protein binding; C:nucleus
lily_all_contig_1191	flavonoid biosynthesis oxidoreductase protein	298	10	5.04e-23	0.665	4	P:oxidation reduction; F:oxidoreductase activity; F:iron ion binding; F:naringenin 3-dioxygenase activity
lily_all_contig_1201	retrotransposon unclassified	395	10	1.34e-41	0.835	3	F:nucleic acid binding; P:DNA integration; F:DNA binding
lily_all_contig_1203	stylosa protein	798	10	9.33e-60	0.857	4	P:flower development; F:protein heterodimerization activity; P:negative regulation of transcription; C:nucleus
lily_all_contig_1204	stylosa protein	577	10	6.02e-36	0.633	0
lily_all_contig_1207	myosin-like protein	318	10	2.05e-25	0.746	0
lily_all_contig_1212	hypothetical protein VITISV_038864 [Vitis vinifera]	393	8	2.64e-21	0.7088	8	F:metal ion binding; F:nucleic acid binding; P:DNA integration; C:apoplast; F:nutrient reservoir activity; F:zinc ion binding; F:manganese ion binding; F:DNA binding
lily_all_contig_1215	PREDICTED: hypothetical protein [Vitis vinifera]	277	10	1.14e-35	0.927	2	P:biosynthetic process; F:transferase activity
lily_all_contig_1216	hypothetical chloroplast rf21	490	10	1.79e-47	0.892	10	P:methylation; P:auxin biosynthetic process; F:methyltransferase activity; F:nucleic acid binding; F:nucleotide binding; F:nucleoside-triphosphatase activity; F:ATP binding; C:chloroplast stroma; C:chloroplast; C:plastid
lily_all_contig_1218	tubby-like protein	503	10	5.85e-24	0.85	0
lily_all_contig_1222	polyribonucleotide nucleotidyltransferase	427	10	1.57e-24	0.692	9	F:transferase activity; F:3'-5'-exoribonuclease activity; P:RNA processing; C:mitochondrion; C:cytoplasm; F:RNA binding; F:nucleotidyltransferase activity; P:mRNA catabolic process; F:polyribonucleotide nucleotidyltransferase activity
lily_all_contig_1223	aldo keto reductase family-like protein	372	10	1.14e-18	0.902	3	C:plastid; P:oxidation reduction; F:oxidoreductase activity
lily_all_contig_1224	importin (nuclear transport factor ) protein	381	10	5e-39	0.834	3	F:binding; P:intracellular protein transport; F:protein transporter activity
lily_all_contig_1225	cleavage and polyadenylation specificity factor	272	10	7.74e-24	0.782	1	F:protein binding
lily_all_contig_1226	gamma-tubulin complex component 5-like	547	10	1.36e-20	0.614	4	C:spindle pole; F:transferase activity; P:microtubule cytoskeleton organization; C:microtubule organizing center
lily_all_contig_1228	oligopeptide transporter opt family	793	10	5.78e-110	0.855	1	P:transmembrane transport
lily_all_contig_1234	uncharacterized cog1565 family protein	531	10	1.74e-70	0.843	0
lily_all_contig_1236	hypothetical protein SCHCODRAFT_65628 [Schizophyllum commune H4-8]	410	3	6.52e-31	0.8333	5	P:ATP synthesis coupled proton transport; F:binding; F:proton-transporting ATPase activity, rotational mechanism; F:hydrolase activity, acting on acid anhydrides, catalyzing transmembrane movement of substances; C:vacuolar proton-transporting V-type ATPase, V1 domain
lily_all_contig_1237	dihydrokaempferol 4- expressed	448	10	1.16e-27	0.875	5	F:binding; P:metabolic process; F:catalytic activity; P:cellular metabolic process; F:coenzyme binding
lily_all_contig_1238	rna polymerase ii and iii kda subunit	387	10	1.44e-40	0.828	3	C:DNA-directed RNA polymerase II, core complex; F:protein binding; C:DNA-directed RNA polymerase IV complex
lily_all_contig_1241	ribosomal protein l6	249	10	5.52e-18	0.902	6	F:structural constituent of ribosome; P:translation; C:ribonucleoprotein complex; C:ribosome; C:intracellular; F:rRNA binding
lily_all_contig_1252	beta- -glucanase precursor	637	10	3.48e-28	0.86	9	C:cytoplasmic membrane-bounded vesicle; F:glucan endo-1,3-beta-D-glucosidase activity; F:cation binding; F:hydrolase activity; P:carbohydrate metabolic process; F:catalytic activity; F:hydrolase activity, hydrolyzing O-glycosyl compounds; P:metabolic process; F:hydrolase activity, acting on glycosyl bonds
lily_all_contig_1254	protein kinase family protein	347	10	2.8e-28	0.782	9	C:cytoplasmic membrane-bounded vesicle; P:auxin biosynthetic process; F:protein serine/threonine kinase activity; F:protein kinase activity; P:protein amino acid phosphorylation; F:nucleotide binding; F:ATP binding; F:kinase activity; F:protein tyrosine kinase activity
lily_all_contig_1258	sec61 alpha form 2	375	6	1.29e-20	0.91	5	C:mitochondrion; C:cytoplasmic membrane-bounded vesicle; C:membrane; P:protein transport; F:P-P-bond-hydrolysis-driven protein transmembrane transporter activity
lily_all_contig_1268	sec34-like family protein	604	10	5.87e-32	0.753	5	F:molecular_function; C:chloroplast; C:membrane; P:intracellular protein transport; C:cis-Golgi network
lily_all_contig_1269	atpi4k alpha 1-phosphatidylinositol 4-kinase inositol or phosphatidylinositol kinase	421	10	6.01e-24	0.884	7	F:kinase activity; P:phosphoinositide-mediated signaling; F:binding; F:inositol or phosphatidylinositol kinase activity; F:transferase activity; P:phosphoinositide phosphorylation; F:phosphotransferase activity, alcohol group as acceptor
lily_all_contig_1272	folylpolyglutamate synthase	500	10	6.04e-35	0.663	5	P:biosynthetic process; F:ATP binding; F:ligase activity; P:folic acid and derivative biosynthetic process; F:tetrahydrofolylpolyglutamate synthase activity
lily_all_contig_1274	homogentisate farnesyltransferase homogentisate geranylgeranyltransferase homogentisate solanesyltransferase	445	10	3.08e-20	0.83	6	C:chloroplast envelope; F:homogentisate geranylgeranyltransferase activity; P:carotenoid biosynthetic process; P:plastoquinone biosynthetic process; F:homogentisate farnesyltransferase activity; F:homogentisate solanesyltransferase activity
lily_all_contig_1277	dna repair endonuclease xp-f mei-9	687	10	8.27e-100	0.868	5	P:response to oxidative stress; F:single-stranded DNA specific endodeoxyribonuclease activity; P:response to radiation; P:double-strand break repair via homologous recombination; P:nucleotide-excision repair
lily_all_contig_1280	gst6 protein	341	10	5.1e-36	0.812	1	F:transferase activity
lily_all_contig_1285	zinc finger	487	10	3.27e-38	0.754	6	P:anthocyanin biosynthetic process; P:regulation of photomorphogenesis; P:chlorophyll biosynthetic process; C:nuclear speck; P:chloroplast organization; F:protein binding
lily_all_contig_1290	auxin response factor-like protein	488	5	4.69e-17	0.784	1	F:transcription factor activity
lily_all_contig_1292	p30 dbc	446	10	1.8e-28	0.794	1	F:calcium ion binding
lily_all_contig_1296	integral membrane single c2 domain protein	488	10	5.59e-30	0.613	4	C:plastid; F:molecular_function; C:membrane; P:biological_process
lily_all_contig_1298	d-galacturonic acid reductase	710	10	1.43e-52	0.729	6	F:binding; F:oxidoreductase activity; P:metabolic process; F:catalytic activity; P:biological_process; C:cellular_component
lily_all_contig_1299	hypothetical protein SCHCODRAFT_77576 [Schizophyllum commune H4-8]	716	3	3.01e-36	0.66	0
lily_all_contig_1301	atp binding	457	10	1.14e-29	0.625	2	C:chloroplast; C:plasma membrane
lily_all_contig_1307	mutt nudix	551	10	1.94e-22	0.881	1	C:chloroplast
lily_all_contig_1309	histone h4	522	10	3.44e-34	1	8	C:chromosome; F:actin binding; P:cytoskeleton organization; C:nucleosome; P:nucleosome assembly; C:actin cytoskeleton; F:DNA binding; C:nucleus
lily_all_contig_1311	cinnamyl alcohol dehydrogenase	362	10	8.14e-48	0.871	9	F:cinnamyl-alcohol dehydrogenase activity; F:zinc ion binding; P:oxidation reduction; P:lignin biosynthetic process; F:oxidoreductase activity; F:catalytic activity; P:metabolic process; F:metal ion binding; F:binding
lily_all_contig_1313	rna-directed dna polymerase (reverse transcriptase)	574	5	1.54e-34	0.708	5	F:RNA binding; P:RNA-dependent DNA replication; F:endonuclease activity; F:DNA binding; F:RNA-directed DNA polymerase activity
lily_all_contig_1314	atp-dependent dna helicase recq	476	10	7.21e-30	0.76	14	F:helicase activity; P:auxin biosynthetic process; P:cellular metabolic process; F:ATP-dependent 3'-5' DNA helicase activity; P:DNA recombination; F:hydrolase activity; P:DNA replication; F:nucleic acid binding; F:nucleotide binding; F:ATP binding; F:ATP-dependent helicase activity; P:DNA repair; F:catalytic activity; C:intracellular
lily_all_contig_1315	a-type cyclin	401	10	1.62e-45	0.816	4	C:plastid; P:cell cycle; P:cell division; C:nucleus
lily_all_contig_1316	protein binding	460	10	4.1e-22	0.677	3	F:metal ion binding; F:zinc ion binding; F:protein binding
lily_all_contig_1317	dna binding	383	3	3.73e-18	0.6467	3	F:sequence-specific DNA binding; F:DNA binding; C:intracellular
lily_all_contig_1318	af372920_1 at3g27050 moj10_14	211	10	6.29e-26	0.895	4	C:plastid; F:molecular_function; P:biological_process; C:cellular_component
lily_all_contig_1319	ribosomal protein l4	538	10	2.69e-45	0.865	3	C:ribonucleoprotein complex; C:ribosome; P:ribosome biogenesis
lily_all_contig_1328	cutin deficient 2	196	10	4.91e-18	0.796	7	P:regulation of transcription, DNA-dependent; F:sequence-specific DNA binding; P:regulation of transcription; F:transcription regulator activity; F:DNA binding; F:transcription factor activity; C:nucleus
lily_all_contig_1333	mitogen activated protein kinase kinase	354	10	1.05e-20	0.851	7	F:kinase activity; F:protein kinase activity; F:ATP binding; F:transferase activity; P:protein amino acid phosphorylation; F:MAP kinase kinase kinase activity; F:protein serine/threonine kinase activity
lily_all_contig_1336	transducin family protein	451	10	2.9e-41	0.773	1	C:cytosol
lily_all_contig_1339	wd-40 repeat	513	10	3.53e-32	0.872	0
lily_all_contig_1340	axial regulator	230	10	6.84e-28	0.859	2	F:DNA binding; C:nucleus
lily_all_contig_1341	burpc_orysj ame: full=burp domain-containing protein 12 short= 12 flags: precursor	399	10	7.52e-43	0.889	0
lily_all_contig_1344	nuclear pore protein 84 107 containing expressed	647	10	7.19e-69	0.699	3	F:molecular_function; C:nuclear pore; P:transport
lily_all_contig_1346	reverse transcriptase homolog	617	10	8.94e-27	0.597	10	F:heme binding; F:iron ion binding; P:aerobic respiration; C:integral to membrane; F:electron carrier activity; P:RNA splicing; C:mitochondrion; F:RNA-directed DNA polymerase activity; F:RNA binding; P:RNA-dependent DNA replication
lily_all_contig_1349	e3 ubiquitin protein ligase	501	10	2.22e-31	0.629	3	F:ubiquitin-protein ligase activity; C:cytosol; C:mitochondrion	EC:6.3.2.19
lily_all_contig_1356	signal transducer	404	10	9.17e-33	0.802	3	P:response to light stimulus; F:signal transducer activity; F:protein binding
lily_all_contig_1357	protein	456	10	2.83e-18	0.96	2	P:trichome morphogenesis; P:actin cytoskeleton organization
lily_all_contig_1362	cytosine-5 dna methyltransferase	307	10	4.22e-22	0.86	0
lily_all_contig_1366	hypothetical protein SORBIDRAFT_06g032590 [Sorghum bicolor]	734	10	7.83e-31	0.736	5	F:RNA binding; C:plastid; P:RNA-dependent DNA replication; C:membrane; F:RNA-directed DNA polymerase activity
lily_all_contig_1368	jkappa-recombination signal binding protein	508	4	1.31e-48	0.71	6	P:regulation of transcription, DNA-dependent; P:regulation of transcription; F:protein binding; F:DNA binding; F:transcription factor activity; C:nucleus
lily_all_contig_1370	pentatricopeptide repeat-containing protein	601	10	2.96e-31	0.821	1	C:plasma membrane
lily_all_contig_1371	chitin deacetylase	508	10	6.96e-66	0.813	3	P:carbohydrate metabolic process; F:hydrolase activity, acting on carbon-nitrogen (but not peptide) bonds; F:catalytic activity
lily_all_contig_1372	sialyltransferase-like protein	700	10	4.71e-91	0.886	5	F:sialyltransferase activity; P:protein amino acid glycosylation; F:transferase activity; C:integral to Golgi membrane; F:transferase activity, transferring glycosyl groups
lily_all_contig_1373	hypothetical protein VITISV_040891 [Vitis vinifera]	382	10	4.96e-19	0.599	7	F:nucleic acid binding; F:RNA binding; P:DNA integration; P:RNA-dependent DNA replication; F:zinc ion binding; F:DNA binding; F:RNA-directed DNA polymerase activity
lily_all_contig_1375	wox8_orysj ame: full=wuschel-related homeobox 8 ame: full= 8 ame: full=protein wox13	275	10	3.71e-18	0.719	6	P:regulation of transcription, DNA-dependent; F:sequence-specific DNA binding; P:regulation of transcription; F:DNA binding; F:transcription factor activity; C:nucleus
lily_all_contig_1385	sugar isomerase domain-containing protein	464	10	1.24e-32	0.831	3	P:carbohydrate metabolic process; F:sugar binding; F:isomerase activity
lily_all_contig_1387	sterol delta7 reductase	371	10	1.22e-21	0.952	3	P:brassinosteroid biosynthetic process; C:integral to endoplasmic reticulum membrane; F:sterol delta7 reductase activity
lily_all_contig_1392	at1g32080 f3c3_12	451	10	1.08e-38	0.881	1	C:chloroplast inner membrane
lily_all_contig_1398	hypothetical protein SORBIDRAFT_06g029400 [Sorghum bicolor]	318	10	1.58e-32	0.707	0
lily_all_contig_1402	predicted protein [Laccaria bicolor S238N-H82]	545	5	2.85e-54	0.764	0
lily_all_contig_1406	oxoglutarate dehydrogenase (succinyl-transferring)	391	10	4.47e-40	0.786	6	F:oxidoreductase activity, acting on the aldehyde or oxo group of donors, disulfide as acceptor; F:thiamin pyrophosphate binding; P:metabolic process; P:glycolysis; C:cellular_component; F:oxoglutarate dehydrogenase (succinyl-transferring) activity
lily_all_contig_1407	intracellular chloride channel	382	10	2.32e-23	0.829	1	P:response to cadmium ion
lily_all_contig_1409	ctp synthase	309	10	8.15e-42	0.846	3	P:pyrimidine nucleotide biosynthetic process; F:catalytic activity; F:CTP synthase activity
lily_all_contig_1411	reverse identical	425	4	2.69e-17	0.6125	4	F:RNA binding; P:RNA-dependent DNA replication; F:DNA binding; F:RNA-directed DNA polymerase activity
lily_all_contig_1420	zinc finger-like	470	10	5.48e-40	0.719	3	F:metal ion binding; F:transferase activity; F:zinc ion binding
lily_all_contig_1421	fimbrin protein	300	10	3.24e-38	0.837	3	F:actin binding; P:biological_process; C:cellular_component
lily_all_contig_1422	os01g67210-like protein	385	10	2.25e-41	0.85	2	C:mitochondrion; F:binding
lily_all_contig_1423	eukaryotic translation initiation factor 3	389	10	7.94e-29	0.759	6	P:translational initiation; P:translation; C:proteasome complex; C:cytoplasm; F:translation initiation factor activity; C:eukaryotic translation initiation factor 3 complex
lily_all_contig_1427	dtdp-4-dehydrorhamnose reductase	337	10	2.54e-36	0.81	8	P:oxidation reduction; F:binding; P:extracellular polysaccharide biosynthetic process; F:oxidoreductase activity; P:metabolic process; F:catalytic activity; F:dTDP-4-dehydrorhamnose reductase activity; F:isomerase activity
lily_all_contig_1438	ca2+ antiporter cation exchanger	506	10	3.17e-33	0.726	3	C:integral to membrane; C:membrane; P:transmembrane transport
lily_all_contig_1440	zinc finger	400	10	5.67e-36	0.75	11	F:sequence-specific DNA binding; F:2-alkenal reductase activity; F:transcription factor activity; C:nucleus; F:DNA binding; F:zinc ion binding; P:oxidation reduction; F:oxidoreductase activity; F:metal ion binding; P:transcription; P:regulation of transcription
lily_all_contig_1441	ccr4-not transcription complex subunit 6	388	10	5.71e-25	0.874	0
lily_all_contig_1442	conserved hypothetical protein [Ricinus communis]	261	6	4.87e-20	0.7833	1	C:endoplasmic reticulum
lily_all_contig_1451	o-linked n-acetyl glucosamine transferase	480	10	1.49e-27	0.871	2	F:binding; F:transferase activity
lily_all_contig_1452	autophagy-related protein 9	429	10	1.28e-48	0.83	8	C:pre-autophagosomal structure membrane; P:autophagy; C:cytoplasmic vesicle; C:integral to membrane; C:membrane; C:cytoplasmic vesicle membrane; P:transport; P:protein transport
lily_all_contig_1453	unknown protein [Oryza sativa Japonica Group]	515	10	9.86e-50	0.781	4	F:molecular_function; C:membrane; P:biological_process; C:cellular_component
lily_all_contig_1462	legumin-like protein	350	8	6.24e-20	0.72	1	F:nutrient reservoir activity
lily_all_contig_1464	phosphomevalonate kinase	703	10	6.82e-70	0.81	7	F:kinase activity; F:ATP binding; P:phosphorylation; F:transferase activity; F:phosphomevalonate kinase activity; F:nucleotide binding; P:auxin biosynthetic process
lily_all_contig_1472	dna repair and recombination protein	533	10	1.03e-54	0.816	5	P:DNA metabolic process; F:ATP binding; F:binding; F:DNA-dependent ATPase activity; F:DNA binding
lily_all_contig_1475	pentatricopeptide repeat-containing	431	10	3.83e-39	0.7	5	F:RNA binding; C:mitochondrion; F:binding; P:RNA-dependent DNA replication; F:RNA-directed DNA polymerase activity
lily_all_contig_1476	auxin-independent growth promoter	329	10	1.56e-32	0.856	1	C:mitochondrion
lily_all_contig_1477	dihydrodipicolinate c-terminus family expressed	420	10	1.75e-54	0.929	8	P:oxidation reduction; F:binding; F:oxidoreductase activity; C:cytoplasm; P:metabolic process; P:lysine biosynthetic process via diaminopimelate; F:catalytic activity; F:dihydrodipicolinate reductase activity
lily_all_contig_1478	auxin response	452	10	1.18e-25	0.957	8	P:regulation of transcription, DNA-dependent; P:response to hormone stimulus; P:transcription; P:auxin mediated signaling pathway; P:regulation of transcription; F:protein dimerization activity; F:DNA binding; C:nucleus
lily_all_contig_1479	map3k delta-1 protein	429	10	2.65e-32	0.68	10	F:transferase activity; F:protein serine/threonine kinase activity; F:protein kinase activity; P:protein amino acid phosphorylation; F:ATP binding; F:kinase activity; F:MAP kinase kinase kinase activity; P:signal transduction; P:regulation of transcription, DNA-dependent; F:signal transducer activity
lily_all_contig_1480	protein	317	10	6.02e-32	0.813	0
lily_all_contig_1481	elongation factor tu	524	10	3.07e-52	0.871	6	F:GTP binding; P:translational elongation; F:translation elongation factor activity; F:GTPase activity; F:nucleotide binding; C:intracellular
lily_all_contig_1483	2-oxoglutarate-dependent dioxygenase	612	10	1.26e-39	0.669	5	F:gibberellin 3-beta-dioxygenase activity; P:oxidation reduction; F:oxidoreductase activity; F:oxidoreductase activity, acting on single donors with incorporation of molecular oxygen, incorporation of two atoms of oxygen; F:iron ion binding
lily_all_contig_1487	retrotransposon ty3-gypsy subclass	402	10	1.72e-47	0.848	13	C:chromatin; F:chromatin binding; F:DNA binding; C:nucleus; F:nucleic acid binding; F:RNA binding; F:RNA-directed DNA polymerase activity; P:chromatin assembly or disassembly; F:zinc ion binding; P:DNA integration; F:aspartic-type endopeptidase activity; P:RNA-dependent DNA replication; P:proteolysis
lily_all_contig_1488	receptor protein kinase clavata1	391	10	2.61e-32	0.799	17	F:transferase activity; C:cytoplasmic membrane-bounded vesicle; C:integral to membrane; P:auxin biosynthetic process; C:membrane; F:protein serine/threonine kinase activity; F:2-alkenal reductase activity; F:protein kinase activity; P:protein amino acid phosphorylation; F:nucleotide binding; F:ATP binding; F:kinase activity; P:oxidation reduction; F:oxidoreductase activity; F:MAP kinase activity;…
lily_all_contig_1489	diphosphonucleotide phosphatase expressed	427	10	8.18e-48	0.846	3	F:metal ion binding; F:hydrolase activity; F:acid phosphatase activity
lily_all_contig_1490	pentatricopeptide repeat-containing protein	463	7	1.88e-17	0.5771	3	F:molecular_function; P:biological_process; C:cellular_component
lily_all_contig_1492	at1g31300 t19e23_12	415	10	4.62e-37	0.892	4	F:molecular_function; C:integral to membrane; C:membrane; P:biological_process
lily_all_contig_1503	wak1 - receptor-like cytoplasmic kinase ( -rlck)	504	10	5.26e-20	0.754	10	F:transferase activity; P:auxin biosynthetic process; F:protein serine/threonine kinase activity; F:protein kinase activity; P:protein amino acid phosphorylation; F:nucleotide binding; F:non-membrane spanning protein tyrosine kinase activity; F:ATP binding; F:kinase activity; F:receptor activity
lily_all_contig_1506	fatty acid desaturase	428	10	5.03e-31	0.682	8	P:protein-based cuticle development; P:multicellular organism growth; F:stearoyl-CoA 9-desaturase activity; P:reproduction; P:embryonic development ending in birth or egg hatching; P:unsaturated fatty acid biosynthetic process; P:receptor-mediated endocytosis; P:fatty acid elongation	EC:1.14.19.1
lily_all_contig_1507	beta-galactosidase bg1	285	10	1.1e-17	0.72	9	F:cation binding; F:sugar binding; F:beta-galactosidase activity; F:hydrolase activity; P:carbohydrate metabolic process; F:catalytic activity; F:hydrolase activity, hydrolyzing O-glycosyl compounds; P:metabolic process; F:hydrolase activity, acting on glycosyl bonds
lily_all_contig_1508	esp4 (enhanced silencing phenotype 4) binding	416	10	3.43e-32	0.7	2	P:posttranscriptional gene silencing by RNA; P:RNA processing
lily_all_contig_1509	eukaryotic translation elongation	450	10	5.14e-60	0.846	4	F:GTP binding; F:translation elongation factor activity; F:GTPase activity; F:nucleotide binding
lily_all_contig_1515	esterase lipase superfamily protein	454	10	2.17e-34	0.592	1	F:hydrolase activity
lily_all_contig_1518	PREDICTED: similar to SAB [Vitis vinifera]	400	4	1.34e-23	0.885	0
lily_all_contig_1521	nadh-dependent glutamate synthase 1 gene	370	10	1.25e-45	0.844	21	F:3 iron, 4 sulfur cluster binding; F:FMN binding; F:glutamate synthase (NADH) activity; F:iron-sulfur cluster binding; P:glutamine metabolic process; C:plastid; C:amyloplast; F:metal ion binding; P:cellular amino acid biosynthetic process; P:nitrogen compound metabolic process; F:glutamate synthase activity; F:iron ion binding; P:metabolic process; F:FAD binding; F:catalytic activity; F:glutamat…
lily_all_contig_1522	serine threonine protein	458	10	1.81e-57	0.852	1	C:plasma membrane
lily_all_contig_1530	phenazine biosynthesis	457	10	3.33e-29	0.784	3	P:biosynthetic process; C:mitochondrion; F:catalytic activity
lily_all_contig_1532	xylosyltransferase oxt	250	10	1.65e-20	0.845	5	F:transferase activity; C:membrane; F:protein xylosyltransferase activity; F:acetylglucosaminyltransferase activity; F:transferase activity, transferring glycosyl groups
lily_all_contig_1534	y1235_orysj ame: full=b3 domain-containing protein os01g0723500	643	7	2.86e-26	0.6086	5	P:regulation of transcription, DNA-dependent; P:transcription; P:regulation of transcription; F:DNA binding; C:nucleus
lily_all_contig_1536	pleiotropic drug resistance abc transporter	395	10	3.41e-35	0.695	9	F:ATPase activity, coupled to transmembrane movement of substances; P:auxin biosynthetic process; C:integral to membrane; C:membrane; P:transport; F:nucleotide binding; F:nucleoside-triphosphatase activity; F:ATP binding; F:ATPase activity
lily_all_contig_1538	gtp binding gtpase	669	10	2.61e-88	0.872	2	F:GTP binding; F:GTPase activity
lily_all_contig_1539	atp binding protein	290	10	4.9e-31	0.805	10	F:ligase activity; P:auxin biosynthetic process; P:tRNA aminoacylation for protein translation; F:nucleotide binding; F:leucine-tRNA ligase activity; C:cytoplasm; P:translation; F:ATP binding; P:leucyl-tRNA aminoacylation; F:aminoacyl-tRNA ligase activity
lily_all_contig_1542	f-box family protein	535	10	1.63e-31	0.875	0
lily_all_contig_1544	protein	322	10	6.59e-39	0.836	3	F:molecular_function; P:biological_process; C:cellular_component
lily_all_contig_1545	40s ribosomal protein s14	560	10	7.87e-59	0.924	5	F:structural constituent of ribosome; P:translation; C:ribonucleoprotein complex; C:ribosome; C:intracellular
lily_all_contig_1547	histidine-containing phosphotransfer protein	476	9	3.77e-24	0.8333	3	P:two-component signal transduction system (phosphorelay); C:cytoplasmic membrane-bounded vesicle; F:signal transducer activity
lily_all_contig_1548	14-3-3 protein	313	10	3.66e-29	0.938	1	F:protein domain specific binding
lily_all_contig_1550	atp-binding cassette	714	10	4.23e-50	0.744	11	F:ATPase activity, coupled to transmembrane movement of substances; P:auxin biosynthetic process; C:membrane; F:hydrolase activity; P:transport; F:phosphonate transmembrane-transporting ATPase activity; F:nucleotide binding; F:nucleoside-triphosphatase activity; F:ATP binding; C:ATP-binding cassette (ABC) transporter complex; F:ATPase activity
lily_all_contig_1551	endoglucanase ii	548	10	3.94e-44	0.691	4	F:hydrolase activity, hydrolyzing O-glycosyl compounds; F:cellulose binding; P:carbohydrate metabolic process; C:extracellular region
lily_all_contig_1552	catalytic, putative [Ricinus communis]	488	10	1.57e-25	0.843	4	C:plastid; F:molecular_function; P:biological_process; C:cellular_component
lily_all_contig_1553	predicted protein [Populus trichocarpa]	480	10	4.64e-21	0.82	4	C:plastid; F:molecular_function; P:biological_process; C:cellular_component
lily_all_contig_1556	endo- -beta-xylanase	487	10	3.02e-63	0.854	9	F:cation binding; F:hydrolase activity; C:mitochondrion; P:xylan catabolic process; P:carbohydrate metabolic process; F:catalytic activity; F:hydrolase activity, hydrolyzing O-glycosyl compounds; P:metabolic process; F:hydrolase activity, acting on glycosyl bonds
lily_all_contig_1559	atnudx15 (arabidopsis thaliana nudix hydrolase homolog 15) hydrolase	384	10	2.92e-39	0.773	2	C:mitochondrion; F:CoA pyrophosphatase activity
lily_all_contig_1565	nucleic acid binding	509	9	9.17e-28	0.5689	2	F:nucleic acid binding; C:intracellular
lily_all_contig_1568	arginine n-methyltransferase family protein	477	10	1.27e-48	0.931	5	F:protein-arginine omega-N asymmetric methyltransferase activity; P:peptidyl-arginine methylation, to asymmetrical-dimethyl arginine; F:[myelin basic protein]-arginine N-methyltransferase activity; F:protein-arginine omega-N monomethyltransferase activity; P:vegetative to reproductive phase transition of meristem	EC:2.1.1.126
lily_all_contig_1570	transcription elongation factor s-	582	8	1.14e-21	0.8513	2	F:translation elongation factor activity; P:transcription
lily_all_contig_1571	actin-related protein arpc3	413	10	1.55e-39	0.79	3	P:regulation of actin filament polymerization; F:actin binding; C:cytoskeleton
lily_all_contig_1572	guanylate kinase	470	10	1.77e-60	0.938	6	F:kinase activity; F:guanylate kinase activity; P:purine nucleotide metabolic process; C:mitochondrion; C:chloroplast; F:transferase activity
lily_all_contig_1575	protein phosphatase	551	10	3.51e-48	0.743	7	F:metal ion binding; C:protein serine/threonine phosphatase complex; P:protein amino acid dephosphorylation; F:hydrolase activity; F:catalytic activity; F:protein serine/threonine phosphatase activity; F:phosphoprotein phosphatase activity
lily_all_contig_1578	predicted protein [Laccaria bicolor S238N-H82]	330	3	7.2e-38	0.81	0
lily_all_contig_1583	zinc finger	483	10	1.06e-28	0.774	6	F:nucleic acid binding; F:metal ion binding; P:carbohydrate transport; F:zinc ion binding; F:DNA binding; C:nucleus
lily_all_contig_1584	hypothetical protein OsJ_12310 [Oryza sativa Japonica Group]	418	10	5.61e-46	0.848	4	C:cytoplasm; F:glycolipid transporter activity; F:glycolipid binding; P:glycolipid transport
lily_all_contig_1586	receptor-like serine threonine kinase	514	10	2.07e-30	0.749	11	C:cytoplasmic membrane-bounded vesicle; F:protein serine/threonine kinase activity; F:protein kinase activity; C:mitochondrion; P:protein amino acid phosphorylation; F:ATP binding; F:kinase activity; F:aspartic-type endopeptidase activity; P:proteolysis; F:receptor activity; F:protein binding
lily_all_contig_1587	protein	413	10	1.11e-22	0.676	10	F:dihydrokaempferol 4-reductase activity; F:coenzyme binding; P:cellular metabolic process; P:oxidation reduction; F:oxidoreductase activity; F:3-beta-hydroxy-delta5-steroid dehydrogenase activity; F:catalytic activity; P:metabolic process; P:steroid biosynthetic process; F:binding
lily_all_contig_1588	microtubule-associated protein	422	10	9.88e-35	0.741	0
lily_all_contig_1590	hypothetical protein OsI_19621 [Oryza sativa Indica Group]	467	10	1.42e-49	0.878	1	C:plastid
lily_all_contig_1591	ring finger 1	343	5	4.19e-17	0.548	3	F:metal ion binding; F:zinc ion binding; F:protein binding
lily_all_contig_1593	ubiquinone biosynthesis protein coq-	297	2	7.55e-17	0.82	3	F:protein kinase activity; F:ATP binding; P:protein amino acid phosphorylation
lily_all_contig_1596	protein	739	10	1.5e-37	0.745	0
lily_all_contig_1598	dna binding	324	10	1.92e-22	0.918	3	P:regulation of transcription; F:transcription regulator activity; C:nucleus
lily_all_contig_1600	zinc finger	502	10	1.99e-56	0.846	3	F:metal ion binding; F:zinc ion binding; F:protein binding
lily_all_contig_1601	phosphatidic acid phosphatase type 2 domain-containing protein 1a	400	5	1.17e-27	0.83	2	F:catalytic activity; C:membrane
lily_all_contig_1602	hcf107 (high chlorophyll fluorescent 107) binding	414	6	4.2e-22	0.6017	4	C:chloroplast envelope; P:plastid organization; P:regulation of translation; P:RNA processing
lily_all_contig_1606	poly polymerase	334	10	6.73e-28	0.891	3	F:nucleotidyltransferase activity; P:biological_process; C:cellular_component
lily_all_contig_1609	ubiquitin c variant 2	257	10	4.45e-35	0.962	4	P:positive regulation of transcription; F:transcription regulator activity; F:protein binding; P:protein ubiquitination
lily_all_contig_1610	ph domain containing protein	362	10	1.34e-29	0.877	0
lily_all_contig_1612	hypothetical protein VITISV_012575 [Vitis vinifera]	437	10	1.3e-41	0.891	7	F:nucleic acid binding; F:RNA binding; P:DNA integration; P:RNA-dependent DNA replication; F:zinc ion binding; F:DNA binding; F:RNA-directed DNA polymerase activity
lily_all_contig_1615	methylglutaconyl- hydratase	404	10	1.2e-24	0.748	5	C:mitochondrion; F:methylglutaconyl-CoA hydratase activity; P:metabolic process; F:catalytic activity; F:lyase activity
lily_all_contig_1620	glutamate-gated kainate-type ion channel receptor subunit 5	523	10	6.9e-45	0.765	13	F:ionotropic glutamate receptor activity; F:ion channel activity; C:cytoplasmic membrane-bounded vesicle; F:transporter activity; C:integral to membrane; C:membrane; P:ion transport; P:transport; F:G-protein coupled receptor activity; F:extracellular-glutamate-gated ion channel activity; C:outer membrane-bounded periplasmic space; F:receptor activity; P:G-protein coupled receptor protein signalin…
lily_all_contig_1629	nadph oxidase	304	10	7.74e-42	0.926	10	F:iron ion binding; F:oxidoreductase activity, acting on NADH or NADPH, with oxygen as acceptor; C:integral to membrane; C:membrane; F:electron carrier activity; F:FAD binding; P:oxidation reduction; F:oxidoreductase activity; F:peroxidase activity; F:calcium ion binding
lily_all_contig_1631	fen11_sorbi ame: full=flap endonuclease 1-a short=fen-1-a ame: full=flap structure-specific endonuclease 1-a	369	10	1.09e-37	0.984	5	P:DNA repair; F:catalytic activity; F:endonuclease activity; F:nuclease activity; F:DNA binding
lily_all_contig_1640	at5g39590 mij24_60	353	10	1.73e-31	0.761	2	F:molecular_function; C:cellular_component
lily_all_contig_1645	clathrin assembly	359	10	1.15e-35	0.851	8	C:clathrin coat; P:oxidation reduction; F:oxidoreductase activity; F:phosphatidylinositol binding; F:phospholipid binding; F:2-alkenal reductase activity; F:clathrin binding; P:clathrin coat assembly
lily_all_contig_1646	arabinose-proton symporter	506	10	3.98e-60	0.812	6	C:integral to membrane; F:substrate-specific transmembrane transporter activity; C:membrane; P:transmembrane transport; F:transporter activity; P:transport
lily_all_contig_1650	gtp cyclohydrolase ii	443	10	8.14e-67	0.89	2	C:nucleus; C:cytosol
lily_all_contig_1652	microsomal signal peptidase 18 kda	480	10	1.69e-18	0.94	2	C:endoplasmic reticulum; C:plasma membrane
lily_all_contig_1654	ku p70 dna	409	10	9.23e-37	0.828	8	F:helicase activity; F:nucleic acid binding; F:binding; P:double-strand break repair via nonhomologous end joining; C:DNA-dependent protein kinase-DNA ligase 4 complex; F:DNA binding; F:ATP-dependent DNA helicase activity; C:nucleus
lily_all_contig_1657	pentatricopeptide repeat-containing	659	10	4.47e-29	0.641	1	C:mitochondrion
lily_all_contig_1661	beta-ketoacyl- synthase	473	10	9.39e-54	0.777	9	F:transferase activity; P:fatty acid biosynthetic process; C:membrane; C:mitochondrion; P:lipid biosynthetic process; F:catalytic activity; F:transferase activity, transferring acyl groups other than amino-acyl groups; F:acyltransferase activity; P:metabolic process
lily_all_contig_1667	scf ubiquitin ligase complex subunit skp1	734	10	2.42e-68	0.867	10	F:protein binding; P:mitotic cell cycle G2/M transition DNA damage checkpoint; P:negative regulation of mitotic metaphase/anaphase transition; P:nuclear envelope organization; C:cytosol; C:SCF ubiquitin ligase complex; C:RAVE complex; P:response to drug; C:nucleus; P:cytokinetic cell separation
lily_all_contig_1670	unnamed protein product [Vitis vinifera]	527	5	8.13e-17	0.646	0
lily_all_contig_1671	histone h4	375	10	2.51e-22	0.986	7	C:chromosome; F:intramolecular lyase activity; C:nucleosome; P:cellular amino acid derivative biosynthetic process; P:nucleosome assembly; F:DNA binding; C:nucleus
lily_all_contig_1673	snl2 (sin3-like 2)	700	10	2.8e-43	0.568	2	P:regulation of transcription, DNA-dependent; C:nucleus
lily_all_contig_1675	hypothetical protein OsJ_00368 [Oryza sativa Japonica Group]	367	2	2.38e-17	0.63	0
lily_all_contig_1676	very-long-chain fatty acid condensing expressed	507	10	8.3e-35	0.758	6	P:lipid biosynthetic process; P:metabolic process; F:catalytic activity; C:membrane; P:fatty acid biosynthetic process; F:transferase activity, transferring acyl groups other than amino-acyl groups
lily_all_contig_1677	heat shock protein binding	422	10	2.43e-53	0.884	4	C:plastid; F:binding; P:response to stress; F:heat shock protein binding
lily_all_contig_1681	protein binding	350	10	6.14e-53	0.869	3	F:zinc ion binding; F:protein binding; C:cellular_component
lily_all_contig_1682	PREDICTED: hypothetical protein [Vitis vinifera]	374	7	1.26e-20	0.8571	0
lily_all_contig_1685	spry domain-containing socs box protein ssb-4	505	10	8.35e-34	0.767	4	F:beta-glucuronidase activity; P:oocyte anterior/posterior axis specification; C:intrinsic to membrane; P:dorsal appendage formation	EC:3.2.1.31
lily_all_contig_1689	pentatricopeptide repeat-containing	499	10	1.15e-19	0.603	4	F:binding; C:integral to membrane; C:membrane; P:transmembrane transport
lily_all_contig_1692	receptor protein kinase clavata1	364	10	7.49e-39	0.809	15	P:auxin biosynthetic process; C:integral to membrane; F:protein serine/threonine kinase activity; C:membrane; F:2-alkenal reductase activity; F:protein kinase activity; F:nucleotide binding; P:protein amino acid phosphorylation; F:ATP binding; P:oxidation reduction; F:kinase activity; F:oxidoreductase activity; F:receptor activity; F:protein binding; C:endomembrane system
lily_all_contig_1694	type ii intron maturase-like	326	2	4.66e-16	0.74	1	C:mitochondrion
lily_all_contig_1695	copia-like retrotransposon	587	10	9e-25	0.567	5	F:nucleic acid binding; F:metal ion binding; P:DNA integration; F:zinc ion binding; F:DNA binding
lily_all_contig_1696	hydrolyzing o-glycosyl	477	10	3.49e-60	0.928	6	F:hydrolase activity, hydrolyzing O-glycosyl compounds; P:carbohydrate metabolic process; P:metabolic process; F:hydrolase activity; F:hydrolase activity, acting on glycosyl bonds; F:beta-glucosidase activity
lily_all_contig_1698	PREDICTED: hypothetical protein [Vitis vinifera]	625	10	2.7e-86	0.827	0
lily_all_contig_1699	protein cypro4	296	9	1.78e-23	0.7389	0
lily_all_contig_1702	7s vicilin	568	10	9.32e-42	0.755	1	P:defense response to fungus
lily_all_contig_1703	af361619_1 at2g35260	417	10	4.76e-37	0.876	5	C:plastid; F:molecular_function; C:chloroplast; C:membrane; P:biological_process
lily_all_contig_1704	aldose 1-epimerase	359	10	4.09e-33	0.814	6	C:cytoplasmic membrane-bounded vesicle; F:carbohydrate binding; P:carbohydrate metabolic process; F:catalytic activity; P:hexose metabolic process; F:isomerase activity
lily_all_contig_1708	phosphoserine aminotransferase	417	6	3.54e-24	0.79	3	P:metabolic process; F:catalytic activity; F:pyridoxal phosphate binding
lily_all_contig_1709	nuclear migration protein	576	10	4.05e-24	0.951	0
lily_all_contig_1714	udp-glucose 4-	302	10	2.12e-28	0.929	10	F:coenzyme binding; P:cellular metabolic process; P:carbohydrate metabolic process; P:galactose metabolic process; F:racemase and epimerase activity, acting on carbohydrates and derivatives; F:catalytic activity; F:isomerase activity; P:metabolic process; F:UDP-glucose 4-epimerase activity; F:binding
lily_all_contig_1716	serine threonine-protein	435	10	2.23e-31	0.488	2	F:protein kinase activity; P:cellular metabolic process
lily_all_contig_1717	set domain protein sdg111	447	10	3.06e-28	0.801	6	F:methyltransferase activity; F:transferase activity; F:zinc ion binding; F:histone-lysine N-methyltransferase activity; P:chromatin modification; C:nucleus
lily_all_contig_1721	hypothetical protein SORBIDRAFT_07g024520 [Sorghum bicolor]	542	10	3.74e-39	0.66	1	C:plastid
lily_all_contig_1722	PREDICTED: hypothetical protein [Vitis vinifera]	474	2	2.66e-16	0.835	0
lily_all_contig_1726	lysine-specific histone demethylase 1	411	10	7.59e-52	0.881	4	F:methyltransferase activity; P:oxidation reduction; F:amine oxidase activity; F:oxidoreductase activity
lily_all_contig_1727	regulator of telomere elongation helicase 1	675	1	3.39e-19	0.8	11	F:helicase activity; F:DNA binding; C:nucleus; F:hydrolase activity; F:ATP-dependent DNA helicase activity; F:nucleic acid binding; F:nucleotide binding; F:ATP binding; F:ATP-dependent helicase activity; P:nucleobase, nucleoside, nucleotide and nucleic acid metabolic process; F:hydrolase activity, acting on acid anhydrides, in phosphorus-containing anhydrides
lily_all_contig_1728	sec61 alpha form 2	379	10	2.96e-23	0.977	5	C:mitochondrion; C:cytoplasmic membrane-bounded vesicle; C:membrane; P:protein transport; F:P-P-bond-hydrolysis-driven protein transmembrane transporter activity
lily_all_contig_1730	dwarf plant9	604	10	8.88e-28	0.952	5	P:gibberellic acid mediated signaling pathway; C:plastid; P:transcription; P:regulation of transcription; C:nucleus
lily_all_contig_1731	hypothetical protein CC1G_09920 [Coprinopsis cinerea okayama7#130]	438	2	1.76e-28	0.655	0
lily_all_contig_1735	longevity-assurance protein 1	444	3	1.29e-18	0.7533	2	C:integral to membrane; C:membrane
lily_all_contig_1738	trafficking protein particle complex protein 2	379	10	1.87e-30	0.942	3	P:ER to Golgi vesicle-mediated transport; C:intracellular; P:transport
lily_all_contig_1739	gag-pol polyprotein	309	10	2.02e-24	0.695	5	F:nucleic acid binding; F:metal ion binding; P:DNA integration; F:zinc ion binding; F:DNA binding
lily_all_contig_1741	kinesin motor	470	4	3.66e-20	0.6325	7	F:ATP binding; F:nucleotide binding; F:microtubule motor activity; P:auxin biosynthetic process; F:motor activity; P:microtubule-based movement; C:microtubule
lily_all_contig_1745	protein	549	10	5.52e-22	0.885	2	F:protein binding; C:nuclear speck
lily_all_contig_1747	agenet domain containing protein	389	10	1.35e-23	0.629	1	F:RNA binding
lily_all_contig_1748	predicted protein [Populus trichocarpa]	379	10	6.59e-57	0.962	0
lily_all_contig_1751	transcription factor	487	10	1.42e-25	0.869	3	P:regulation of transcription; F:transcription regulator activity; C:nucleus
lily_all_contig_1752	basic helix-loop-helix-containing	480	6	3.59e-20	0.6183	3	P:regulation of transcription; F:transcription regulator activity; C:nucleus
lily_all_contig_1757	scarecrow-like protein	541	10	1.64e-18	0.842	2	P:transcription; P:regulation of transcription
lily_all_contig_1759	ma3 domain-containing protein	456	10	1.97e-49	0.813	3	F:molecular_function; P:biological_process; C:cellular_component
lily_all_contig_1760	methionine aminopeptidase 1	296	4	1.43e-17	0.94	9	P:cellular process; F:hydrolase activity; F:nucleic acid binding; F:zinc ion binding; F:metalloexopeptidase activity; F:peptidase activity; P:proteolysis; F:metal ion binding; F:aminopeptidase activity
lily_all_contig_1761	ran gtpase binding	301	10	6.75e-36	0.809	2	F:metal ion binding; F:zinc ion binding
lily_all_contig_1766	PREDICTED: hypothetical protein [Vitis vinifera]	398	6	4.03e-20	0.6617	1	C:mitochondrion
lily_all_contig_1769	mrp-like abc transporter	476	10	3.47e-24	0.953	12	F:ATPase activity, coupled to transmembrane movement of substances; C:cytoplasmic membrane-bounded vesicle; P:auxin biosynthetic process; C:integral to membrane; C:membrane; P:transport; F:nucleotide binding; F:nucleoside-triphosphatase activity; F:ATP binding; F:ATPase activity; P:transmembrane transport; C:plastid
lily_all_contig_1776	integral membrane protein	632	10	1.3e-89	0.863	1	P:nucleotide-sugar transport
lily_all_contig_1780	glycosyl hydrolase family 38 expressed	364	5	1.4e-17	0.79	1	C:cytoplasmic membrane-bounded vesicle
lily_all_contig_1782	predicted protein [Populus trichocarpa]	421	8	4.76e-21	0.7063	3	F:molecular_function; P:biological_process; C:cellular_component
lily_all_contig_1787	sfc arf gtpase activator phosphoinositide binding	730	10	6.32e-49	0.683	9	C:cytosol; F:ARF GTPase activator activity; P:phloem or xylem histogenesis; P:leaf morphogenesis; P:xylem and phloem pattern formation; P:response to auxin stimulus; F:protein binding; C:trans-Golgi network transport vesicle; F:phosphoinositide binding
lily_all_contig_1789	wd-40 repeat protein msi1	413	10	1.61e-28	0.914	11	P:trichome differentiation; P:positive regulation of cell cycle; P:embryonic development ending in seed dormancy; P:regulation of flower development; P:regulation of gene expression by genetic imprinting; C:chromatin remodeling complex; P:seed coat development; P:heterochromatin formation; P:pollen development; F:protein binding; P:cell proliferation
lily_all_contig_1792	intracellular pathogenesis-related protein pr-107	508	10	1.02e-35	0.739	2	P:response to biotic stimulus; P:defense response
lily_all_contig_1793	zinc finger	376	10	2.34e-23	0.803	3	P:lipid metabolic process; F:lipase activity; F:hydrolase activity, acting on ester bonds
lily_all_contig_1795	ck1 ck1 ck1-d protein kinase	547	10	2.88e-51	0.982	7	F:kinase activity; F:protein kinase activity; F:ATP binding; F:nucleotide binding; P:protein amino acid phosphorylation; P:auxin biosynthetic process; F:protein serine/threonine kinase activity
lily_all_contig_1796	predicted protein [Populus trichocarpa]	700	10	9.42e-34	0.602	0
lily_all_contig_1804	die2 alg10 family	650	6	2.26e-18	0.8117	4	C:endomembrane system; C:integral to membrane; P:biological_process; F:transferase activity, transferring hexosyl groups
lily_all_contig_1810	calmodulin-binding protein mpcbp	390	10	1.3e-47	0.839	1	F:binding
lily_all_contig_1811	dna binding	329	10	1.67e-24	0.883	1	F:DNA binding
lily_all_contig_1816	dynein light chain 2	302	10	2.25e-23	0.815	3	F:microtubule motor activity; C:microtubule associated complex; P:microtubule-based process
lily_all_contig_1824	hypothetical protein SORBIDRAFT_06g028260 [Sorghum bicolor]	418	10	2.14e-21	0.779	4	C:endomembrane system; F:molecular_function; C:cytoplasmic membrane-bounded vesicle; P:biological_process
lily_all_contig_1826	at5g14760 t9l3_60	522	10	1.57e-37	0.803	2	C:chloroplast; P:NAD biosynthetic process
lily_all_contig_1828	cytochrome b5	443	10	1.13e-30	0.893	2	F:metal ion binding; F:heme binding
lily_all_contig_1829	chorismate synthase	453	10	5.91e-24	0.837	6	C:plastid; F:chorismate synthase activity; C:chloroplast; P:cellular amino acid biosynthetic process; P:aromatic amino acid family biosynthetic process; F:lyase activity
lily_all_contig_1836	cog3685: uncharacterized protein conserved in bacteria	359	10	1e-47	0.919	3	P:oxidation reduction; F:oxidoreductase activity; F:transition metal ion binding
lily_all_contig_1838	glutamine cyclotransferase precursor	467	10	2.94e-63	0.824	2	F:glutaminyl-peptide cyclotransferase activity; P:peptidyl-pyroglutamic acid biosynthetic process, using glutaminyl-peptide cyclotransferase	EC:2.3.2.5
lily_all_contig_1839	trna synthetase class ii ( k and n) family protein	539	10	1.13e-80	0.878	12	F:ligase activity; P:aspartyl-tRNA aminoacylation; P:auxin biosynthetic process; P:tRNA aminoacylation for protein translation; C:mitochondrion; F:nucleic acid binding; F:nucleotide binding; C:cytoplasm; P:translation; F:ATP binding; F:aspartate-tRNA ligase activity; F:aminoacyl-tRNA ligase activity
lily_all_contig_1843	hypothetical magnesium -like protein	601	10	2.41e-57	0.698	4	C:membrane; P:transmembrane transport; P:metal ion transport; F:metal ion transmembrane transporter activity
lily_all_contig_1846	glycosyl hydrolase	759	10	8.32e-95	0.55	1	F:hydrolase activity
lily_all_contig_1848	f-box family protein	422	10	5.99e-32	0.706	3	P:regulation of transcription; F:zinc ion binding; F:DNA binding
lily_all_contig_1851	maltose excess protein 1-like	330	10	6.31e-34	0.8	2	C:plastid; C:membrane
lily_all_contig_1854	protein	305	10	8.66e-34	0.849	3	F:molecular_function; P:biological_process; C:cellular_component
lily_all_contig_1856	resistance protein rpp8-like protein	312	10	1.11e-17	0.651	1	C:plasma membrane
lily_all_contig_1858	cytochrome p450 monooxygenase cyp706a12	730	10	4.87e-25	0.688	8	F:metal ion binding; P:oxidation reduction; F:electron carrier activity; F:oxidoreductase activity; F:heme binding; F:iron ion binding; F:flavonoid 3',5'-hydroxylase activity; F:monooxygenase activity
lily_all_contig_1871	glycoside family 28	419	10	1.13e-56	0.856	8	C:endomembrane system; C:integral to membrane; P:carbohydrate metabolic process; P:metabolic process; F:hydrolase activity; C:membrane; F:hydrolase activity, acting on glycosyl bonds; F:polygalacturonase activity
lily_all_contig_1873	makorin ring finger protein	654	9	2.8e-27	0.5967	4	F:nucleic acid binding; F:metal ion binding; F:zinc ion binding; F:protein binding
lily_all_contig_1877	zinc transporter	436	10	9.29e-43	0.738	10	C:integral to membrane; C:membrane; P:metal ion transport; F:2-alkenal reductase activity; P:oxidation reduction; F:oxidoreductase activity; P:zinc ion transport; F:metal ion transmembrane transporter activity; P:transmembrane transport; F:zinc ion transmembrane transporter activity
lily_all_contig_1878	receptor-like protein kinase	586	10	1.15e-29	0.622	13	C:integral to membrane; F:protein serine/threonine kinase activity; C:membrane; F:2-alkenal reductase activity; F:protein kinase activity; P:protein amino acid phosphorylation; P:transmembrane receptor protein tyrosine kinase signaling pathway; F:ATP binding; F:kinase activity; P:oxidation reduction; F:oxidoreductase activity; F:protein binding; C:endomembrane system
lily_all_contig_1879	gpi inositol-deacylase pgap1-like protein	315	10	8.12e-37	0.834	2	C:cytoplasmic membrane-bounded vesicle; C:membrane
lily_all_contig_1880	mitotic checkpoint protein	381	10	2.72e-42	0.756	3	C:phragmoplast; C:kinetochore; P:mitotic cell cycle spindle assembly checkpoint
lily_all_contig_1882	fms interacting	549	10	1.66e-48	0.857	1	C:plastid
lily_all_contig_1883	hira (arabidopsis homolog of histone chaperone hira) nucleotide binding protein binding	439	10	1.36e-47	0.747	5	P:transcription; P:regulation of transcription; P:chromatin modification; F:transcription regulator activity; C:nucleus
lily_all_contig_1886	dna mismatch repair protein	411	7	1.04e-20	0.7329	12	P:auxin biosynthetic process; F:mismatched DNA binding; F:nucleotide binding; F:RNA-directed DNA polymerase activity; F:nucleoside-triphosphatase activity; F:ATP binding; F:RNA binding; P:thiamin diphosphate biosynthetic process; P:RNA-dependent DNA replication; F:thiamin diphosphokinase activity; P:mismatch repair; P:thiamin metabolic process
lily_all_contig_1887	coclaurine n-methyltransferase	354	10	4.37e-51	0.905	3	C:mitochondrion; P:lipid biosynthetic process; F:cyclopropane-fatty-acyl-phospholipid synthase activity
lily_all_contig_1889	dna-directed rna polymerase iii 62 kda	417	10	8.13e-29	0.726	3	F:DNA-directed RNA polymerase activity; P:transcription; F:DNA binding
lily_all_contig_1892	sucrose synthase 4	426	10	1.12e-33	0.782	2	F:sucrose synthase activity; C:cell wall	EC:2.4.1.13
lily_all_contig_1893	pleiotropic drug resistance abc transporter	429	9	1.84e-26	0.7644	9	F:ATPase activity, coupled to transmembrane movement of substances; P:auxin biosynthetic process; C:integral to membrane; C:membrane; P:transport; F:nucleotide binding; F:nucleoside-triphosphatase activity; F:ATP binding; F:ATPase activity
lily_all_contig_1894	bgal2_orysj ame: full=beta-galactosidase 2 short=lactase 2 flags: precursor	754	10	1.76e-109	0.846	12	C:cytoplasmic membrane-bounded vesicle; F:cation binding; F:sugar binding; F:beta-galactosidase activity; F:hydrolase activity; C:apoplast; P:carbohydrate metabolic process; C:extracellular region; F:catalytic activity; F:hydrolase activity, hydrolyzing O-glycosyl compounds; P:metabolic process; F:hydrolase activity, acting on glycosyl bonds
lily_all_contig_1896	pattern formation	529	10	1.19e-41	0.658	3	P:regulation of ARF protein signal transduction; F:ARF guanyl-nucleotide exchange factor activity; C:intracellular
lily_all_contig_1898	chaperone protein	453	5	1.15e-18	0.632	3	F:unfolded protein binding; P:protein folding; F:heat shock protein binding
lily_all_contig_1900	cytochrome c oxidase assembly protein	425	10	8.29e-50	0.787	4	F:methyltransferase activity; P:translation; F:copper ion binding; C:cellular_component
lily_all_contig_1916	PREDICTED: hypothetical protein [Vitis vinifera]	513	8	3.91e-21	0.57	0
lily_all_contig_1922	4-coumarate: ligase	433	10	7.94e-37	0.899	4	F:ligase activity; P:metabolic process; F:catalytic activity; F:4-coumarate-CoA ligase activity
lily_all_contig_1924	serine threonine-protein kinase	381	10	1.05e-20	0.712	5	F:kinase activity; P:oxidation reduction; F:oxidoreductase activity; F:2-alkenal reductase activity; F:protein binding
lily_all_contig_1926	protein	405	10	4.5e-52	0.89	15	F:structural constituent of ribosome; C:membrane; P:RNA processing; P:metal ion transport; C:ribonucleoprotein complex; P:translation; F:RNA binding; F:molecular_function; C:ribosome; C:cellular_component; C:intracellular; F:metal ion transmembrane transporter activity; P:transmembrane transport; C:large ribosomal subunit; P:biological_process
lily_all_contig_1927	origin recognition complex subunit 5	751	10	1.11e-51	0.705	3	P:DNA replication; C:origin recognition complex; C:nucleus
lily_all_contig_1934	PREDICTED: hypothetical protein [Vitis vinifera]	411	4	3.84e-23	0.63	0
lily_all_contig_1937	gcn5-related n-acetyltransferase family-like protein	570	10	1.3e-27	0.765	4	C:plastid; F:transferase activity; P:metabolic process; F:N-acetyltransferase activity
lily_all_contig_1939	tor (target of rapamycin) 1-phosphatidylinositol-3-kinase protein binding	286	10	3.2e-25	0.813	2	F:protein binding; P:embryonic development ending in seed dormancy
lily_all_contig_1940	holliday junction resolvase	215	10	8.77e-20	0.807	8	F:nucleic acid binding; P:nucleobase, nucleoside, nucleotide and nucleic acid metabolic process; C:cytoplasm; P:DNA repair; P:response to DNA damage stimulus; F:hydrolase activity, acting on ester bonds; F:hydrolase activity; P:DNA recombination
lily_all_contig_1945	dna binding protein	626	6	1.16e-19	0.6883	3	F:metal ion binding; F:zinc ion binding; F:protein binding
lily_all_contig_1946	axi 1 protein from nicotiana tabacum	556	10	6.85e-55	0.886	3	F:molecular_function; C:chloroplast; P:biological_process
lily_all_contig_1950	rot1 protein	603	10	8.82e-52	0.635	0
lily_all_contig_1951	hypothetical protein [Oryza meridionalis]	376	10	2.68e-24	0.839	0
lily_all_contig_1952	hypothetical protein OsJ_22189 [Oryza sativa Japonica Group]	268	10	1.12e-22	0.77	2	C:integral to membrane; C:membrane
lily_all_contig_1953	hypothetical protein LOC100191343 [Zea mays]	262	10	8.1e-21	0.805	2	C:integral to membrane; C:membrane
lily_all_contig_1958	tpk1 (thiamin pyrophosphokinase1) thiamin diphosphokinase	459	10	1.42e-70	0.88	10	C:vacuolar membrane; P:thiamin metabolic process; P:cellular potassium ion homeostasis; P:regulation of stomatal movement; F:thiamin diphosphokinase activity; F:calcium-activated potassium channel activity; C:cytosol; P:regulation of seed germination; F:outward rectifier potassium channel activity; P:protein homooligomerization	EC:2.7.6.2
lily_all_contig_1959	trypsin domain-containing	431	10	5.43e-33	0.751	2	C:mitochondrion; F:catalytic activity
lily_all_contig_1965	esterase lipase thioesterase family protein	416	10	1.34e-52	0.804	2	F:catalytic activity; C:cellular_component
lily_all_contig_1968	unnamed protein product [Vitis vinifera]	344	7	4.22e-26	0.6	1	C:endomembrane system
lily_all_contig_1969	hypothetical protein VITISV_011463 [Vitis vinifera]	409	10	3.13e-25	0.647	11	P:cellular cell wall organization; F:polygalacturonase activity; F:DNA binding; F:hydrolase activity; F:nucleic acid binding; F:zinc ion binding; P:carbohydrate metabolic process; P:DNA integration; P:metabolic process; F:metal ion binding; F:hydrolase activity, acting on glycosyl bonds
lily_all_contig_1973	protein	637	10	9.45e-34	0.829	4	F:hydrolase activity, acting on carbon-nitrogen (but not peptide) bonds, in linear amides; C:integral to membrane; C:membrane; P:ceramide metabolic process
lily_all_contig_1974	predicted protein [Populus trichocarpa]	345	10	2.13e-29	0.846	4	C:mitochondrion; C:cytoplasmic membrane-bounded vesicle; F:hydrolase activity; C:membrane
lily_all_contig_1975	dead box atp-dependent rna	397	10	1.01e-63	0.954	7	F:nucleic acid binding; F:helicase activity; F:ATP binding; F:nucleotide binding; F:hydrolase activity; P:auxin biosynthetic process; F:ATP-dependent helicase activity
lily_all_contig_1978	udp-galactose transporter 3	364	10	1.22e-21	0.93	4	C:integral to membrane; C:membrane; P:transmembrane transport; F:pyrimidine nucleotide sugar transmembrane transporter activity
lily_all_contig_1979	at1g45130 f27f5_20	370	10	3.78e-18	0.606	9	F:cation binding; F:sugar binding; F:beta-galactosidase activity; F:hydrolase activity; P:carbohydrate metabolic process; F:catalytic activity; F:hydrolase activity, hydrolyzing O-glycosyl compounds; P:metabolic process; F:hydrolase activity, acting on glycosyl bonds
lily_all_contig_1986	methylosome subunit	419	10	2.13e-37	0.759	4	P:chloride transport; F:ion channel activity; P:cell volume homeostasis; C:cellular_component
lily_all_contig_1988	phs1 (propyzamide-hypersensitive 1) phosphoprotein phosphatase protein tyrosine serine threonine phosphatase	374	10	3.09e-47	0.843	8	P:regulation of gene expression; P:regulation of stomatal movement; P:cortical microtubule organization; P:response to abscisic acid stimulus; P:synapsis; F:protein binding; F:phosphoprotein phosphatase activity; C:cytoplasm	EC:3.1.3.16
lily_all_contig_1991	zinc c3hc4 type family protein	595	10	4.03e-17	0.772	2	C:membrane; F:zinc ion binding
lily_all_contig_1992	esp4 (enhanced silencing phenotype 4) binding	377	10	8.9e-36	0.785	2	P:posttranscriptional gene silencing by RNA; P:RNA processing
lily_all_contig_1996	protein kinase	365	10	1.03e-36	0.764	8	F:kinase activity; F:protein kinase activity; F:ATP binding; F:nucleotide binding; F:protein tyrosine kinase activity; P:protein amino acid phosphorylation; P:auxin biosynthetic process; C:cellular_component
lily_all_contig_1999	response regulator 9	913	5	9.66e-17	0.646	6	P:two-component signal transduction system (phosphorelay); P:regulation of transcription, DNA-dependent; F:two-component response regulator activity; P:regulation of transcription; F:DNA binding; C:nucleus
lily_all_contig_2001	at5g37830 k22f20_70	567	10	1.84e-91	0.946	2	F:5-oxoprolinase (ATP-hydrolyzing) activity; P:glutathione catabolic process	EC:3.5.2.9
lily_all_contig_2002	at5g37830 k22f20_70	450	10	4.66e-53	0.759	2	F:5-oxoprolinase (ATP-hydrolyzing) activity; P:glutathione catabolic process	EC:3.5.2.9
lily_all_contig_2005	protease do-like 5	349	10	3.27e-38	0.96	8	C:plastid; P:oxidation reduction; P:proteolysis; F:serine-type endopeptidase activity; F:oxidoreductase activity; F:catalytic activity; F:2-alkenal reductase activity; F:peptidase activity
lily_all_contig_2006	microtubule-associated protein	419	10	2.29e-23	0.646	5	C:nucleolus; C:phragmoplast; C:cell wall; P:thigmotropism; C:spindle
lily_all_contig_2007	rna-directed dna polymerase (reverse transcriptase) chromo zinc cchc-type peptidase active site polynucleotidyl ribonuclease h fold	517	10	2.09e-56	0.732	26	F:RNA binding; P:protein amino acid phosphorylation; C:nucleus; F:DNA binding; F:sugar binding; F:nucleic acid binding; F:transporter activity; F:ATP binding; C:integral to membrane; F:protein serine/threonine kinase activity; P:RNA-dependent DNA replication; F:aspartic-type endopeptidase activity; F:protein kinase activity; F:RNA-directed DNA polymerase activity; P:transmembrane transport; P:aux…
lily_all_contig_2016	intronic orf at intron 2 of cox1	617	10	1.27e-24	0.584	21	C:mitochondrial inner membrane; F:electron carrier activity; F:DNA binding; F:heme binding; F:metal ion binding; C:integral to membrane; C:membrane; C:respiratory chain; P:aerobic respiration; F:iron ion binding; C:mitochondrion; F:endonuclease activity; P:electron transport chain; F:nuclease activity; F:cytochrome-c oxidase activity; P:oxidation reduction; P:transport; C:intracellular; P:DNA rep…
lily_all_contig_2017	set domain protein	388	10	5.64e-59	0.857	1	P:DNA mediated transformation
lily_all_contig_2018	cchc-type zinc finger	563	4	5.85e-18	0.5975	6	F:nucleic acid binding; P:response to DNA damage stimulus; P:cell cycle; P:replication fork protection; F:zinc ion binding; C:nucleus
lily_all_contig_2020	methionine synthase	371	10	3.53e-32	0.987	7	C:cytosol; F:methionine synthase activity; P:response to salt stress; C:chloroplast; P:response to cadmium ion; C:plasma membrane; C:apoplast	EC:2.1.1.13
lily_all_contig_2021	csle6 - cellulose synthase-like family e	356	10	1.62e-21	0.857	7	F:transferase activity; P:cellular cell wall organization; C:integral to membrane; C:membrane; P:cellulose biosynthetic process; F:cellulose synthase (UDP-forming) activity; F:transferase activity, transferring glycosyl groups
lily_all_contig_2022	solute carrier family member f1	311	10	1.65e-24	0.795	1	C:membrane
lily_all_contig_2025	regulator of chromosome expressed	639	10	1.57e-44	0.701	2	F:Ran GTPase binding; P:biological_process
lily_all_contig_2026	cytochrome c oxidase assembly protein	481	10	2.33e-69	0.876	2	F:copper ion binding; P:biological_process
lily_all_contig_2027	formylglycineamide ribotide amidotransferase	780	10	3.01e-100	0.917	5	C:plastid; F:ligase activity; F:catalytic activity; F:phosphoribosylformylglycinamidine synthase activity; P:'de novo' IMP biosynthetic process
lily_all_contig_2031	hem1_orysi ame: full=glutamyl-trna chloroplastic short= flags: precursor	312	10	1.93e-46	0.906	12	F:NADP or NADPH binding; F:glutamyl-tRNA reductase activity; C:cytoplasm; P:oxidation reduction; F:oxidoreductase activity; F:catalytic activity; P:porphyrin biosynthetic process; F:shikimate 5-dehydrogenase activity; P:metabolic process; C:plastid; F:binding; P:tetrapyrrole biosynthetic process
lily_all_contig_2033	xylem serine proteinase 1	484	10	5.06e-47	0.789	5	P:proteolysis; F:serine-type endopeptidase activity; F:hydrolase activity; P:negative regulation of catalytic activity; F:identical protein binding
lily_all_contig_2035	microtubule-associated protein	427	4	1.47e-22	0.635	0
lily_all_contig_2036	atvps11 binding protein binding transporter zinc ion binding	376	10	4.28e-30	0.785	1	C:plant-type vacuole membrane
lily_all_contig_2037	myosin heavy expressed	647	10	1.56e-47	0.677	0
lily_all_contig_2038	hypothetical protein SCHCODRAFT_255153 [Schizophyllum commune H4-8]	365	1	9.08e-17	0.71	0
lily_all_contig_2039	unnamed protein product [Vitis vinifera]	668	10	3.2e-30	0.629	0
lily_all_contig_2043	dna binding catalytic chromatin binding nuclease	504	10	2.43e-33	0.799	9	C:chromatin; F:chromatin binding; C:nucleus; F:DNA binding; P:chromatin assembly or disassembly; P:DNA repair; F:catalytic activity; C:endomembrane system; F:nuclease activity
lily_all_contig_2046	translationally-controlled tumor protein	567	10	9.6e-55	0.846	2	C:nucleus; C:cytosol
lily_all_contig_2047	hypothetical protein CC1G_05648 [Coprinopsis cinerea okayama7#130]	553	1	2.67e-19	0.68	0
lily_all_contig_2053	protein ariadne-	414	10	6.51e-34	0.753	4	F:metal ion binding; F:zinc ion binding; F:protein binding; F:DNA binding
lily_all_contig_2054	ac079890_2 leucine zipper protein	525	10	1.5e-51	0.821	0
lily_all_contig_2055	selenoprotein precursor	327	10	3.37e-27	0.875	1	C:cytoplasmic membrane-bounded vesicle
lily_all_contig_2058	dna-binding protein	630	10	7.68e-28	0.846	2	F:DNA binding; C:intracellular
lily_all_contig_2066	bicoid-interacting protein 3-like	653	10	3.59e-41	0.762	6	F:methyltransferase activity; F:protein methyltransferase activity; C:cytoplasm; P:biological_process; P:protein amino acid methylation; C:cellular_component
lily_all_contig_2068	receptor-like serine threonine kinase	438	10	3.54e-29	0.834	9	C:cytoplasmic membrane-bounded vesicle; F:protein serine/threonine kinase activity; F:protein kinase activity; C:mitochondrion; P:protein amino acid phosphorylation; F:ATP binding; F:kinase activity; F:receptor activity; F:protein binding
lily_all_contig_2069	ring zinc finger	425	10	1.99e-19	0.725	3	F:metal ion binding; F:zinc ion binding; F:protein binding
lily_all_contig_2072	PREDICTED: hypothetical protein [Vitis vinifera]	355	10	4.86e-26	0.637	0
lily_all_contig_2076	tgf-beta-inducible nuclear	422	10	4.57e-48	0.913	4	F:structural constituent of ribosome; P:translation; P:ribosome biogenesis; C:ribosome
lily_all_contig_2079	chorismate mutase	407	10	6.59e-27	0.706	5	F:chorismate mutase activity; C:cytoplasmic membrane-bounded vesicle; P:aromatic amino acid family biosynthetic process; F:isomerase activity; P:chorismate metabolic process
lily_all_contig_2083	hypothetical protein SORBIDRAFT_09g021520 [Sorghum bicolor]	328	10	2.18e-26	0.739	1	F:DNA binding
lily_all_contig_2085	nucleoporin-like protein	366	9	1.65e-26	0.6956	7	C:nuclear membrane; P:mRNA export from nucleus; C:plasma membrane; P:response to auxin stimulus; C:peripheral to membrane of membrane fraction; C:cytosol; C:endoplasmic reticulum
lily_all_contig_2089	nadh-quinone oxidoreductase	578	10	7.64e-23	0.782	3	P:negative regulation of transcription; F:oxidoreductase activity; F:FMN binding
lily_all_contig_2093	unnamed protein product [Vitis vinifera]	394	4	6.24e-21	0.61	3	F:nucleic acid binding; F:metal ion binding; F:zinc ion binding
lily_all_contig_2096	predicted protein [Populus trichocarpa]	798	5	1.8e-24	0.454	2	P:metabolic process; F:transferase activity, transferring hexosyl groups
lily_all_contig_2099	tab2 protein	431	10	3.7e-42	0.896	4	P:de-etiolation; F:RNA binding; P:chloroplast organization; P:translation	EC:3.6.5.3
lily_all_contig_2100	glycosyl hydrolase family 10 protein	458	10	6.04e-53	0.816	9	F:cation binding; C:mitochondrion; F:hydrolase activity; P:xylan catabolic process; P:carbohydrate metabolic process; F:catalytic activity; F:hydrolase activity, hydrolyzing O-glycosyl compounds; P:metabolic process; F:hydrolase activity, acting on glycosyl bonds
lily_all_contig_2104	gras family transcription factor	255	2	8.77e-19	0.795	2	P:transcription; P:regulation of transcription
lily_all_contig_2107	atp-dependent rna helicase eif4a	612	10	3.19e-69	0.881	12	F:helicase activity; P:auxin biosynthetic process; C:mitochondrion; F:hydrolase activity; F:nucleic acid binding; P:translation; F:nucleotide binding; C:cytoplasm; F:RNA binding; F:ATP binding; F:ATP-dependent helicase activity; F:translation initiation factor activity
lily_all_contig_2110	tetrafunctional protein of glyoxysomal fatty acid beta-oxidation	379	10	5.35e-49	0.92	6	F:binding; F:oxidoreductase activity; P:metabolic process; F:catalytic activity; F:coenzyme binding; P:fatty acid metabolic process
lily_all_contig_2114	soluble starch synthase i	354	4	4.56e-16	0.87	1	C:plastid
lily_all_contig_2116	protein	562	10	6.7e-29	0.88	0
lily_all_contig_2119	vacuolar proton-atpase	427	10	2.19e-18	0.929	14	P:ATP synthesis coupled proton transport; C:proton-transporting two-sector ATPase complex; F:hydrolase activity; P:ion transport; P:transport; F:nucleotide binding; F:hydrogen ion transporting ATP synthase activity, rotational mechanism; P:ATP metabolic process; F:ATP binding; F:proton-transporting ATPase activity, rotational mechanism; P:proton transport; C:proton-transporting V-type ATPase, V1 …
lily_all_contig_2120	fructose-bisphosphate aldolase a	298	10	2.18e-24	0.919	11	F:cytoskeletal protein binding; P:striated muscle contraction; F:fructose binding; P:regulation of cell shape; C:extracellular vesicular exosome; P:ATP biosynthetic process; P:muscle cell homeostasis; C:actin cytoskeleton; P:glycolysis; F:fructose-bisphosphate aldolase activity; P:fructose 1,6-bisphosphate metabolic process	EC:4.1.2.13
lily_all_contig_2126	hypothetical protein SORBIDRAFT_06g017530 [Sorghum bicolor]	519	4	2.48e-18	0.56	0
lily_all_contig_2129	conserved hypothetical protein [Ricinus communis]	460	10	7.85e-53	0.901	2	C:mitochondrion; F:molecular_function
lily_all_contig_2130	pyruvate decarboxylase	459	10	1.11e-43	0.807	5	F:transferase activity; F:magnesium ion binding; F:thiamin pyrophosphate binding; F:catalytic activity; F:carboxy-lyase activity
lily_all_contig_2132	protein	259	4	1.64e-21	0.775	6	P:oxidation reduction; F:binding; F:oxidoreductase activity; P:metabolic process; F:catalytic activity; F:zinc ion binding
lily_all_contig_2133	preprotein translocase secy protein	421	10	6.43e-18	0.97	1	F:protein binding
lily_all_contig_2135	f-box family protein	433	10	9.43e-22	0.92	1	F:hydrolase activity
lily_all_contig_2136	calmodulin binding	508	10	1.99e-27	0.883	1	F:molecular_function
lily_all_contig_2143	frs5 (far1-related sequence 5) zinc ion binding	440	1	2.02e-16	0.58	2	P:response to red or far red light; C:cellular_component
lily_all_contig_2146	unnamed protein product [Vitis vinifera]	439	3	1.07e-17	0.7667	2	P:response to light stimulus; F:signal transducer activity
lily_all_contig_2147	hCG2042307 [Homo sapiens]	468	1	7.74e-18	0.68	0
lily_all_contig_2148	ys005_human ame: full= uncharacterized protein loc65996	416	10	9.98e-32	0.83	6	C:endoplasmic reticulum membrane; C:integral to membrane; C:membrane; C:endoplasmic reticulum; P:sterol metabolic process; F:cholestenol delta-isomerase activity
lily_all_contig_2149	unnamed protein product [Vitis vinifera]	592	10	2.07e-82	0.867	0
lily_all_contig_2154	verticillium wilt disease resistance protein	549	10	6.23e-29	0.633	5	F:kinase activity; P:oxidation reduction; F:oxidoreductase activity; F:2-alkenal reductase activity; F:protein binding
lily_all_contig_2156	rna-binding protein with multiple	432	10	2.83e-34	0.853	3	F:RNA binding; F:nucleic acid binding; F:nucleotide binding
lily_all_contig_2157	kinesin motor expressed	506	7	2.27e-27	0.72	7	F:ATP binding; F:nucleotide binding; F:microtubule motor activity; P:auxin biosynthetic process; F:motor activity; P:microtubule-based movement; C:microtubule
lily_all_contig_2159	ribonuclease p mrp	500	10	1.21e-53	0.907	2	C:mitochondrion; F:binding
lily_all_contig_2160	auxin-responsive family protein	542	5	1.03e-20	0.7	3	F:molecular_function; P:response to auxin stimulus; C:cellular_component
lily_all_contig_2162	protein binding	482	10	4.08e-53	0.924	3	C:plastid; P:biological_process; F:protein binding
lily_all_contig_2164	betaine proline transporter	509	10	1.32e-42	0.841	4	F:amine transmembrane transporter activity; P:amino acid transport; C:integral to membrane; C:membrane
lily_all_contig_2170	cysteine protease component of protease-inhibitor complex	401	10	5.15e-44	0.882	3	C:vacuole; F:protein binding; P:response to salt stress
lily_all_contig_2172	cazy family gt2	391	10	1.63e-48	0.804	7	F:transferase activity; P:cellular cell wall organization; C:integral to membrane; C:membrane; P:cellulose biosynthetic process; F:cellulose synthase (UDP-forming) activity; F:transferase activity, transferring glycosyl groups
lily_all_contig_2174	atp-synthase delta-subunit	536	10	1.79e-53	0.853	14	P:ATP synthesis coupled proton transport; C:membrane; C:proton-transporting ATP synthase complex, catalytic core F(1); C:mitochondrial inner membrane; C:mitochondrion; P:ion transport; F:hydrolase activity; P:transport; F:hydrogen ion transporting ATP synthase activity, rotational mechanism; F:proton-transporting ATPase activity, rotational mechanism; F:ATP binding; P:plasma membrane ATP synthesi…
lily_all_contig_2177	unnamed protein product [Vitis vinifera]	534	10	1.52e-37	0.861	4	C:plastid; F:carotene 7,8-desaturase activity; P:oxidation reduction; F:oxidoreductase activity
lily_all_contig_2178	atp binding protein	504	10	3.46e-80	0.929	5	F:protein kinase activity; F:ATP binding; F:transferase activity; P:protein amino acid phosphorylation; F:protein serine/threonine kinase activity
lily_all_contig_2179	unnamed protein product [Vitis vinifera]	440	10	1.03e-19	0.872	5	C:plastid; F:carotene 7,8-desaturase activity; P:oxidation reduction; F:oxidoreductase activity; F:zinc ion binding
lily_all_contig_2181	unnamed protein product [Vitis vinifera]	363	10	5.87e-24	0.87	0
lily_all_contig_2186	copia-type pol poly	675	2	1.55e-17	0.465	0
lily_all_contig_2190	hydroxyproline-rich glycoprotein family protein	653	10	1.61e-23	0.831	6	F:nucleic acid binding; C:spliceosomal complex; P:biological_process; F:zinc ion binding; C:intracellular; C:nucleus
lily_all_contig_2192	diacylglycerol kinase	326	10	4.56e-32	0.866	7	F:kinase activity; P:activation of protein kinase C activity by G-protein coupled receptor protein signaling pathway; F:calcium ion binding; F:diacylglycerol kinase activity; F:transferase activity; P:intracellular signaling pathway; C:cellular_component
lily_all_contig_2193	spore coat	480	10	1.54e-52	0.759	6	C:viral capsid; F:metal ion binding; P:oxidation reduction; F:oxidoreductase activity; F:copper ion binding; F:bilirubin oxidase activity
lily_all_contig_2197	ORF [Lilium longiflorum]	472	10	5.48e-70	0.812	1	C:cytoplasmic membrane-bounded vesicle
lily_all_contig_2211	threonine synthase	413	10	4.04e-57	0.924	7	C:plastid; P:cellular amino acid metabolic process; P:metabolic process; F:catalytic activity; P:threonine biosynthetic process; F:threonine synthase activity; F:pyridoxal phosphate binding
lily_all_contig_2213	hypothetical protein OsJ_08521 [Oryza sativa Japonica Group]	444	4	6.85e-20	0.58	4	F:metal ion binding; F:zinc ion binding; P:intracellular signaling pathway; F:protein binding
lily_all_contig_2214	hypothetical protein OsI_17810 [Oryza sativa Indica Group]	528	3	8.03e-20	0.92	0
lily_all_contig_2215	cytochrome p450	433	10	1.41e-17	0.599	9	F:heme binding; F:iron ion binding; C:cytoplasmic membrane-bounded vesicle; F:electron carrier activity; P:oxidation reduction; F:aromatase activity; F:oxidoreductase activity; F:metal ion binding; F:monooxygenase activity
lily_all_contig_2217	transferring glycosyl	353	10	1.2e-39	0.82	7	C:endomembrane system; F:transferase activity; C:membrane; P:biological_process; F:protein xylosyltransferase activity; F:acetylglucosaminyltransferase activity; F:transferase activity, transferring glycosyl groups
lily_all_contig_2224	sis domain containing expressed	572	10	6.37e-75	0.913	9	F:transferase activity; F:glutamine-fructose-6-phosphate transaminase (isomerizing) activity; P:carbohydrate biosynthetic process; F:sugar binding; C:mitochondrion; F:transaminase activity; C:cytoplasm; P:carbohydrate metabolic process; P:metabolic process
lily_all_contig_2225	ntaq1_orysi ame: full=protein n-terminal glutamine amidohydrolase ame: full=protein nh2-terminal glutamine deamidase short=n-terminal gln amidase short=nt -amidase	458	10	1.5e-27	0.738	0
lily_all_contig_2229	pentatricopeptide repeat-containing protein	588	10	1.2e-50	0.671	1	P:biological_process
lily_all_contig_2236	tonsoku protein	284	10	2.9e-34	0.84	2	F:binding; F:protein binding
lily_all_contig_2237	unnamed protein product [Vitis vinifera]	434	2	8.82e-20	0.59	0
lily_all_contig_2238	kelch repeat-containing protein	381	10	9.76e-35	0.821	3	C:cytoplasm; C:nucleus; P:response to zinc ion
lily_all_contig_2239	alcohol acyl transferase	553	10	5.43e-28	0.65	4	F:obs0-deacetylbaccatin III 10-O-acetyltransferase activity; F:acyltransferase activity; F:transferase activity; F:transferase activity, transferring acyl groups other than amino-acyl groups
lily_all_contig_2240	hypothetical protein SORBIDRAFT_02g044070 [Sorghum bicolor]	418	10	6.59e-63	0.866	1	C:mitochondrion
lily_all_contig_2241	btb poz domain-containing protein	399	10	1.53e-29	0.817	6	F:voltage-gated potassium channel activity; C:membrane; P:potassium ion transport; F:ion channel activity; F:protein binding; C:voltage-gated potassium channel complex
lily_all_contig_2243	PREDICTED: hypothetical protein [Vitis vinifera]	493	4	1.44e-22	0.715	2	P:protein metabolic process; F:protein binding
lily_all_contig_2244	predicted protein [Laccaria bicolor S238N-H82]	436	1	5.88e-24	0.89	1	C:membrane
lily_all_contig_2249	e3 ubiquitin protein ligase	580	3	3.42e-22	0.6933	5	F:binding; F:ligase activity; F:acid-amino acid ligase activity; C:intracellular; P:protein modification process
lily_all_contig_2251	putative polyprotein [Oryza sativa Japonica Group]	516	10	3.98e-45	0.728	14	P:defense response; P:auxin biosynthetic process; F:protein kinase activity; F:DNA binding; C:mitochondrion; P:apoptosis; F:nucleic acid binding; F:nucleotide binding; P:protein amino acid phosphorylation; F:nucleoside-triphosphatase activity; F:zinc ion binding; F:ATP binding; P:DNA integration; F:metal ion binding
lily_all_contig_2256	phosphatidylinositol 3-kinase	434	10	8.49e-39	0.831	4	P:oxygen and reactive oxygen species metabolic process; P:response to salt stress; P:endocytosis; P:microgametogenesis
lily_all_contig_2260	hypothetical protein SORBIDRAFT_06g024740 [Sorghum bicolor]	562	10	2.76e-91	0.897	4	C:cytoplasmic membrane-bounded vesicle; F:transferase activity; C:membrane; F:transferase activity, transferring glycosyl groups
lily_all_contig_2265	zinc-binding protein	325	10	2.26e-31	0.774	2	F:zinc ion binding; C:intracellular
lily_all_contig_2266	short chain dehydrogenase reductase family expressed	671	10	5.12e-63	0.758	6	P:oxidation reduction; F:binding; F:oxidoreductase activity; C:cytoplasmic membrane-bounded vesicle; P:metabolic process; F:catalytic activity
lily_all_contig_2268	c3h2c3 ring-finger	545	10	1.48e-29	0.777	4	F:metal ion binding; F:ligase activity; F:zinc ion binding; F:protein binding
lily_all_contig_2274	glutathione s-transferase	762	10	5.67e-67	0.714	2	F:transferase activity; F:glutathione transferase activity
lily_all_contig_2277	phosphoribulokinase precursor	400	10	9.53e-30	0.956	12	F:transferase activity; P:auxin biosynthetic process; P:photosynthesis; F:nucleotide binding; F:ATP binding; F:kinase activity; P:carbohydrate metabolic process; P:reductive pentose-phosphate cycle; F:phosphoribulokinase activity; P:metabolic process; C:plastid; C:chloroplast
lily_all_contig_2279	guanine nucleotide-	565	10	1.01e-48	0.709	3	F:binding; P:biological_process; C:cellular_component
lily_all_contig_2280	at1g15870 f7h2_19	661	10	2.11e-24	0.654	4	C:mitochondrion; F:molecular_function; C:mitochondrial matrix; P:biological_process
lily_all_contig_2282	protein	746	10	2.89e-20	0.597	2	P:protein folding; F:heat shock protein binding
lily_all_contig_2283	auxin response transcription factor	437	10	1.22e-29	0.835	8	P:regulation of transcription, DNA-dependent; P:response to hormone stimulus; P:transcription; P:auxin mediated signaling pathway; P:regulation of transcription; F:protein dimerization activity; F:DNA binding; C:nucleus
lily_all_contig_2284	nucleoside phosphatase family protein	429	10	2.32e-44	0.7	1	F:hydrolase activity
lily_all_contig_2285	transport membrane protein	524	10	1.15e-54	0.85	1	C:mitochondrion
lily_all_contig_2290	transporter sec61 subunit beta	359	4	5.19e-20	0.8075	0
lily_all_contig_2291	conserved hypothetical protein [Ricinus communis]	542	3	6.92e-18	0.82	4	F:structural constituent of ribosome; P:translation; C:ribosome; C:intracellular
lily_all_contig_2293	protein	424	6	2.75e-25	0.6567	6	F:binding; F:oxidoreductase activity; F:actin binding; F:catalytic activity; P:cytoskeleton organization; F:FAD binding
lily_all_contig_2294	suppressor-like protein	460	10	1.06e-30	0.837	2	P:metabolic process; F:catalytic activity
lily_all_contig_2296	unnamed protein product [Vitis vinifera]	418	7	1.59e-16	0.9643	1	C:plastid
lily_all_contig_2299	at4g27020 f10m23_360	257	10	1.48e-38	0.927	1	C:vacuole
lily_all_contig_2302	transaminase transferring nitrogenous groups	424	10	8.89e-36	0.862	7	P:biosynthetic process; F:transferase activity; F:L-aspartate:2-oxoglutarate aminotransferase activity; F:catalytic activity; F:transaminase activity; F:pyridoxal phosphate binding; F:transferase activity, transferring nitrogenous groups
lily_all_contig_2305	PREDICTED: hypothetical protein [Vitis vinifera]	565	6	7.07e-18	0.915	0
lily_all_contig_2306	protein mannosyltransferase 1	645	10	1.9e-53	0.736	5	F:transferase activity; P:protein amino acid O-linked glycosylation; C:membrane; F:mannosyltransferase activity; F:transferase activity, transferring glycosyl groups
lily_all_contig_2308	Os01g0685900 [Oryza sativa Japonica Group]	467	3	2.88e-18	0.5133	0
lily_all_contig_2310	myo-inositol-1-phosphate synthase	384	10	7.43e-17	0.9	7	F:binding; F:inositol-3-phosphate synthase activity; P:metabolic process; P:phospholipid biosynthetic process; F:catalytic activity; F:isomerase activity; P:inositol biosynthetic process
lily_all_contig_2311	hypothetical protein OsJ_31316 [Oryza sativa Japonica Group]	450	10	2.3e-68	0.905	0
lily_all_contig_2312	2-oxoglutarate-dependent dioxygenase	339	3	9.67e-19	0.7433	3	P:oxidation reduction; F:oxidoreductase activity; F:oxidoreductase activity, acting on single donors with incorporation of molecular oxygen, incorporation of two atoms of oxygen
lily_all_contig_2316	rana1_tobac ame: full=gtp-binding nuclear protein ran-a1	432	10	1.69e-71	0.985	10	P:protein transport; C:nucleus; P:transport; F:nucleotide binding; F:GTP binding; P:nucleocytoplasmic transport; P:signal transduction; P:intracellular protein transport; F:protein binding; F:GTPase activity
lily_all_contig_2317	unknow protein	429	7	5.19e-20	0.5886	3	F:phosphoinositide binding; P:cell communication; F:protein binding
lily_all_contig_2321	tyw23_orysj ame: full=trna wybutosine-synthesizing protein 2 3 4 includes: ame: full=trna wybutosine-synthesizing protein 3 homolog includes: ame: full=trna wybutosine synthesizing protein 2 homolog	741	10	1.48e-55	0.677	3	P:wybutosine biosynthetic process; F:protein binding; C:cellular_component
lily_all_contig_2332	flavonol synthase	457	10	6.95e-25	0.686	10	F:iron ion binding; F:L-ascorbic acid binding; F:oxidoreductase activity, acting on single donors with incorporation of molecular oxygen, incorporation of two atoms of oxygen; C:cytoplasm; P:flavonoid biosynthetic process; P:oxidation reduction; F:oxidoreductase activity; F:flavonol synthase activity; F:naringenin 3-dioxygenase activity; F:metal ion binding
lily_all_contig_2333	s-adenosylmethionine decarboxylase 1	457	10	1.04e-47	0.825	5	C:plastid; F:adenosylmethionine decarboxylase activity; P:spermidine biosynthetic process; F:lyase activity; P:spermine biosynthetic process
lily_all_contig_2334	serine carboxypeptidase-like enzyme	433	10	3.57e-28	0.758	2	P:proteolysis; F:serine-type carboxypeptidase activity
lily_all_contig_2335	PREDICTED: hypothetical protein [Vitis vinifera]	391	3	4.35e-19	0.79	1	F:binding
lily_all_contig_2337	phosphoenolpyruvate carboxykinase	431	10	5.51e-46	0.951	10	F:phosphoenolpyruvate carboxykinase (ATP) activity; C:cytoplasm; F:phosphoenolpyruvate carboxykinase activity; F:ATP binding; P:oxidation reduction; F:kinase activity; F:oxidoreductase activity; P:gluconeogenesis; P:metabolic process; F:purine nucleotide binding
lily_all_contig_2338	exocyst complex subunit sec15-like family protein	731	10	4.19e-85	0.828	4	P:pollen germination; C:exocyst; C:cytosol; P:pollen tube growth
lily_all_contig_2339	nad dependent epimerase dehydratase family protein	651	10	1.03e-54	0.8	5	F:binding; P:metabolic process; F:catalytic activity; P:cellular metabolic process; F:coenzyme binding
lily_all_contig_2340	cytochrome c	528	10	1.04e-51	0.917	9	F:heme binding; F:iron ion binding; F:electron carrier activity; C:respiratory chain; C:mitochondrion; P:transport; C:mitochondrial matrix; P:electron transport chain; F:metal ion binding
lily_all_contig_2343	gag-pol polyprotein	400	10	3.2e-22	0.641	6	F:metal ion binding; F:nucleic acid binding; C:mitochondrion; P:DNA integration; F:zinc ion binding; F:DNA binding
lily_all_contig_2349	bhlh transcription factor	442	10	5.99e-40	0.812	3	P:regulation of transcription; F:transcription regulator activity; C:nucleus
lily_all_contig_2354	aminopeptidase-P [Coprinopsis cinerea okayama7#130]	415	3	1.11e-22	0.76	2	P:cellular process; F:hydrolase activity
lily_all_contig_2356	vacuolar cation proton exchanger	426	10	3.86e-23	0.802	5	F:cation transmembrane transporter activity; C:integral to membrane; C:membrane; P:transmembrane transport; P:cation transport
lily_all_contig_2361	photosystem i p700 apoprotein a1	434	10	2.03e-24	1	0
lily_all_contig_2363	rna polymerase ii largest subunit	346	10	8.5e-19	0.78	7	P:transcription from RNA polymerase II promoter; F:nucleotidyltransferase activity; F:DNA-directed RNA polymerase activity; C:DNA-directed RNA polymerase II, core complex; F:transferase activity; P:transcription; F:DNA binding
lily_all_contig_2364	protein	448	10	1.4e-73	0.99	5	F:GTP binding; P:small GTPase mediated signal transduction; F:nucleotide binding; F:hydrolase activity; P:protein transport
lily_all_contig_2365	protein arginine n-methyltransferase	308	10	9.66e-43	0.917	6	F:methyltransferase activity; F:protein methyltransferase activity; C:cytoplasm; F:transferase activity; P:protein amino acid methylation; F:histone-arginine N-methyltransferase activity
lily_all_contig_2368	PREDICTED: hypothetical protein [Vitis vinifera]	385	3	1.69e-16	0.56	3	F:binding; P:RNA metabolic process; F:protein binding
lily_all_contig_2372	conserved hypothetical protein [Ricinus communis]	333	2	1.27e-18	0.605	0
lily_all_contig_2374	predicted protein [Laccaria bicolor S238N-H82]	582	2	2.01e-18	0.6	2	F:protein disulfide oxidoreductase activity; C:outer membrane-bounded periplasmic space
lily_all_contig_2375	acting on ester bonds	357	10	1.23e-45	0.973	3	C:mitochondrion; F:hydrolase activity, acting on ester bonds; F:hydrolase activity
lily_all_contig_2377	wd40-repeat protein	389	10	3.56e-29	0.663	4	C:nucleolus; P:embryonic development ending in seed dormancy; P:embryonic pattern specification; P:cell division
lily_all_contig_2379	1-aminocyclopropane-1-carboxylate synthase	234	10	7.03e-25	0.848	4	F:aromatic-amino-acid:2-oxoglutarate aminotransferase activity; P:cellular amino acid and derivative metabolic process; F:L-aspartate:2-oxoglutarate aminotransferase activity; F:obs-aminocyclopropane-1-carboxylate synthase activity	EC:2.6.1.57; EC:2.6.1.1; EC:4.4.1.14
lily_all_contig_2380	pentatricopeptide repeat-containing	504	10	2.27e-31	0.658	1	C:plastid
lily_all_contig_2382	nucleoporin pom152	726	10	2.06e-84	0.589	6	P:protein targeting; F:molecular_function; C:nuclear pore; P:nucleocytoplasmic transport; P:mRNA transport; C:nuclear envelope
lily_all_contig_2384	serine protease-like protein	564	10	2.06e-54	0.752	8	P:proteolysis; F:serine-type endopeptidase activity; C:cytoplasmic membrane-bounded vesicle; F:serine-type peptidase activity; F:hydrolase activity; P:negative regulation of catalytic activity; F:peptidase activity; F:identical protein binding
lily_all_contig_2390	mterf-like protein	514	10	4.76e-49	0.795	3	C:plastid; F:molecular_function; P:biological_process
lily_all_contig_2391	basic 7s globulin 2 precursor small	394	10	4.17e-33	0.674	3	P:proteolysis; C:cytoplasmic membrane-bounded vesicle; F:aspartic-type endopeptidase activity
lily_all_contig_2393	small nuclear ribonucleoprotein sm	427	10	7.72e-48	0.982	2	F:nucleic acid binding; C:ribonucleoprotein complex
lily_all_contig_2394	pentatricopeptide repeat-containing	424	10	1.16e-36	0.72	5	C:plastid; F:molecular_function; F:binding; P:biological_process; C:cellular_component
lily_all_contig_2396	inositol or phosphatidylinositol	270	10	2.1e-29	0.759	4	F:kinase activity; F:binding; F:transferase activity; F:phosphotransferase activity, alcohol group as acceptor
lily_all_contig_2397	wound induced protein	304	10	1.08e-17	0.677	0
lily_all_contig_2402	hypothetical protein SORBIDRAFT_02g004140 [Sorghum bicolor]	388	10	4.8e-34	0.748	0
lily_all_contig_2403	5-phosphoribosyl-1-pyrophosphate amidotransferase	421	10	1.13e-38	0.877	7	C:plastid; P:nucleoside metabolic process; P:purine base biosynthetic process; F:transferase activity; P:metabolic process; F:amidophosphoribosyltransferase activity; F:transferase activity, transferring glycosyl groups
lily_all_contig_2404	26s proteasome regulatory subunit s12 (mov34 protein)	515	10	6.37e-21	0.876	1	P:leaf morphogenesis
lily_all_contig_2407	protein	376	10	1.24e-31	0.825	1	C:mitochondrion
lily_all_contig_2416	btb poz domain-containing protein	371	10	7.18e-40	0.839	2	C:Cul3-RING ubiquitin ligase complex; F:protein binding
lily_all_contig_2417	40s ribosomal protein s11	614	10	5.74e-70	0.922	5	F:structural constituent of ribosome; P:translation; C:ribonucleoprotein complex; C:ribosome; C:intracellular
lily_all_contig_2418	glycoside hydrolase family 16 protein	633	10	3.72e-38	0.823	1	F:hydrolase activity
lily_all_contig_2423	retrotransposon expressed	653	10	1.25e-44	0.675	13	P:auxin biosynthetic process; F:protein serine/threonine kinase activity; C:membrane; F:protein kinase activity; F:DNA binding; C:mitochondrion; F:nucleic acid binding; F:nucleotide binding; P:protein amino acid phosphorylation; F:ATP binding; F:zinc ion binding; P:DNA integration; F:metal ion binding
lily_all_contig_2425	p68-like protein	391	10	5.01e-60	0.911	13	F:helicase activity; P:auxin biosynthetic process; P:ribosome biogenesis; C:nucleus; F:hydrolase activity; P:rRNA processing; F:nucleic acid binding; C:cytoplasm; F:nucleotide binding; F:RNA binding; F:ATP binding; F:ATP-dependent helicase activity; P:nuclear-transcribed mRNA catabolic process, nonsense-mediated decay
lily_all_contig_2426	kinesin light chain	720	10	3.88e-75	0.739	2	F:binding; F:hydrolase activity
lily_all_contig_2429	alcohol oxidase	456	10	2.29e-60	0.832	2	F:long-chain-alcohol oxidase activity; C:microsome	EC:1.1.3.20
lily_all_contig_2431	retrotransposon gag protein	405	10	1.83e-49	0.798	7	F:nucleic acid binding; F:RNA binding; P:DNA integration; P:RNA-dependent DNA replication; F:zinc ion binding; F:DNA binding; F:RNA-directed DNA polymerase activity
lily_all_contig_2432	protein	634	10	1.87e-30	0.7	0
lily_all_contig_2435	hypothetical protein MPER_09655 [Moniliophthora perniciosa FA553]	417	10	1.87e-41	0.741	4	F:hydrolase activity, hydrolyzing O-glycosyl compounds; F:cellulose binding; P:carbohydrate metabolic process; C:extracellular region
lily_all_contig_2440	serine esterase family protein	454	10	1.54e-27	0.796	0
lily_all_contig_2441	cyclic nucleotide-gated ion	596	10	8.84e-73	0.904	7	C:mitochondrion; C:integral to membrane; C:membrane; P:transmembrane transport; F:ion channel activity; P:ion transport; P:transport
lily_all_contig_2442	cytochrome p450	571	10	4.66e-40	0.785	8	F:metal ion binding; P:oxidation reduction; F:electron carrier activity; F:oxidoreductase activity; F:heme binding; F:iron ion binding; F:flavonoid 3',5'-hydroxylase activity; F:monooxygenase activity
lily_all_contig_2448	af370605_1 axi 1 protein	358	10	2.48e-38	0.799	1	C:chloroplast
lily_all_contig_2450	receptor-like protein kinase	406	10	2.3e-23	0.869	1	C:plasma membrane
lily_all_contig_2453	fyve zinc finger family protein	324	9	1.07e-19	0.7689	2	F:metal ion binding; F:zinc ion binding
lily_all_contig_2459	alcohol dehydrogenase	442	10	2.69e-32	0.636	7	F:metal ion binding; P:oxidation reduction; F:binding; F:oxidoreductase activity; P:metabolic process; F:catalytic activity; F:zinc ion binding
lily_all_contig_2460	mitotic checkpoint family protein	354	10	1.24e-29	0.744	9	F:transferase activity; C:integral to membrane; C:membrane; F:galactosyltransferase activity; C:mitochondrion; F:transferase activity, transferring glycosyl groups; P:mitotic cell cycle checkpoint; C:Golgi apparatus; P:protein amino acid glycosylation
lily_all_contig_2463	lipoate-protein ligase	474	9	8.64e-34	0.8656	8	C:mitochondrion; F:ligase activity; C:cytoplasm; F:acyltransferase activity; F:octanoyltransferase activity; F:catalytic activity; P:lipoate biosynthetic process; P:protein modification process
lily_all_contig_2469	ribosome biogenesis protein	232	10	3.38e-35	0.916	5	F:GTP binding; F:GTPase activity; F:nucleotide binding; P:ribosome biogenesis; C:nucleus
lily_all_contig_2470	selenoprotein o	470	10	8.01e-64	0.864	1	C:chloroplast
lily_all_contig_2473	guanylate kinase	750	9	7.01e-22	0.9489	6	F:kinase activity; F:ATP binding; F:guanylate kinase activity; P:purine nucleotide metabolic process; C:cytoplasm; F:transferase activity
lily_all_contig_2475	small nuclear ribonucleoprotein	469	10	2.12e-21	0.984	2	F:nucleic acid binding; C:ribonucleoprotein complex
lily_all_contig_2478	atp binding	596	10	9.69e-52	0.75	7	F:ATP binding; F:nucleotide binding; F:microtubule motor activity; P:auxin biosynthetic process; F:motor activity; P:microtubule-based movement; C:microtubule
lily_all_contig_2480	centromere microtubule binding protein	521	10	2.43e-70	0.931	5	F:RNA binding; P:RNA modification; P:pseudouridine synthesis; P:RNA processing; F:pseudouridine synthase activity
lily_all_contig_2483	hypothetical protein SORBIDRAFT_03g018900 [Sorghum bicolor]	476	10	1.35e-52	0.848	1	C:membrane
lily_all_contig_2484	g-x-x-x-q-x-w domain-containing protein	298	2	8.33e-18	0.805	0
lily_all_contig_2488	cdk5 activator-binding	330	10	2.36e-38	0.952	0
lily_all_contig_2489	transport protein	575	4	1.33e-19	0.5775	1	C:plastid
lily_all_contig_2490	aak1 protein	542	10	1.37e-81	0.877	6	F:kinase activity; F:protein kinase activity; F:ATP binding; F:transferase activity; P:protein amino acid phosphorylation; F:protein serine/threonine kinase activity
lily_all_contig_2491	prli-interacting factor g	425	10	5.75e-43	0.775	1	C:mitochondrion
lily_all_contig_2492	ternary complex factor expressed	541	10	1.88e-22	0.754	0
lily_all_contig_2499	predicted protein [Populus trichocarpa]	719	5	6.43e-22	0.516	0
lily_all_contig_2501	boron transporter	456	10	3.78e-41	0.867	9	F:anion exchanger activity; P:anion transport; P:response to boron; C:integral to membrane; C:membrane; F:inorganic anion exchanger activity; F:boron transmembrane transporter activity; P:boron transport; C:plasma membrane
lily_all_contig_2502	eukaryotic translation elongation factor 1a	430	10	8.17e-63	0.958	7	F:GTP binding; P:translational elongation; F:translation elongation factor activity; F:GTPase activity; P:translation; C:cytoplasm; F:nucleotide binding
lily_all_contig_2503	nup133 nucleoporin family expressed	415	10	1.88e-38	0.697	5	F:electron carrier activity; F:heme binding; F:iron ion binding; F:monooxygenase activity; F:protein binding
lily_all_contig_2512	protein phosphatase	452	10	2.16e-66	0.914	8	F:metal ion binding; C:mitochondrion; C:protein serine/threonine phosphatase complex; P:protein amino acid dephosphorylation; F:hydrolase activity; F:catalytic activity; F:protein serine/threonine phosphatase activity; F:phosphoprotein phosphatase activity
lily_all_contig_2515	chaperone protein	414	10	8.18e-26	0.617	8	F:metal ion binding; F:unfolded protein binding; F:ATP binding; C:mitochondrion; C:cytoplasm; P:protein folding; P:response to heat; F:heat shock protein binding
lily_all_contig_2516	kinase-like protein splice variant 1	501	10	7.19e-29	0.923	4	F:protein kinase activity; F:ATP binding; F:binding; P:protein amino acid phosphorylation
lily_all_contig_2518	sterol regulatory element-binding protein site 2	326	10	5.76e-27	0.876	3	P:response to high light intensity; P:response to hydrogen peroxide; P:response to heat
lily_all_contig_2525	far-red impaired response protein	435	10	1.83e-25	0.515	2	F:zinc ion binding; F:DNA binding
lily_all_contig_2528	af466201_10 vegetative storage protein	447	10	4.88e-26	0.844	1	F:binding
lily_all_contig_2532	h2a histone member x-like	480	10	1.07e-33	0.872	5	C:chromosome; C:nucleosome; P:nucleosome assembly; F:DNA binding; C:nucleus
lily_all_contig_2533	fat domain-containing protein	496	10	1.29e-34	0.691	5	F:kinase activity; F:binding; F:inositol or phosphatidylinositol kinase activity; F:transferase activity; F:phosphotransferase activity, alcohol group as acceptor
lily_all_contig_2534	leucine-rich repeat receptor-like protein kinase	333	10	2.17e-26	0.675	11	C:cytoplasmic membrane-bounded vesicle; P:auxin biosynthetic process; F:protein serine/threonine kinase activity; F:protein kinase activity; C:mitochondrion; P:protein amino acid phosphorylation; F:nucleotide binding; F:ATP binding; F:kinase activity; F:protein binding; C:endomembrane system
lily_all_contig_2536	predicted protein [Populus trichocarpa]	583	10	9.96e-51	0.761	3	F:molecular_function; P:biological_process; C:cellular_component
lily_all_contig_2544	methyltransferase nucleic acid binding protein	442	10	1.58e-40	0.656	4	C:endomembrane system; F:nucleic acid binding; F:methyltransferase activity; P:methylation
lily_all_contig_2548	1-aminocyclopropane-1-carboxylate oxidase	367	10	2.54e-36	0.756	4	C:plastid; P:oxidation reduction; F:oxidoreductase activity; F:desacetoxyvindoline 4-hydroxylase activity
lily_all_contig_2555	carbohydrate esterase family 9 protein	415	10	3.19e-46	0.857	2	F:hydrolase activity; F:hydrolase activity, acting on carbon-nitrogen (but not peptide) bonds
lily_all_contig_2556	glycoside hydrolase family 16 protein	612	10	7.29e-49	0.531	6	F:hydrolase activity, hydrolyzing O-glycosyl compounds; P:metabolic process; P:carbohydrate metabolic process; F:hydrolase activity; F:hydrolase activity, acting on glycosyl bonds; F:endo-1,3(4)-beta-glucanase activity
lily_all_contig_2561	met-10+ like family protein	335	10	1.82e-30	0.819	3	F:molecular_function; P:biological_process; C:cellular_component
lily_all_contig_2563	putrescine transport atp-binding protein	391	10	6.19e-66	1	14	F:transporter activity; P:auxin biosynthetic process; C:membrane; P:polyamine transport; F:hydrolase activity; P:transport; F:polyamine-transporting ATPase activity; F:nucleotide binding; F:ATP binding; F:nucleoside-triphosphatase activity; C:ATP-binding cassette (ABC) transporter complex; F:ATPase activity; C:plasma membrane; F:hydrolase activity, acting on acid anhydrides, catalyzing transmembr…
lily_all_contig_2566	adhesion of calyx edges-like protein	511	10	1e-37	0.61	6	C:endomembrane system; P:alcohol metabolic process; C:cytoplasmic membrane-bounded vesicle; F:aldehyde-lyase activity; F:oxidoreductase activity, acting on CH-OH group of donors; F:FAD binding
lily_all_contig_2568	dead deah box helicase family protein	449	10	5.76e-27	0.703	6	F:nucleic acid binding; F:helicase activity; F:ATP binding; F:hydrolase activity; P:auxin biosynthetic process; F:ATP-dependent helicase activity
lily_all_contig_2569	exostosin family protein	565	10	1.05e-21	0.809	3	F:catalytic activity; C:membrane; P:biological_process
lily_all_contig_2573	pme_prupe ame: full=pectinesterase pectinesterase inhibitor ppe8b includes: ame: full=pectinesterase inhibitor ppe8b ame: full=pectin methylesterase inhibitor ppe8b includes: ame: full=pectinesterase ppe8b short=pe ppe8b ame: full=pectin methylesterase ppe8b flags: precursor	676	10	1.77e-55	0.911	8	C:cell wall; P:cell wall modification; P:cellular cell wall organization; F:hydrolase activity; F:enzyme inhibitor activity; F:aspartyl esterase activity; C:extracellular region; F:pectinesterase activity
lily_all_contig_2577	ribose-phosphate pyrophosphokinase 2	594	10	9.13e-78	0.845	8	F:kinase activity; F:metal ion binding; P:nucleoside metabolic process; P:nucleotide biosynthetic process; F:magnesium ion binding; F:ribose phosphate diphosphokinase activity; P:cellular biosynthetic process; P:ribonucleoside monophosphate biosynthetic process
lily_all_contig_2578	copper-transporting p-type atpase	477	10	5.45e-62	0.884	15	P:auxin biosynthetic process; C:integral to membrane; F:copper-exporting ATPase activity; C:membrane; P:metal ion transport; F:ATPase activity, coupled to transmembrane movement of ions, phosphorylative mechanism; F:hydrolase activity; F:nucleotide binding; F:ATP binding; P:ATP biosynthetic process; F:catalytic activity; F:metal ion transmembrane transporter activity; P:metabolic process; F:metal…
lily_all_contig_2581	endosomal p24a protein	617	10	7.68e-30	0.614	3	C:cytoplasmic membrane-bounded vesicle; C:integral to membrane; C:membrane
lily_all_contig_2582	tubulin folding cofactor	453	10	1.14e-36	0.815	3	P:cytokinesis; P:embryonic development ending in seed dormancy; P:microtubule-based process
lily_all_contig_2583	ubiquitin-conjugating enzyme 1	364	10	5.66e-35	1	5	C:UBC13-MMS2 complex; F:protein binding; P:ubiquitin-dependent protein catabolic process; F:ubiquitin-protein ligase activity; P:postreplication repair	EC:6.3.2.19
lily_all_contig_2589	alpha-ketoglutarate-dependent sulfonate dioxygenase	383	1	3.36e-27	0.77	2	P:oxidation reduction; F:oxidoreductase activity
lily_all_contig_2593	auxin response	366	10	2.17e-51	0.939	8	P:regulation of transcription, DNA-dependent; P:response to hormone stimulus; P:auxin mediated signaling pathway; P:transcription; P:regulation of transcription; F:protein dimerization activity; F:DNA binding; C:nucleus
lily_all_contig_2595	vacuolar sorting protein	550	10	3.53e-52	0.907	1	C:mitochondrion
lily_all_contig_2597	sorting and assembly machinery	405	10	7.68e-56	0.916	11	P:protein transport; C:integral to membrane; C:membrane; F:P-P-bond-hydrolysis-driven protein transmembrane transporter activity; C:plastid outer membrane; P:transport; C:chloroplast outer membrane; C:outer membrane; P:intracellular protein transport; C:plastid; C:chloroplast
lily_all_contig_2598	ago1 (argonaute 1) endoribonuclease mirna binding protein binding sirna binding	437	10	1.07e-25	0.777	16	C:cytosol; P:embryonic development ending in seed dormancy; P:auxin metabolic process; P:adventitious root development; F:miRNA binding; P:virus induced gene silencing; P:stem cell development; P:leaf morphogenesis; F:endoribonuclease activity; P:response to auxin stimulus; F:protein binding; F:siRNA binding; P:response to far red light; C:nucleus; P:gene silencing by miRNA; P:RNA interference
lily_all_contig_2603	acyl-activating enzyme expressed	356	10	8.26e-42	0.774	4	F:acetate-CoA ligase activity; F:ligase activity; P:metabolic process; F:catalytic activity
lily_all_contig_2608	eukaryotic translation initiation factor 3	382	10	1.74e-34	0.836	2	F:binding; F:translation initiation factor activity
lily_all_contig_2611	kelch-like protein	721	10	1.4e-32	0.562	0
lily_all_contig_2614	af503771_1acyl- synthetase-like protein	526	7	6.02e-20	0.72	1	C:chloroplast envelope
lily_all_contig_2616	rna binding	459	10	1.45e-43	0.868	1	C:plastid chromosome
lily_all_contig_2617	peptidoglycan-binding domain-containing	645	5	3.62e-20	0.656	2	C:membrane; P:cell wall macromolecule catabolic process
lily_all_contig_2621	protein binding protein	474	10	6.52e-34	0.628	5	F:metal ion binding; F:ligase activity; C:cytoplasmic membrane-bounded vesicle; F:zinc ion binding; F:protein binding
lily_all_contig_2625	glyoxalase bleomycin resistance protein dioxygenase	236	5	4.13e-17	0.868	1	F:oxidoreductase activity, acting on single donors with incorporation of molecular oxygen, incorporation of two atoms of oxygen
lily_all_contig_2629	pleckstrin homology domain-containing	509	10	4.87e-21	0.778	3	F:molecular_function; P:biological_process; C:cellular_component
lily_all_contig_2630	kinesin-12b microtubule motor plus-end-directed microtubule motor	425	10	5.31e-50	0.936	3	P:microgametogenesis; P:phragmoplast assembly; F:plus-end-directed microtubule motor activity	EC:3.6.4.4
lily_all_contig_2634	map3k delta-1 protein	367	10	2.92e-34	0.726	1	C:plasma membrane
lily_all_contig_2639	chalcone isomerase	380	6	1.17e-36	0.7533	3	F:intramolecular lyase activity; P:cellular amino acid derivative biosynthetic process; F:isomerase activity
lily_all_contig_2643	gtp-binding protein	470	10	8.91e-30	0.87	7	F:GTP binding; F:translation elongation factor activity; C:mitochondrion; F:GTPase activity; F:nucleotide binding; P:biological_process; C:cellular_component
lily_all_contig_2646	abc transporter family protein	424	10	2.13e-21	0.579	1	C:chloroplast
lily_all_contig_2648	histone deacetylase	293	10	2.51e-38	0.961	3	F:histone deacetylase activity; P:histone deacetylation; F:hydrolase activity
lily_all_contig_2649	pattern formation	543	10	1.61e-74	0.898	12	P:cytokinesis by cell plate formation; P:basipetal auxin transport; P:longitudinal axis specification; P:cellular cell wall organization; P:phloem or xylem histogenesis; F:GTP:GDP antiporter activity; P:cell adhesion; P:root hair cell differentiation; P:unidimensional cell growth; F:protein homodimerization activity; P:establishment of planar polarity; P:lateral root primordium development
lily_all_contig_2651	af239932_1 protein	513	10	5e-60	0.854	7	F:metal ion binding; F:unfolded protein binding; F:ATP binding; C:cytoplasm; P:protein folding; P:response to heat; F:heat shock protein binding
lily_all_contig_2653	fk506 binding	750	10	3.48e-21	0.559	3	F:binding; P:protein folding; C:cellular_component
lily_all_contig_2654	glucose-methanol-choline oxidoreductase family protein	524	10	5.76e-44	0.739	7	C:endomembrane system; P:alcohol metabolic process; F:mandelonitrile lyase activity; F:aldehyde-lyase activity; F:lyase activity; F:oxidoreductase activity, acting on CH-OH group of donors; F:FAD binding
lily_all_contig_2656	calcium-binding ef hand family protein	247	10	3.2e-22	0.926	2	F:calcium ion binding; C:membrane
lily_all_contig_2663	phytochrome c	361	10	1.41e-26	0.93	18	F:G-protein coupled photoreceptor activity; F:ATP binding; F:protein homodimerization activity; F:two-component sensor activity; P:regulation of transcription, DNA-dependent; C:membrane; P:peptidyl-histidine phosphorylation; F:protein histidine kinase activity; F:receptor activity; P:sensory perception; F:signal transducer activity; F:photoreceptor activity; P:signal transduction; P:protein-tetra…
lily_all_contig_2679	hypothetical protein RCOM_0624800 [Ricinus communis]	455	1	1.24e-16	0.73	0
lily_all_contig_2681	dehydration-responsive expressed	320	10	1.52e-43	0.894	3	C:Golgi apparatus; C:nucleus; C:plasma membrane
lily_all_contig_2682	hydrolyzing o-glycosyl	679	10	1.24e-69	0.741	6	F:hydrolase activity, hydrolyzing O-glycosyl compounds; C:cytoplasmic membrane-bounded vesicle; P:carbohydrate metabolic process; F:hydrolase activity; F:catalytic activity; F:cation binding
lily_all_contig_2686	mybr domain class transcription factor	445	10	1.79e-44	0.92	3	P:regulation of transcription; C:nucleus; F:DNA binding
lily_all_contig_2688	bromodomain protein	564	10	2.93e-64	0.779	4	F:ATP binding; F:nucleotide binding; F:nucleoside-triphosphatase activity; P:auxin biosynthetic process
lily_all_contig_2691	helicase conserved c-terminal domain containing expressed	458	7	1.77e-20	0.6557	4	F:nucleic acid binding; F:helicase activity; F:ATP binding; C:mitochondrion
lily_all_contig_2693	pentatricopeptide repeat	426	3	2.46e-22	0.59	1	C:cytoplasmic membrane-bounded vesicle
lily_all_contig_2694	gcn5-related n-acetyltransferase brct	486	10	6.8e-44	0.784	7	F:nucleic acid binding; F:transferase activity; P:DNA integration; P:metabolic process; F:N-acetyltransferase activity; F:DNA binding; C:intracellular
lily_all_contig_2695	zinc finger protein family-like	631	2	2.32e-16	0.835	3	F:metal ion binding; F:zinc ion binding; F:protein binding
lily_all_contig_2696	wd40 repeat-containing protein	381	10	1.89e-26	0.817	2	P:protein targeting to peroxisome; F:protein binding
lily_all_contig_2701	PREDICTED: hypothetical protein [Vitis vinifera]	405	8	3.36e-21	0.63	3	C:mitochondrion; P:regulation of transcription; F:DNA binding
lily_all_contig_2702	f-box domain containing protein	375	10	5.23e-28	0.766	0
lily_all_contig_2703	gag-pol polyprotein	399	10	1.42e-41	0.769	4	F:nucleic acid binding; P:DNA integration; F:zinc ion binding; F:DNA binding
lily_all_contig_2706	abc transporter family protein	717	10	1.74e-43	0.952	1	P:response to nematode
lily_all_contig_2707	nuclear pore complex protein nup205 related	515	10	1.21e-30	0.648	0
lily_all_contig_2710	zinc zz-type zinc c2h2-type	402	10	2.76e-37	0.794	8	F:RNA binding; F:binding; F:ligase activity; C:cytoplasmic membrane-bounded vesicle; P:RNA-dependent DNA replication; F:zinc ion binding; F:ubiquitin-protein ligase activity; F:RNA-directed DNA polymerase activity
lily_all_contig_2714	hypothetical protein LOC100275482 [Zea mays]	388	10	4.09e-28	0.752	1	C:chloroplast
lily_all_contig_2718	leucine-rich repeat receptor-like kinase	587	10	1.32e-17	0.875	13	F:transferase activity; P:auxin biosynthetic process; C:integral to membrane; F:protein serine/threonine kinase activity; C:membrane; F:protein kinase activity; P:protein amino acid phosphorylation; F:nucleotide binding; F:non-membrane spanning protein tyrosine kinase activity; F:ATP binding; F:kinase activity; F:receptor activity; F:protein binding
lily_all_contig_2719	pear beta-galactosidase3	570	10	7.14e-59	0.712	10	C:cytoplasmic membrane-bounded vesicle; F:cation binding; F:sugar binding; F:beta-galactosidase activity; F:hydrolase activity; P:carbohydrate metabolic process; F:catalytic activity; F:hydrolase activity, hydrolyzing O-glycosyl compounds; P:metabolic process; F:hydrolase activity, acting on glycosyl bonds
lily_all_contig_2720	clathrin assembly protein	363	10	5.05e-23	0.648	6	C:clathrin coat; C:mitochondrion; F:phosphatidylinositol binding; F:phospholipid binding; F:clathrin binding; P:clathrin coat assembly
lily_all_contig_2721	conserved hypothetical protein [Ricinus communis]	519	10	5.32e-37	0.644	5	C:mitochondrion; F:molecular_function; C:membrane; P:biological_process; C:cellular_component
lily_all_contig_2724	predicted protein [Populus trichocarpa]	400	10	2.43e-25	0.851	4	C:plastid; F:carbohydrate binding; P:carbohydrate metabolic process; F:catalytic activity
lily_all_contig_2725	pentatricopeptide repeat-containing	592	10	1.19e-29	0.753	1	F:binding
lily_all_contig_2728	high-affinity potassium transporter protein 1	388	10	3.43e-40	0.895	3	C:membrane; P:potassium ion transport; F:potassium ion transmembrane transporter activity
lily_all_contig_2730	fat domain-containing protein	656	10	2.13e-44	0.86	5	F:kinase activity; F:binding; F:inositol or phosphatidylinositol kinase activity; F:transferase activity; F:phosphotransferase activity, alcohol group as acceptor
lily_all_contig_2734	protein	284	10	5.31e-20	0.817	2	P:biosynthetic process; F:strictosidine synthase activity
lily_all_contig_2736	protein	359	10	1.82e-30	0.734	2	F:amino acid binding; P:metabolic process
lily_all_contig_2740	monoglyceride lipase	977	10	7.26e-146	0.881	2	F:hydrolase activity; F:acylglycerol lipase activity
lily_all_contig_2742	structural constituent of	387	10	6.95e-25	0.849	6	F:structural constituent of ribosome; P:translation; C:ribonucleoprotein complex; C:ribosome; F:rRNA binding; C:intracellular
lily_all_contig_2743	carbohydrate transporter sugar porter transporter	411	10	3.15e-40	0.68	2	C:membrane; P:transmembrane transport
lily_all_contig_2744	at3g53630 f4p12_330	541	7	5.42e-22	0.6814	3	F:molecular_function; P:biological_process; C:cellular_component
lily_all_contig_2746	60s ribosomal protein l2	508	10	8.05e-55	0.884	1	P:mycelium development
lily_all_contig_2753	avr9 cf-9 rapidly elicited	623	10	1.42e-31	0.664	4	F:binding; C:ubiquitin ligase complex; F:ubiquitin-protein ligase activity; P:protein ubiquitination
lily_all_contig_2757	gdsl-motif lipase hydrolase family protein	435	7	2.84e-24	0.6871	5	C:endomembrane system; P:lipid metabolic process; C:cytoplasmic membrane-bounded vesicle; F:hydrolase activity, acting on ester bonds; F:carboxylesterase activity
lily_all_contig_2761	dj-1 family protein	391	10	1.82e-33	0.818	1	C:chloroplast
lily_all_contig_2765	glycosyl transferase-related	537	10	1.07e-38	0.654	6	C:mitochondrion; F:transferase activity; C:Golgi stack; F:galactosyltransferase activity; P:biological_process; F:transferase activity, transferring glycosyl groups
lily_all_contig_2772	at1g04130 f20d22_10	349	2	3.66e-16	0.71	2	P:biological_process; C:cellular_component
lily_all_contig_2774	early-responsive to dehydration expressed	564	10	1.39e-70	0.801	1	C:plasma membrane
lily_all_contig_2776	cpsf73-i (cleavage and polyadenylation specificity factor 73-i) protein binding	506	10	5.23e-28	0.877	2	F:protein binding; C:nucleus
lily_all_contig_2777	mitochondrial carrier protein	468	10	2.14e-64	0.791	6	F:binding; C:integral to membrane; C:membrane; P:transmembrane transport; C:mitochondrial inner membrane; P:transport
lily_all_contig_2778	anthranilate n-benzoyltransferase	390	10	1.18e-24	0.699	4	F:acyltransferase activity; F:transferase activity; F:anthranilate N-benzoyltransferase activity; F:transferase activity, transferring acyl groups other than amino-acyl groups
lily_all_contig_2780	1-o-acylglucose:anthocyanin-o-acyltransferase- like protein	317	2	3.21e-17	0.89	4	P:proteolysis; F:acyltransferase activity; F:transferase activity; F:serine-type carboxypeptidase activity
lily_all_contig_2783	hypothetical protein SORBIDRAFT_09g001890 [Sorghum bicolor]	510	1	8.55e-16	0.57	0
lily_all_contig_2784	ferredoxin family protein	408	10	3.54e-32	0.847	5	F:metal ion binding; F:electron carrier activity; P:electron transport chain; F:2 iron, 2 sulfur cluster binding; F:iron-sulfur cluster binding
lily_all_contig_2785	pre-mrna-splicing factor atp-dependent rna helicase	428	10	1.02e-23	0.929	2	C:chloroplast envelope; C:membrane
lily_all_contig_2786	expressed protein [Oryza sativa Japonica Group]	336	7	1.7e-16	0.7586	0
lily_all_contig_2788	hypothetical protein VITISV_010870 [Vitis vinifera]	606	9	1.94e-22	0.4944	12	F:ionotropic glutamate receptor activity; F:transporter activity; C:membrane; F:DNA binding; P:transport; F:nucleic acid binding; F:zinc ion binding; F:extracellular-glutamate-gated ion channel activity; P:DNA integration; C:outer membrane-bounded periplasmic space; F:protein binding; F:metal ion binding
lily_all_contig_2792	dna nick sensor protein	702	10	2.04e-17	0.592	4	C:plastid; F:catalytic activity; F:zinc ion binding; F:DNA binding
lily_all_contig_2794	vacuolar h+-translocating inorganic pyrophosphatase	372	10	1.02e-23	0.98	2	F:hydrogen-translocating pyrophosphatase activity; C:Golgi apparatus
lily_all_contig_2795	retrotransposon expressed	437	10	4.34e-21	0.595	6	F:nucleic acid binding; F:metal ion binding; C:mitochondrion; P:DNA integration; F:zinc ion binding; F:DNA binding
lily_all_contig_2796	magnesium-chelatase subunit chloroplast	274	10	3.35e-27	0.972	1	C:chloroplast
lily_all_contig_2797	2-oxo acid lipoyl-binding site	477	6	9.5e-21	0.5383	3	F:RNA polymerase II transcription mediator activity; P:regulation of transcription from RNA polymerase II promoter; C:mediator complex
lily_all_contig_2803	glutamyl-trna cytoplasmic	607	10	1.97e-65	0.772	13	F:ligase activity; P:auxin biosynthetic process; P:tRNA aminoacylation for protein translation; F:nucleotide binding; C:cytoplasm; P:translation; F:ATP binding; F:glutamine-tRNA ligase activity; F:glutamate-tRNA ligase activity; F:aminoacyl-tRNA ligase activity; F:ligase activity, forming aminoacyl-tRNA and related compounds; P:glutamyl-tRNA aminoacylation; P:tRNA aminoacylation
lily_all_contig_2805	udp-glucose 4-epimerase	428	10	2.17e-50	0.911	10	F:coenzyme binding; P:cellular metabolic process; P:carbohydrate metabolic process; P:galactose metabolic process; F:racemase and epimerase activity, acting on carbohydrates and derivatives; F:catalytic activity; F:isomerase activity; P:metabolic process; F:UDP-glucose 4-epimerase activity; F:binding
lily_all_contig_2808	serine threonine protein	407	10	1.01e-47	0.921	8	F:kinase activity; F:protein kinase activity; F:ATP binding; F:transferase activity; F:nucleotide binding; P:protein amino acid phosphorylation; P:auxin biosynthetic process; F:protein serine/threonine kinase activity
lily_all_contig_2809	cytochrome p450	551	10	5.6e-46	0.687	7	F:metal ion binding; P:oxidation reduction; F:electron carrier activity; F:oxidoreductase activity; F:heme binding; F:iron ion binding; F:monooxygenase activity
lily_all_contig_2811	hydrolase protein serine threonine phosphatase	378	10	4.47e-39	0.878	2	F:hydrolase activity; C:membrane
lily_all_contig_2815	cullin 1-like protein c	273	10	1.62e-35	0.951	3	C:cullin-RING ubiquitin ligase complex; F:ubiquitin protein ligase binding; P:ubiquitin-dependent protein catabolic process
lily_all_contig_2821	dna-directed rna polymerases and iii kda polypeptide	410	10	4.84e-26	0.916	4	C:plastid; C:cytoplasmic membrane-bounded vesicle; F:DNA-directed RNA polymerase activity; P:transcription
lily_all_contig_2823	zinc knuckle family expressed	495	4	1.15e-20	0.63	0
lily_all_contig_2826	zinc finger	624	10	2.73e-54	0.714	1	C:cellular_component
lily_all_contig_2829	PREDICTED: hypothetical protein [Vitis vinifera]	437	10	1.76e-36	0.854	3	C:endomembrane system; F:molecular_function; P:biological_process
lily_all_contig_2833	villin 1-	465	10	1.47e-38	0.66	2	F:actin binding; P:cytoskeleton organization
lily_all_contig_2838	dicer-like protein	492	10	7.43e-51	0.745	11	F:helicase activity; P:auxin biosynthetic process; P:RNA processing; F:hydrolase activity; F:nucleic acid binding; F:RNA binding; F:ATP binding; F:ATP-dependent helicase activity; F:ribonuclease III activity; C:plastid; F:binding
lily_all_contig_2841	receptor protein kinase clavata1	419	10	5.06e-55	0.96	15	F:transferase activity; C:cytoplasmic membrane-bounded vesicle; C:integral to membrane; F:protein serine/threonine kinase activity; C:membrane; F:2-alkenal reductase activity; F:protein kinase activity; P:protein amino acid phosphorylation; F:ATP binding; P:oxidation reduction; F:kinase activity; F:oxidoreductase activity; F:MAP kinase kinase kinase activity; F:receptor activity; F:protein binding
lily_all_contig_2846	pre-mrna splicing	595	10	4.3e-27	0.912	4	C:chloroplast envelope; P:plastid organization; P:regulation of translation; P:RNA processing
lily_all_contig_2848	kinesin motor	428	2	4.88e-18	0.63	1	C:plasma membrane
lily_all_contig_2854	conserved hypothetical protein [Ricinus communis]	464	10	6.66e-23	0.631	0
lily_all_contig_2855	dna helicase	648	10	2.16e-30	0.775	7	F:helicase activity; F:ATP binding; F:binding; F:nucleotide binding; F:nucleoside-triphosphatase activity; P:auxin biosynthetic process; F:DNA helicase activity
lily_all_contig_2858	impa-2 (importin alpha isoform 2) binding protein transporter	248	10	1.73e-27	0.885	1	C:cytosol
lily_all_contig_2865	loxb_sollc ame: full=lipoxygenase b	422	10	2.51e-38	0.718	10	F:iron ion binding; P:fatty acid biosynthetic process; F:oxidoreductase activity, acting on single donors with incorporation of molecular oxygen, incorporation of two atoms of oxygen; C:cytoplasm; P:lipid biosynthetic process; P:oxidation reduction; P:oxylipin biosynthetic process; F:oxidoreductase activity; F:lipoxygenase activity; F:metal ion binding
lily_all_contig_2868	fip2 protein binding voltage-gated potassium channel	444	10	4.29e-22	0.885	2	F:protein binding; C:nucleus
lily_all_contig_2872	glycine cleavage t protein (aminomethyl transferase)	383	10	4.02e-38	0.881	1	C:chloroplast
lily_all_contig_2887	mitochondrial import inner membrane translocase subunit tim9	400	10	1.74e-23	0.97	11	P:protein transport; C:membrane; C:mitochondrial inner membrane; F:P-P-bond-hydrolysis-driven protein transmembrane transporter activity; P:protein targeting to mitochondrion; C:mitochondrion; P:transport; P:protein import into mitochondrial inner membrane; C:mitochondrial intermembrane space protein transporter complex; P:transmembrane transport; F:metal ion binding
lily_all_contig_2888	auxin-responsive protein	331	10	1.9e-26	0.769	3	F:protein binding; P:response to auxin stimulus; C:nucleus
lily_all_contig_2891	PREDICTED: hypothetical protein [Vitis vinifera]	453	2	1.86e-18	0.68	0
lily_all_contig_2896	potasium ion uptake permease 1	380	10	1.98e-27	0.691	3	C:membrane; P:potassium ion transport; F:potassium ion transmembrane transporter activity
lily_all_contig_2905	condensin complex components subunit	364	10	2.29e-44	0.812	6	F:binding; P:chromosome condensation; P:cell cycle; P:cell division; P:mitosis; C:nucleus
lily_all_contig_2910	protein	392	10	4.18e-38	0.905	2	C:cytosol; C:nucleus
lily_all_contig_2912	unnamed protein product [Vitis vinifera]	339	10	6.46e-31	0.84	0
lily_all_contig_2915	nup133 nucleoporin family expressed	496	10	4.18e-43	0.647	5	F:electron carrier activity; F:heme binding; F:iron ion binding; F:monooxygenase activity; F:protein binding
lily_all_contig_2916	tubulin beta-2	538	10	9.1e-30	1	0
lily_all_contig_2918	histone h2a	455	10	2.75e-21	0.952	6	C:chromosome; C:nucleosome; P:chromosome organization; P:nucleosome assembly; F:DNA binding; C:nucleus
lily_all_contig_2922	rna-dependent rna polymerase 1	313	10	9.28e-22	0.688	3	P:response to salicylic acid stimulus; P:positive regulation of posttranscriptional gene silencing; P:response to virus
lily_all_contig_2925	cyp707a1 (+)-abscisic acid 8 -hydroxylase oxygen binding	347	10	1.92e-22	0.89	5	P:release of seed from dormancy; P:defense response to fungus; P:response to red or far red light; F:(+)-abscisic acid 8'-hydroxylase activity; P:abscisic acid metabolic process	EC:1.14.13.93
lily_all_contig_2928	chromatin remodelling complex atpase chain isw-	533	10	1.44e-32	0.829	6	F:nucleic acid binding; F:helicase activity; C:mitochondrion; F:ATP binding; F:transferase activity; F:DNA binding
lily_all_contig_2931	hypothetical protein SORBIDRAFT_06g032790 [Sorghum bicolor]	455	1	7e-17	0.6	3	F:unfolded protein binding; P:protein folding; F:heat shock protein binding
lily_all_contig_2933	aspartate-trna ligase	389	10	1.39e-57	0.907	11	F:ligase activity; P:aspartyl-tRNA aminoacylation; P:auxin biosynthetic process; P:tRNA aminoacylation for protein translation; F:nucleic acid binding; F:nucleotide binding; C:cytoplasm; P:translation; F:ATP binding; F:aspartate-tRNA ligase activity; F:aminoacyl-tRNA ligase activity
lily_all_contig_2934	upl6 (ubiquitin protein ligase 6) ubiquitin-protein ligase	350	10	1.29e-26	0.783	7	F:ligase activity; F:acid-amino acid ligase activity; C:ubiquitin ligase complex; F:ubiquitin-protein ligase activity; P:protein ubiquitination; C:intracellular; P:protein modification process
lily_all_contig_2942	pre-mrna-processing protein	356	10	9.45e-38	0.857	3	F:binding; P:RNA processing; C:intracellular
lily_all_contig_2944	phytochelatin synthetase	474	10	2.24e-31	0.801	2	C:plastid; C:cytoplasmic membrane-bounded vesicle
lily_all_contig_2953	unnamed protein product [Vitis vinifera]	462	10	7.6e-27	0.883	1	C:mitochondrion
lily_all_contig_2963	conserved hypothetical protein [Ricinus communis]	365	5	2.64e-16	0.624	3	F:molecular_function; P:biological_process; C:cellular_component
lily_all_contig_2967	protein	509	8	5.93e-35	0.6388	2	F:DNA binding; C:nucleus
lily_all_contig_2968	ubiquitin carboxyl-terminal hydrolase family protein	333	10	3.8e-47	0.864	5	F:hydrolase activity; F:cysteine-type peptidase activity; F:peptidase activity; F:ubiquitin thiolesterase activity; P:ubiquitin-dependent protein catabolic process
lily_all_contig_2970	tubulin beta-7 chain	477	10	1.87e-70	0.94	4	P:response to cadmium ion; C:plasma membrane; C:cell wall; P:response to salt stress
lily_all_contig_2972	hypothetical retrotransposon	438	10	1.39e-22	0.707	5	F:nucleic acid binding; F:metal ion binding; P:DNA integration; F:zinc ion binding; F:DNA binding
lily_all_contig_2974	ribosomal protein s2	580	10	9.15e-32	0.863	10	F:structural constituent of ribosome; C:ribonucleoprotein complex; C:mitochondrion; P:intracellular signaling pathway; P:translation; C:ribosome; C:intracellular; C:small ribosomal subunit; C:plastid; C:chloroplast
lily_all_contig_2976	asparagine synthase-related protein	478	10	1.07e-25	0.926	0
lily_all_contig_2981	2 (arabidopsis thaliana seed imbibition 2) hydrolyzing o-glycosyl compounds	425	10	6.1e-61	0.959	2	F:hydrolase activity, hydrolyzing O-glycosyl compounds; C:cellular_component
lily_all_contig_2982	cyclin-like f-box	389	10	7.41e-35	0.789	3	F:unfolded protein binding; F:ATP binding; C:cytoplasmic membrane-bounded vesicle
lily_all_contig_2984	y4920_arath ame: full=uncharacterized protein chloroplastic flags: precursor	318	10	1.47e-38	0.888	0
lily_all_contig_2994	subtilisin-like protease	515	10	7.37e-30	0.709	8	P:proteolysis; F:serine-type endopeptidase activity; C:cytoplasmic membrane-bounded vesicle; F:serine-type peptidase activity; F:hydrolase activity; P:negative regulation of catalytic activity; F:peptidase activity; F:identical protein binding
lily_all_contig_2999	tubulin folding cofactor c	649	10	1.12e-61	0.822	3	P:cytokinesis; C:cytoplasm; P:tubulin complex assembly
lily_all_contig_3000	coiled-coil domain-containing	348	10	4.58e-32	0.927	0
lily_all_contig_3002	mac perforin domain containing protein	417	10	2.18e-24	0.898	0
lily_all_contig_3004	endomembrane protein 70 containing expressed	375	10	4.44e-19	0.774	3	C:cytoplasmic membrane-bounded vesicle; C:integral to membrane; C:membrane
lily_all_contig_3005	long-chain-fatty-acid- ligase-like protein	527	10	8.11e-25	0.891	4	C:mitochondrion; F:ligase activity; P:metabolic process; F:catalytic activity
lily_all_contig_3006	hypothetical protein SORBIDRAFT_03g001540 [Sorghum bicolor]	455	1	3.47e-16	0.8	4	F:structural constituent of ribosome; P:translation; C:ribosome; F:rRNA binding
lily_all_contig_3010	maf family expressed	610	10	3.15e-20	0.935	1	C:cytoplasm
lily_all_contig_3012	potassium transporter	311	10	1.07e-17	0.839	3	C:membrane; P:potassium ion transport; F:potassium ion transmembrane transporter activity
lily_all_contig_3013	atp-binding cassette	350	10	1.98e-43	0.863	14	P:defense response; P:auxin biosynthetic process; C:integral to membrane; C:membrane; F:hydrolase activity; F:polyamine-transporting ATPase activity; P:transport; F:phosphonate transmembrane-transporting ATPase activity; F:nucleotide binding; F:nucleoside-triphosphatase activity; F:ATP binding; F:ATPase activity; F:heme-transporting ATPase activity; C:plasma membrane
lily_all_contig_3015	subtilisin-like protease precursor	455	10	6.05e-61	0.912	8	P:proteolysis; F:serine-type endopeptidase activity; C:cytoplasmic membrane-bounded vesicle; F:serine-type peptidase activity; F:hydrolase activity; P:negative regulation of catalytic activity; F:peptidase activity; F:identical protein binding
lily_all_contig_3016	unknown [Oryza sativa Indica Group]	445	10	1.63e-21	0.783	1	C:mitochondrion
lily_all_contig_3017	catalytic glucosylceramidase	500	10	2.88e-71	0.882	4	F:glucosylceramidase activity; F:catalytic activity; C:membrane; P:glucosylceramide catabolic process
lily_all_contig_3019	hypothetical protein SORBIDRAFT_09g003400 [Sorghum bicolor]	367	10	5.41e-62	0.94	3	C:mitochondrion; C:integral to membrane; C:membrane
lily_all_contig_3020	tgf-beta receptor-interacting protein 1	530	10	6.54e-38	0.875	2	F:receptor activity; F:translation initiation factor activity
lily_all_contig_3022	transferring glycosyl	381	10	1.07e-49	0.815	6	C:mitochondrion; F:transferase activity; C:membrane; F:protein xylosyltransferase activity; F:acetylglucosaminyltransferase activity; F:transferase activity, transferring glycosyl groups
lily_all_contig_3023	predicted protein [Postia placenta Mad-698-R]	427	2	1.42e-17	0.87	0
lily_all_contig_3024	hypothetical protein LOC100277245 [Zea mays]	414	1	3.58e-16	0.79	1	F:binding
lily_all_contig_3027	clathrin assembly protein ap180 short form-like	465	6	5.43e-17	0.61	5	C:clathrin coat; F:phosphatidylinositol binding; F:phospholipid binding; F:clathrin binding; P:clathrin coat assembly
lily_all_contig_3031	subtilisin-like serine proteinase	303	10	6.52e-31	0.771	8	P:proteolysis; F:serine-type endopeptidase activity; C:cytoplasmic membrane-bounded vesicle; F:serine-type peptidase activity; F:hydrolase activity; P:negative regulation of catalytic activity; F:peptidase activity; F:identical protein binding
lily_all_contig_3033	sh3 domain-containing protein 2	436	10	5.29e-41	0.87	4	C:cytoplasm; P:biological_process; F:protein binding; F:clathrin binding
lily_all_contig_3035	tetratricopeptide repeat	485	10	2.5e-54	0.787	2	C:plastid; F:binding
lily_all_contig_3042	protein mitochondrial	436	10	2.21e-63	0.91	1	C:plastid
lily_all_contig_3043	abc transporter	400	10	1.2e-32	0.859	12	P:positive gravitropism; P:auxin polar transport; P:photomorphogenesis; P:response to blue light; P:response to auxin stimulus; P:regulation of cell size; F:auxin efflux transmembrane transporter activity; P:anthocyanin accumulation in tissues in response to UV light; F:protein binding; P:stamen development; P:response to nematode; C:plasma membrane
lily_all_contig_3044	dihydrodipicolinate reductase family protein	348	10	8.08e-35	0.958	1	F:dihydrodipicolinate reductase activity	EC:1.3.1.26
lily_all_contig_3048	ger2 binding catalytic coenzyme binding	369	10	3.42e-19	0.937	2	C:extracellular matrix; F:oxalate oxidase activity	EC:1.2.3.4
lily_all_contig_3049	immature colon carcinoma	600	10	9.88e-19	0.854	3	F:translation release factor activity; C:mitochondrion; P:translational termination
lily_all_contig_3053	2-oxoisovalerate dehydrogenase alpha mitochondrial expressed	411	10	4.21e-30	0.873	3	F:oxidoreductase activity, acting on the aldehyde or oxo group of donors, disulfide as acceptor; C:mitochondrion; P:metabolic process
lily_all_contig_3054	nodulin 21 family expressed	542	10	2.15e-18	0.698	1	C:membrane
lily_all_contig_3056	unnamed protein product [Vitis vinifera]	663	10	8.44e-23	0.88	2	P:lipid metabolic process; F:triglyceride lipase activity
lily_all_contig_3057	2 (arabidopsis thaliana seed imbibition 2) hydrolyzing o-glycosyl compounds	697	10	1.34e-97	0.816	2	F:hydrolase activity, hydrolyzing O-glycosyl compounds; C:cellular_component
lily_all_contig_3059	hypothetical protein VITISV_022356 [Vitis vinifera]	677	10	3.22e-22	0.597	11	F:ionotropic glutamate receptor activity; F:transporter activity; C:membrane; F:DNA binding; P:transport; F:nucleic acid binding; F:extracellular-glutamate-gated ion channel activity; F:zinc ion binding; P:DNA integration; C:outer membrane-bounded periplasmic space; F:metal ion binding
lily_all_contig_3062	transcription factor-like	490	10	8.59e-31	0.91	7	P:regulation of transcription, DNA-dependent; C:transcription factor complex; P:transcription; P:regulation of transcription; F:DNA binding; F:transcription factor activity; C:nucleus
lily_all_contig_3064	at1g69870 t17f3_10	492	10	1.67e-26	0.739	3	F:low affinity nitrate transmembrane transporter activity; C:plasma membrane; P:low affinity nitrate transport
lily_all_contig_3066	5 -phosphoribosyl-5-aminoimidazole synthetase	458	10	1.12e-22	0.685	6	C:plastid; F:ligase activity; C:cytoplasm; F:catalytic activity; F:phosphoribosylformylglycinamidine cyclo-ligase activity; P:'de novo' IMP biosynthetic process
lily_all_contig_3067	protein	325	10	4.86e-42	0.877	3	P:regulation of transcription; F:DNA binding; C:nucleus
lily_all_contig_3069	protein binding	826	10	3.8e-123	0.938	18	F:hydrolase activity; P:valine metabolic process; P:protein amino acid phosphorylation; F:ATP binding; F:phosphoprotein phosphatase activity; F:phosphogluconate dehydrogenase (decarboxylating) activity; C:cytoplasmic membrane-bounded vesicle; C:integral to membrane; C:membrane; F:protein kinase activity; P:metabolic process; F:catalytic activity; F:binding; P:oxidation reduction; F:3-hydroxyisobu…
lily_all_contig_3070	chromosome condensation	261	10	1.43e-17	0.731	1	F:binding
lily_all_contig_3072	ankyrin repeat protein emb506	422	10	8.06e-28	0.87	1	F:protein binding
lily_all_contig_3075	ubiquitin conjugating enzyme 7 interacting protein 4	512	10	9.41e-20	0.74	0
lily_all_contig_3081	electron transfer flavoprotein beta-	332	10	3.12e-41	0.954	3	P:chlorophyll catabolic process; P:leucine catabolic process; C:mitochondrion
lily_all_contig_3082	copper ion binding protein	491	10	3.86e-23	0.771	4	C:cytoplasmic membrane-bounded vesicle; F:electron carrier activity; F:copper ion binding; C:anchored to membrane
lily_all_contig_3088	predicted protein [Populus trichocarpa]	397	2	2.07e-16	0.895	3	F:metal ion binding; F:zinc ion binding; F:protein binding
lily_all_contig_3089	f-actin capping protein beta subunit family protein	360	10	6.22e-24	0.903	4	C:F-actin capping protein complex; C:cytoplasm; F:actin binding; P:actin cytoskeleton organization
lily_all_contig_3092	hypothetical protein VITISV_016361 [Vitis vinifera]	412	10	1.01e-57	0.907	13	C:chromatin; F:chromatin binding; C:nucleus; F:DNA binding; F:nucleic acid binding; P:chromatin assembly or disassembly; F:RNA-directed DNA polymerase activity; F:zinc ion binding; F:RNA binding; P:DNA integration; F:aspartic-type endopeptidase activity; P:RNA-dependent DNA replication; P:proteolysis
lily_all_contig_3095	40s ribosomal protein s25-1	297	10	1.12e-22	0.96	1	C:ribosome
lily_all_contig_3097	dead box atp-dependent rna	382	10	7.75e-24	0.847	9	F:helicase activity; P:auxin biosynthetic process; F:hydrolase activity; C:mitochondrion; F:nucleic acid binding; F:ATP binding; F:ATP-dependent helicase activity; C:cellular_component; P:biological_process
lily_all_contig_3098	protein	479	10	4.31e-59	0.826	3	F:unfolded protein binding; P:protein folding; F:heat shock protein binding
lily_all_contig_3105	histone h4	457	10	3.11e-41	1	8	C:chromosome; F:actin binding; P:cytoskeleton organization; C:nucleosome; P:nucleosome assembly; C:actin cytoskeleton; F:DNA binding; C:nucleus
lily_all_contig_3106	gcn5-related n-acetyltransferase family protein	285	10	6.04e-24	0.808	4	C:plastid; F:transferase activity; P:metabolic process; F:N-acetyltransferase activity
lily_all_contig_3109	cytochrome p450 monooxygenase cyp94d24	438	10	6.68e-28	0.64	9	F:heme binding; C:cytoplasmic membrane-bounded vesicle; F:iron ion binding; F:electron carrier activity; P:oxidation reduction; F:aromatase activity; F:oxidoreductase activity; F:metal ion binding; F:monooxygenase activity
lily_all_contig_3110	cytochrome p450	323	10	4.24e-33	0.846	14	F:heme binding; F:iron ion binding; C:integral to membrane; C:membrane; F:electron carrier activity; P:oxidation reduction; C:microsome; C:endoplasmic reticulum membrane; F:oxidoreductase activity; P:ripening; C:endoplasmic reticulum; F:metal ion binding; F:monooxygenase activity; F:4-hydroxyphenylacetaldehyde oxime monooxygenase activity
lily_all_contig_3113	unnamed protein product [Vitis vinifera]	352	3	2.68e-16	0.65	0
lily_all_contig_3114	glutamate-rich wd repeat-containing protein expressed	280	10	4.09e-26	0.773	3	F:acyltransferase activity; F:transferase activity; F:histone acetyltransferase activity
lily_all_contig_3119	isoflavone reductase related protein	283	10	7.73e-25	0.822	3	F:binding; P:metabolic process; F:catalytic activity
lily_all_contig_3121	conserved hypothetical protein [Ricinus communis]	265	1	3.51e-16	0.82	2	F:transferase activity; F:transferase activity, transferring glycosyl groups
lily_all_contig_3122	cbl-interacting serine threonine-protein	619	10	3.5e-30	0.809	11	F:transferase activity; P:auxin biosynthetic process; F:protein serine/threonine kinase activity; F:protein kinase activity; C:mitochondrion; P:protein amino acid phosphorylation; F:nucleotide binding; F:ATP binding; F:kinase activity; P:signal transduction; F:calmodulin-dependent protein kinase activity
lily_all_contig_3125	ribosomal protein l11 methyltransferase-related	635	10	9.41e-48	0.585	4	C:mitochondrion; F:protein methyltransferase activity; C:cytoplasm; P:protein amino acid methylation
lily_all_contig_3127	glycosyltransferase family 14 protein core-2 i-branching enzyme family protein	565	2	2.97e-16	0.8	3	P:carbohydrate biosynthetic process; C:membrane; F:acetylglucosaminyltransferase activity
lily_all_contig_3131	clathrin assembly	426	3	3.2e-18	0.68	8	C:clathrin coat; P:oxidation reduction; F:oxidoreductase activity; F:phosphatidylinositol binding; F:phospholipid binding; F:2-alkenal reductase activity; F:clathrin binding; P:clathrin coat assembly
lily_all_contig_3132	hypothetical protein LOC100381735 [Zea mays]	633	10	3.24e-58	0.759	0
lily_all_contig_3133	unnamed protein product [Vitis vinifera]	395	10	1.25e-37	0.843	1	C:plastid
lily_all_contig_3141	brassinosteroid-insensitive 1	445	10	1.68e-34	0.741	10	C:integral to membrane; P:auxin biosynthetic process; C:membrane; F:protein serine/threonine kinase activity; F:protein kinase activity; P:protein amino acid phosphorylation; F:nucleotide binding; F:ATP binding; F:receptor activity; F:protein binding
lily_all_contig_3145	polyphenol oxidase	417	10	3.96e-23	0.691	12	F:catechol oxidase activity; F:oxygen transporter activity; P:transport; C:thylakoid; P:oxidation reduction; F:oxidoreductase activity; C:chloroplast thylakoid lumen; F:laccase activity; P:metabolic process; F:metal ion binding; C:plastid; C:chloroplast
lily_all_contig_3147	ribonuclease iii family protein	277	3	2.03e-16	0.6467	4	F:RNA binding; F:ribonuclease III activity; C:chloroplast; P:RNA processing
lily_all_contig_3151	interferon-induced guanylate-binding	452	10	2.48e-33	0.664	2	F:GTP binding; F:GTPase activity
lily_all_contig_3155	retrotransposon unclassified	276	10	3.22e-30	0.815	0
lily_all_contig_3159	hypothetical protein SORBIDRAFT_04g036960 [Sorghum bicolor]	325	10	2.68e-24	0.745	0
lily_all_contig_3162	neutral invertase	366	10	6.45e-57	0.99	5	F:beta-fructofuranosidase activity; P:metabolic process; F:hydrolase activity; F:hydrolase activity, acting on glycosyl bonds; F:catalytic activity
lily_all_contig_3163	hypothetical protein SORBIDRAFT_01g049260 [Sorghum bicolor]	444	2	2.44e-17	0.79	0
lily_all_contig_3166	retrotransposon expressed	657	7	1.04e-21	0.5757	5	F:nucleic acid binding; F:metal ion binding; P:DNA integration; F:zinc ion binding; F:DNA binding
lily_all_contig_3169	glutamate-gated kainate-type ion channel receptor subunit 5	524	10	5.12e-40	0.727	11	F:ionotropic glutamate receptor activity; F:ion channel activity; C:cytoplasmic membrane-bounded vesicle; F:transporter activity; C:integral to membrane; C:membrane; P:ion transport; P:transport; F:extracellular-glutamate-gated ion channel activity; C:outer membrane-bounded periplasmic space; F:receptor activity
lily_all_contig_3171	neutral alpha-glucosidase ab	606	10	3.18e-54	0.813	6	F:hydrolase activity, hydrolyzing O-glycosyl compounds; P:metabolic process; F:hydrolase activity; P:carbohydrate metabolic process; F:alpha-glucosidase activity; F:hydrolase activity, acting on glycosyl bonds
lily_all_contig_3175	pollen specific protein	390	10	4.28e-46	0.881	4	P:oxidation reduction; F:oxidoreductase activity; C:cytoplasmic membrane-bounded vesicle; F:copper ion binding
lily_all_contig_3179	Os01g0617900 [Oryza sativa Japonica Group]	553	10	6.78e-31	0.817	5	C:plastid; C:oxygen evolving complex; F:calcium ion binding; C:extrinsic to membrane; P:photosynthesis
lily_all_contig_3181	predicted protein [Populus trichocarpa]	506	10	1.38e-69	0.928	3	F:hydrolase activity; F:catalytic activity; F:5-oxoprolinase (ATP-hydrolyzing) activity
lily_all_contig_3186	atp binding	383	10	9.47e-22	0.734	13	F:transferase activity; P:auxin biosynthetic process; F:protein serine/threonine kinase activity; F:sugar binding; F:protein kinase activity; F:nucleic acid binding; P:protein amino acid phosphorylation; F:nucleotide binding; F:ATP binding; F:transmembrane receptor protein tyrosine kinase activity; F:kinase activity; F:MAP kinase kinase kinase activity; P:recognition of pollen
lily_all_contig_3190	autophagy-related 10 variant 1	470	6	2.2e-18	0.75	0
lily_all_contig_3195	benzoyl coenzyme a: benzyl alcohol benzoyl transferase	368	10	3.17e-22	0.653	3	F:acyltransferase activity; F:transferase activity; F:transferase activity, transferring acyl groups other than amino-acyl groups
lily_all_contig_3199	hypothetical protein VITISV_034722 [Vitis vinifera]	456	10	4.97e-31	0.657	5	F:metal ion binding; F:nucleic acid binding; P:DNA integration; F:zinc ion binding; F:DNA binding
lily_all_contig_3200	PREDICTED: hypothetical protein [Vitis vinifera]	327	1	8.11e-16	0.61	0
lily_all_contig_3204	ubx domain-containing	409	10	6.97e-33	0.678	0
lily_all_contig_3210	retrotransposon unclassified	645	10	1.16e-30	0.516	7	F:nucleic acid binding; F:RNA binding; P:DNA integration; F:ribonuclease H activity; P:RNA-dependent DNA replication; F:DNA binding; F:RNA-directed DNA polymerase activity
lily_all_contig_3214	multiple stress-responsive zinc-finger protein	428	10	7.5e-35	0.852	3	F:metal ion binding; F:zinc ion binding; F:DNA binding
lily_all_contig_3215	ring-h2 finger protein atl5m	522	10	8.2e-22	0.585	3	F:metal ion binding; F:zinc ion binding; F:protein binding
lily_all_contig_3216	dual specificity protein phosphatase 9	432	5	5.98e-19	0.772	6	P:dephosphorylation; F:phosphatase activity; F:hydrolase activity; P:protein amino acid dephosphorylation; F:protein tyrosine phosphatase activity; F:protein tyrosine/serine/threonine phosphatase activity
lily_all_contig_3219	heat shock	425	10	4.11e-49	0.927	10	P:auxin biosynthetic process; P:response to stress; F:2-alkenal reductase activity; C:mitochondrion; F:nucleotide binding; F:ATP binding; P:oxidation reduction; F:oxidoreductase activity; P:protein folding; F:unfolded protein binding
lily_all_contig_3232	dihydroxypolyprenylbenzoate methyltransferase	410	10	3.33e-51	0.908	3	F:hexaprenyldihydroxybenzoate methyltransferase activity; C:mitochondrial envelope; P:ubiquinone biosynthetic process	EC:2.1.1.114
lily_all_contig_3235	beta-galactosidase, putative [Ricinus communis]	409	10	4.99e-31	0.646	9	F:cation binding; F:sugar binding; F:beta-galactosidase activity; F:hydrolase activity; P:carbohydrate metabolic process; F:catalytic activity; F:hydrolase activity, hydrolyzing O-glycosyl compounds; P:metabolic process; F:hydrolase activity, acting on glycosyl bonds
lily_all_contig_3237	beta-galactosidase expressed	654	10	4.41e-45	0.642	11	C:cytoplasmic membrane-bounded vesicle; F:cation binding; C:membrane; F:sugar binding; F:beta-galactosidase activity; F:hydrolase activity; P:carbohydrate metabolic process; F:catalytic activity; F:hydrolase activity, hydrolyzing O-glycosyl compounds; P:metabolic process; F:hydrolase activity, acting on glycosyl bonds
lily_all_contig_3243	thump domain	268	10	1.24e-21	0.933	0
lily_all_contig_3245	hypothetical protein VITISV_039365 [Vitis vinifera]	692	10	2.64e-22	0.587	7	F:nucleic acid binding; F:RNA binding; P:DNA integration; P:RNA-dependent DNA replication; F:zinc ion binding; F:DNA binding; F:RNA-directed DNA polymerase activity
lily_all_contig_3247	splicing factor-like protein	490	10	6.33e-20	0.813	2	F:nucleic acid binding; F:nucleotide binding
lily_all_contig_3249	condensin complex components subunit	486	1	4.59e-16	0.89	6	F:binding; P:chromosome condensation; P:cell cycle; P:cell division; P:mitosis; C:nucleus
lily_all_contig_3257	disease resistance protein cf-	521	10	1.08e-21	0.567	7	F:protein kinase activity; F:ATP binding; C:mitochondrion; C:cytoplasmic membrane-bounded vesicle; P:protein amino acid phosphorylation; F:protein binding; F:protein serine/threonine kinase activity
lily_all_contig_3262	asparagine synthase family protein	364	10	6.94e-25	0.919	4	C:mitochondrion; C:cytoplasmic membrane-bounded vesicle; P:asparagine biosynthetic process; F:asparagine synthase (glutamine-hydrolyzing) activity
lily_all_contig_3265	glucan endo- -beta-glucosidase	749	10	3.53e-58	0.755	8	F:hydrolase activity, hydrolyzing O-glycosyl compounds; P:carbohydrate metabolic process; P:metabolic process; F:hydrolase activity; F:catalytic activity; F:hydrolase activity, acting on glycosyl bonds; F:cation binding; F:glucan endo-1,3-beta-D-glucosidase activity
lily_all_contig_3266	hypothetical protein SORBIDRAFT_03g007310 [Sorghum bicolor]	698	10	1.05e-45	0.694	0
lily_all_contig_3277	vacuolar protein sorting-associated	666	10	2.27e-68	0.786	1	C:vacuole
lily_all_contig_3281	vacuolar protein sorting	467	10	1.12e-56	0.861	3	C:Golgi membrane; P:sexual reproduction; P:pollen tube growth
lily_all_contig_3288	heterotrimeric g protein gamma subunit 1	707	10	3.63e-22	0.808	0
lily_all_contig_3289	hypothetical protein [Arabidopsis thaliana]	348	8	2.44e-17	0.8225	4	F:molecular_function; C:integral to membrane; C:membrane; P:biological_process
lily_all_contig_3292	ubiquitin-conjugating enzyme	710	10	3.65e-30	0.845	3	P:ubiquitin-dependent protein catabolic process; F:ubiquitin-protein ligase activity; P:response to heat	EC:6.3.2.19
lily_all_contig_3298	heat shock protein 70 -interacting	483	10	2.87e-42	0.901	4	F:binding; P:response to stress; P:biological_process; C:cellular_component
lily_all_contig_3302	conserved hypothetical protein [Ricinus communis]	361	6	7.48e-17	0.9133	1	C:plastid
lily_all_contig_3304	auxin response	518	10	1.27e-59	0.862	8	P:regulation of transcription, DNA-dependent; P:response to hormone stimulus; P:transcription; P:auxin mediated signaling pathway; P:regulation of transcription; F:protein dimerization activity; F:DNA binding; C:nucleus
lily_all_contig_3309	cell wall integrity protein scw1	536	10	2.02e-35	0.899	4	C:plastid; F:nucleic acid binding; C:cytoplasmic membrane-bounded vesicle; F:nucleotide binding
lily_all_contig_3313	copia ltr rider	426	10	4.85e-42	0.741	18	P:glycine biosynthetic process; F:hydrolase activity; F:DNA binding; F:nucleic acid binding; F:metal ion binding; F:aspartic-type endopeptidase activity; F:peptidase activity; F:RNA-directed DNA polymerase activity; F:dihydrofolate reductase activity; F:NADP or NADPH binding; F:endonuclease activity; F:nuclease activity; F:nucleotidyltransferase activity; P:oxidation reduction; P:DNA integration;…
lily_all_contig_3318	60s ribosomal protein l29	365	10	2.38e-25	0.932	4	F:structural constituent of ribosome; P:translation; C:ribosome; C:intracellular
lily_all_contig_3324	kinesin light chain	304	10	6.95e-26	0.873	1	F:binding
lily_all_contig_3326	snf2 domain-containing expressed	915	10	4.06e-31	0.609	4	F:nucleic acid binding; F:helicase activity; F:ATP binding; F:DNA binding
lily_all_contig_3327	u78762_1receptor-like kinase ark1as	448	10	7.26e-38	0.764	9	C:cytoplasmic membrane-bounded vesicle; P:auxin biosynthetic process; F:protein serine/threonine kinase activity; F:protein kinase activity; P:protein amino acid phosphorylation; F:nucleotide binding; F:ATP binding; F:kinase activity; F:receptor activity
lily_all_contig_3329	heat shock	568	10	1.16e-60	0.73	7	F:ATP binding; P:oxidation reduction; P:response to stress; F:oxidoreductase activity; F:nucleotide binding; F:2-alkenal reductase activity; P:auxin biosynthetic process
lily_all_contig_3331	cation chloride cotransporter	632	10	8.59e-104	0.963	7	P:chloride transport; F:cation:chloride symporter activity; C:integral to membrane; P:sodium ion transport; C:membrane; P:transmembrane transport; P:transport
lily_all_contig_3332	myosin heavy striated	366	10	2.92e-19	0.711	0
lily_all_contig_3333	cop1-interacting protein 7 -like	404	8	1.29e-18	0.6763	0
lily_all_contig_3335	cysteine-type peptidase	344	10	2.97e-47	0.88	0
lily_all_contig_3336	carbohydrate kinase family	509	2	4.59e-17	0.815	0
lily_all_contig_3338	at1g19940 f6f9_1	385	10	8.88e-33	0.853	4	F:hydrolase activity, hydrolyzing O-glycosyl compounds; C:cytoplasmic membrane-bounded vesicle; P:carbohydrate metabolic process; F:catalytic activity
lily_all_contig_3341	b-keto acyl reductase	475	10	9.44e-22	0.719	6	P:oxidation reduction; F:binding; F:oxidoreductase activity; P:metabolic process; F:catalytic activity; F:estradiol 17-beta-dehydrogenase activity
lily_all_contig_3343	formin homology 2 domain-containing protein 5	385	10	6.97e-22	0.814	6	C:phragmoplast; P:endosperm development; C:cell wall; P:actin nucleation; P:seed morphogenesis; P:actin filament polymerization
lily_all_contig_3355	unnamed protein product [Vitis vinifera]	382	6	1.05e-19	0.7	5	F:transferase activity; P:metabolic process; F:anthocyanidin 3-O-glucosyltransferase activity; F:transferase activity, transferring hexosyl groups; F:transferase activity, transferring glycosyl groups
lily_all_contig_3356	hypothetical protein VITISV_035792 [Vitis vinifera]	403	10	5.92e-17	0.692	10	P:defense response; F:DNA binding; P:apoptosis; F:nucleic acid binding; F:nucleotide binding; F:zinc ion binding; F:ATP binding; P:DNA integration; P:DNA repair; F:metal ion binding
lily_all_contig_3358	Os04g0600400 [Oryza sativa Japonica Group]	445	10	2.75e-42	0.765	1	C:membrane
lily_all_contig_3363	unknown [Glycine max]	431	4	1.2e-16	0.7275	1	F:ATP binding
lily_all_contig_3366	regulator of chromosome condensation family protein	408	10	3.12e-41	0.731	3	C:mitochondrion; F:binding; P:biological_process
lily_all_contig_3367	hypothetical protein VITISV_042870 [Vitis vinifera]	623	10	3.9e-45	0.639	9	C:cytoplasmic membrane-bounded vesicle; P:auxin biosynthetic process; F:protein serine/threonine kinase activity; F:sugar binding; F:protein kinase activity; P:protein amino acid phosphorylation; F:nucleotide binding; F:ATP binding; P:recognition of pollen
lily_all_contig_3370	golden2-like transcription factor	436	10	2.31e-20	0.766	3	P:regulation of transcription; F:DNA binding; C:nucleus
lily_all_contig_3372	purple acid phosphatase-like protein	599	10	6.41e-79	0.778	6	F:metal ion binding; C:cytoplasmic membrane-bounded vesicle; F:hydrolase activity; F:acid phosphatase activity; P:biological_process; F:protein serine/threonine phosphatase activity
lily_all_contig_3373	lysine-ketoglutarate reductase saccharopine dehydrogenase bifunctional enzyme	741	10	3.31e-101	0.875	3	P:L-lysine catabolic process; F:saccharopine dehydrogenase (NADP+, L-lysine-forming) activity; C:cytosol	EC:1.5.1.8
lily_all_contig_3374	ire homolog 1	585	10	5.34e-43	0.628	9	F:transferase activity; F:protein serine/threonine kinase activity; F:protein kinase activity; F:protein kinase C activity; P:protein amino acid phosphorylation; F:nucleotide binding; F:ATP binding; F:kinase activity; C:cellular_component
lily_all_contig_3384	prostaglandin e synthase 3	537	10	7.24e-36	0.719	0
lily_all_contig_3386	patatin t5	352	10	1.2e-40	0.857	4	P:lipid metabolic process; P:metabolic process; F:hydrolase activity; P:lipid catabolic process
lily_all_contig_3390	glutamyl-trna reductase	383	10	1.9e-46	0.944	12	F:NADP or NADPH binding; F:glutamyl-tRNA reductase activity; C:cytoplasm; P:oxidation reduction; F:oxidoreductase activity; F:catalytic activity; P:porphyrin biosynthetic process; F:shikimate 5-dehydrogenase activity; P:metabolic process; C:plastid; F:binding; P:tetrapyrrole biosynthetic process
lily_all_contig_3391	aldose 1-epimerase	424	10	3.48e-48	0.757	6	C:cytoplasmic membrane-bounded vesicle; F:carbohydrate binding; P:carbohydrate metabolic process; F:catalytic activity; P:hexose metabolic process; F:isomerase activity
lily_all_contig_3395	retrotransposon ty1-copia sub-class	667	10	5.59e-45	0.666	6	F:metal ion binding; F:nucleic acid binding; P:DNA integration; F:zinc ion binding; P:DNA recombination; F:DNA binding
lily_all_contig_3396	pmr5 (powdery mildew resistant 5)	363	10	1.15e-46	0.749	1	P:response to fungus
lily_all_contig_3398	nucleic acid binding	402	10	9.06e-18	0.707	2	C:cytosol; C:chloroplast
lily_all_contig_3399	peptidase caspase catalytic subunit p20	443	10	4.62e-32	0.668	2	P:proteolysis; F:cysteine-type endopeptidase activity
lily_all_contig_3400	40s ribosomal protein s25	399	5	1.28e-21	0.942	1	C:ribosome
lily_all_contig_3401	tumor-related protein	562	10	1.54e-33	0.704	1	F:endopeptidase inhibitor activity
lily_all_contig_3407	heat shock cognate 70 kda expressed	448	10	3.86e-31	0.68	4	F:ATP binding; P:response to stress; F:nucleotide binding; P:auxin biosynthetic process
lily_all_contig_3414	dna binding	425	10	1.12e-46	0.707	9	C:nucleus; F:DNA binding; P:intracellular signaling pathway; F:zinc ion binding; F:N-acetyltransferase activity; P:regulation of transcription, DNA-dependent; F:protein binding; P:metabolic process; F:metal ion binding
lily_all_contig_3418	coiled-coil domain-containing	376	10	6.4e-18	0.964	1	F:protein binding
lily_all_contig_3419	brca1-associated protein	526	10	7.71e-84	0.86	4	C:plastid; F:metal ion binding; F:zinc ion binding; F:protein binding
lily_all_contig_3430	gata transcription factor 9	382	10	1.97e-35	0.886	1	P:response to light stimulus
lily_all_contig_3431	protein	311	8	1.97e-17	0.8438	1	C:plasma membrane
lily_all_contig_3432	armadillo beta-catenin repeat family protein	318	10	3.4e-27	0.781	1	C:chloroplast
lily_all_contig_3434	protein	495	10	2.45e-62	0.872	2	F:methyltransferase activity; P:metabolic process
lily_all_contig_3438	multidrug pheromone mdr abc transporter family	427	10	2.96e-34	0.838	12	F:ATPase activity, coupled to transmembrane movement of substances; P:auxin biosynthetic process; C:integral to membrane; F:hydrolase activity; P:transport; F:xenobiotic-transporting ATPase activity; F:nucleotide binding; F:nucleoside-triphosphatase activity; F:ATP binding; F:ATPase activity; F:peptide-transporting ATPase activity; P:transmembrane transport
lily_all_contig_3441	unnamed protein product [Vitis vinifera]	258	5	3.7e-20	0.76	5	F:phenylalanine-tRNA ligase activity; F:ATP binding; F:tRNA binding; C:cytoplasm; P:phenylalanyl-tRNA aminoacylation
lily_all_contig_3446	nucleic acid binding	521	7	1.56e-20	0.7757	7	F:RNA binding; F:nucleic acid binding; P:oxidation reduction; F:oxidoreductase activity; P:RNA-dependent DNA replication; F:nucleotide binding; F:RNA-directed DNA polymerase activity
lily_all_contig_3447	hsp21_pea ame: full= kda class ii heat shock protein	325	2	7.73e-17	0.85	2	C:cytoplasm; P:response to stress
lily_all_contig_3449	PREDICTED: hypothetical protein [Vitis vinifera]	721	9	1.9e-45	0.5478	3	C:plastid; C:chloroplast; P:biological_process
lily_all_contig_3450	global transcription factor group	565	10	3.98e-45	0.743	6	F:transcription elongation regulator activity; F:RNA binding; P:nucleobase, nucleoside, nucleotide and nucleic acid metabolic process; F:hydrolase activity, acting on ester bonds; F:protein binding; P:regulation of transcription from RNA polymerase II promoter
lily_all_contig_3453	pentatricopeptide repeat-containing	452	10	6.33e-34	0.694	4	F:molecular_function; F:binding; P:biological_process; C:cellular_component
lily_all_contig_3454	serine threonine-protein kinase nak	375	10	5.41e-25	0.689	9	F:transferase activity; P:auxin biosynthetic process; F:protein serine/threonine kinase activity; F:protein kinase activity; P:protein amino acid phosphorylation; F:nucleotide binding; F:ATP binding; F:transmembrane receptor protein tyrosine kinase activity; F:kinase activity
lily_all_contig_3457	hypothetical protein VITISV_024659 [Vitis vinifera]	387	10	1.77e-20	0.653	5	F:nucleic acid binding; F:metal ion binding; P:DNA integration; F:zinc ion binding; F:DNA binding
lily_all_contig_3460	transferring glycosyl	436	10	1.16e-49	0.927	5	F:transferase activity; P:biological_process; F:cellulose synthase activity; C:cellular_component; F:transferase activity, transferring glycosyl groups
lily_all_contig_3463	identical protein binding serine-type endopeptidase	583	10	4.76e-36	0.716	1	C:apoplast
lily_all_contig_3464	abc transporter family expressed	266	10	8.62e-23	0.849	6	C:plastid; F:ATP binding; F:ATPase activity; F:nucleotide binding; F:nucleoside-triphosphatase activity; P:auxin biosynthetic process
lily_all_contig_3467	unknown [Picea sitchensis]	440	10	8.15e-34	0.766	1	C:integral to membrane
lily_all_contig_3468	hypothetical protein VITISV_014303 [Vitis vinifera]	556	3	1.25e-21	0.5567	4	F:RNA binding; F:ribonuclease T2 activity; P:RNA-dependent DNA replication; F:RNA-directed DNA polymerase activity
lily_all_contig_3469	tubulin folding cofactor	422	10	3.15e-37	0.878	2	C:plastid; C:membrane
lily_all_contig_3483	pentatricopeptide repeat-containing	653	10	2.94e-53	0.706	1	C:mitochondrion
lily_all_contig_3489	ac051634_23 trehalase	405	10	4.39e-27	0.838	6	P:trehalose metabolic process; P:metabolic process; F:hydrolase activity; F:catalytic activity; F:hydrolase activity, acting on glycosyl bonds; F:alpha,alpha-trehalase activity
lily_all_contig_3495	predicted protein [Populus trichocarpa]	490	4	1.03e-16	0.71	1	F:transferase activity, transferring acyl groups other than amino-acyl groups
lily_all_contig_3496	lipase class 3-like	585	10	3.04e-30	0.581	3	P:lipid metabolic process; F:hydrolase activity; F:triglyceride lipase activity
lily_all_contig_3499	transferring glycosyl	426	10	7.18e-70	0.938	6	F:obs,3-beta-glucan synthase activity; F:transferase activity; P:obs,3-beta-glucan biosynthetic process; C:membrane; F:transferase activity, transferring glycosyl groups; C:obs,3-beta-glucan synthase complex
lily_all_contig_3501	at1g10180 f14n23_6	362	10	4.08e-21	0.85	3	F:molecular_function; P:biological_process; C:cellular_component
lily_all_contig_3503	phloem-specific lectin	390	10	2.55e-19	0.533	1	F:sugar binding
lily_all_contig_3506	auxilin-like protein	376	10	1.28e-34	0.94	1	F:heat shock protein binding
lily_all_contig_3507	acyl- oxidase acx3	288	10	8.05e-35	0.871	12	P:fatty acid beta-oxidation; C:peroxisome; P:medium-chain fatty acid metabolic process; P:fatty acid metabolic process; F:oxidoreductase activity, acting on the CH-CH group of donors; F:acyl-CoA oxidase activity; F:FAD binding; F:acyl-CoA dehydrogenase activity; P:oxidation reduction; F:oxidoreductase activity; F:cytochrome-c oxidase activity; P:metabolic process
lily_all_contig_3509	conserved hypothetical protein [Ricinus communis]	334	6	2.56e-19	0.8133	0
lily_all_contig_3512	phospholipase d	352	10	9.16e-40	0.833	2	P:metabolic process; F:catalytic activity
lily_all_contig_3516	cytochrome p450	422	10	2.78e-28	0.63	8	F:metal ion binding; P:oxidation reduction; F:electron carrier activity; F:oxidoreductase activity; F:heme binding; F:iron ion binding; F:4-hydroxyphenylacetaldehyde oxime monooxygenase activity; F:monooxygenase activity
lily_all_contig_3517	gtp binding protein	346	10	4.17e-17	0.933	1	C:chloroplast
lily_all_contig_3530	caffeoyl o-methyltransferase	358	10	5.72e-27	0.844	6	F:metal ion binding; F:methyltransferase activity; P:lignin biosynthetic process; F:transferase activity; F:caffeoyl-CoA O-methyltransferase activity; F:O-methyltransferase activity
lily_all_contig_3531	homeobox protein	416	10	6.17e-35	0.929	13	P:root development; P:response to cytokinin stimulus; P:shoot morphogenesis; F:sequence-specific DNA binding; P:response to auxin stimulus; P:unidimensional cell growth; P:negative regulation of transcription; F:protein homodimerization activity; P:shade avoidance; P:response to far red light; P:cell proliferation; P:red or far-red light signaling pathway; C:nucleus
lily_all_contig_3533	porin voltage-dependent anion-selective channel protein	480	10	6.7e-20	0.928	10	P:anion transport; C:integral to membrane; C:membrane; P:ion transport; C:mitochondrion; C:mitochondrial outer membrane; P:transport; C:pore complex; F:voltage-gated anion channel activity; P:transmembrane transport
lily_all_contig_3534	copia ltr rider	568	10	4.19e-48	0.766	5	F:nucleic acid binding; F:metal ion binding; P:DNA integration; F:zinc ion binding; F:DNA binding
lily_all_contig_3535	hypothetical protein VITISV_015274 [Vitis vinifera]	327	10	7.04e-17	0.628	11	F:ionotropic glutamate receptor activity; F:transporter activity; C:membrane; F:DNA binding; P:transport; F:nucleic acid binding; F:extracellular-glutamate-gated ion channel activity; F:zinc ion binding; P:DNA integration; C:outer membrane-bounded periplasmic space; F:metal ion binding
lily_all_contig_3541	unknow protein	326	10	1.8e-23	0.844	2	C:mitochondrion; C:membrane
lily_all_contig_3542	udp-gal:beta c beta -galactosyltransferase-i	375	2	6.68e-31	0.805	8	P:protein amino acid glycosylation; F:transferase activity; C:integral to membrane; F:galactosyltransferase activity; C:membrane; F:sugar binding; C:Golgi apparatus; F:transferase activity, transferring glycosyl groups
lily_all_contig_3543	s-receptor kinase kik1 precursor	399	10	1.47e-30	0.593	1	F:protein binding
lily_all_contig_3545	oligopeptide transporter opt family	326	10	1.19e-25	0.846	2	C:membrane; P:transmembrane transport
lily_all_contig_3546	ribonucleotide reductase large subunit	526	10	4.7e-65	0.875	7	P:DNA replication; F:ATP binding; P:oxidation reduction; F:oxidoreductase activity; F:ribonucleoside-diphosphate reductase activity; F:protein binding; C:ribonucleoside-diphosphate reductase complex
lily_all_contig_3548	PREDICTED: hypothetical protein [Vitis vinifera]	370	10	2.37e-20	0.9	1	F:nucleic acid binding
lily_all_contig_3552	myosin heavy striated	365	10	6.7e-30	0.874	0
lily_all_contig_3553	splicing endonuclease positive effector	353	9	5.77e-27	0.7033	3	P:biological_process; F:endonuclease activity; C:cellular_component
lily_all_contig_3557	pyridoxal-5 -phosphate-dependent beta family protein	472	10	7.97e-45	0.9	10	F:transferase activity; F:pyridoxal phosphate binding; P:cysteine biosynthetic process; P:cellular amino acid metabolic process; F:lyase activity; F:catalytic activity; P:cysteine biosynthetic process from serine; F:cysteine synthase activity; P:metabolic process; P:cellular amino acid biosynthetic process
lily_all_contig_3559	carbohydrate-binding module family 13 protein	496	10	3.45e-40	0.748	0
lily_all_contig_3562	at5g26830 f2p16_90	284	10	1.59e-32	0.825	10	F:threonine-tRNA ligase activity; P:tRNA aminoacylation for protein translation; F:nucleotide binding; C:cytoplasm; P:translation; F:ATP binding; P:threonyl-tRNA aminoacylation; F:aminoacyl-tRNA ligase activity; F:ligase activity, forming aminoacyl-tRNA and related compounds; P:tRNA aminoacylation
lily_all_contig_3565	candidate aryl-alcohol dehydrogenase	445	10	5.05e-41	0.816	4	P:oxidation reduction; F:oxidoreductase activity; P:aromatic compound catabolic process; F:aryl-alcohol dehydrogenase (NADP+) activity
lily_all_contig_3566	gras family transcription factor containing expressed	441	10	1.07e-47	0.844	2	P:transcription; P:regulation of transcription
lily_all_contig_3567	aminophospholipid atpase	423	1	2.58e-17	0.73	13	F:phospholipid-translocating ATPase activity; C:integral to membrane; C:membrane; F:ATPase activity, coupled to transmembrane movement of ions, phosphorylative mechanism; F:hydrolase activity; F:nucleotide binding; F:ATP binding; P:ATP biosynthetic process; P:phospholipid transport; F:catalytic activity; P:metabolic process; F:magnesium ion binding; F:hydrolase activity, acting on acid anhydrides…
lily_all_contig_3568	protein kinase	427	10	1.9e-54	0.844	7	F:kinase activity; F:protein kinase activity; F:ATP binding; F:electron carrier activity; F:heme binding; F:iron ion binding; P:protein amino acid phosphorylation
lily_all_contig_3571	carboxyl-terminal-processing protease	489	10	1.86e-33	0.779	7	C:plastid; P:proteolysis; C:chloroplast; F:serine-type peptidase activity; F:hydrolase activity; F:peptidase activity; F:protein binding
lily_all_contig_3574	transcription factor-related	539	10	3.22e-25	0.677	6	P:regulation of transcription, DNA-dependent; F:molecular_function; F:sequence-specific DNA binding; P:biological_process; C:cellular_component; F:transcription factor activity
lily_all_contig_3576	nb-arc domain containing expressed	489	8	5.77e-19	0.7013	3	F:ATP binding; P:apoptosis; F:protein binding
lily_all_contig_3578	conserved hypothetical protein [Ricinus communis]	345	10	1.25e-37	0.82	1	F:binding
lily_all_contig_3584	clathrin heavy	424	10	1.09e-17	0.849	2	C:chloroplast; C:plasma membrane
lily_all_contig_3585	50s ribosomal protein l3	353	10	3.97e-19	0.91	5	F:structural constituent of ribosome; P:translation; C:ribonucleoprotein complex; C:ribosome; C:intracellular
lily_all_contig_3587	protein	557	10	2.69e-59	0.678	2	C:integral to membrane; C:membrane
lily_all_contig_3588	atwhy1 ptac1	541	10	1.81e-25	0.85	5	F:telomeric DNA binding; P:negative regulation of telomere maintenance via telomerase; C:plastid chromosome; C:chloroplast; C:nucleus
lily_all_contig_3590	dynamin homolog	328	10	3.81e-41	0.91	3	F:GTP binding; F:GTPase activity; F:nucleotide binding
lily_all_contig_3591	sur2 hydroxylase	555	10	7.56e-62	0.936	5	F:sphingosine hydroxylase activity; C:Golgi apparatus; P:sphingoid biosynthetic process; P:photomorphogenesis; C:endoplasmic reticulum
lily_all_contig_3596	acid phosphatase phoa	469	10	1.57e-32	0.622	7	F:hydrolase activity, acting on ester bonds; P:cellular cell wall organization; F:hydrolase activity; F:acid phosphatase activity; C:membrane; C:anchored to membrane; C:plasma membrane
lily_all_contig_3602	2og-fe oxygenase family expressed	567	10	3.65e-22	0.76	1	P:organ senescence
lily_all_contig_3607	xanthine uracil permease	414	10	4.63e-35	0.735	4	C:membrane; P:transmembrane transport; F:transporter activity; P:transport
lily_all_contig_3608	chalcone and stilbene synthase domain-containing protein	350	10	8.65e-23	0.699	5	P:biosynthetic process; F:acyltransferase activity; F:transferase activity; P:metabolic process; F:catalytic activity
lily_all_contig_3619	receptor serine threonine kinase pr5k	695	10	1.42e-57	0.724	10	C:cytoplasmic membrane-bounded vesicle; P:auxin biosynthetic process; F:protein serine/threonine kinase activity; F:protein kinase activity; F:nucleotide binding; P:protein amino acid phosphorylation; F:ATP binding; F:kinase activity; F:protein tyrosine kinase activity; F:receptor activity
lily_all_contig_3620	auxin-responsive family protein	498	10	1.55e-24	0.659	3	F:molecular_function; P:response to auxin stimulus; C:cellular_component
lily_all_contig_3622	unnamed protein product [Vitis vinifera]	379	9	2.58e-35	0.74	0
lily_all_contig_3624	grave disease carrier	641	10	5.45e-35	0.736	8	C:plastid; F:binding; C:integral to membrane; C:membrane; P:transmembrane transport; C:mitochondrial inner membrane; F:transporter activity; P:transport
lily_all_contig_3626	PREDICTED: hypothetical protein [Vitis vinifera]	813	10	5.46e-42	0.602	2	P:protein folding; P:protein transport
lily_all_contig_3630	unnamed protein product [Vitis vinifera]	353	10	5.87e-39	0.874	7	F:kinase activity; C:plastid; F:ATP binding; F:transferase activity; F:6-phosphofructokinase activity; P:glycolysis; C:6-phosphofructokinase complex
lily_all_contig_3631	40s ribosomal protein	568	10	7.16e-34	1	6	F:structural constituent of ribosome; P:translation; C:small ribosomal subunit; C:ribonucleoprotein complex; C:ribosome; C:intracellular
lily_all_contig_3634	soluble starch synthase i	476	10	5.51e-38	0.7	10	F:transferase activity; P:biosynthetic process; C:amyloplast; F:transferase activity, transferring glycosyl groups; P:glycogen biosynthetic process; P:starch biosynthetic process; F:starch synthase activity; P:glucan biosynthetic process; C:chloroplast; C:plastid
lily_all_contig_3635	PREDICTED: hypothetical protein [Vitis vinifera]	452	10	1.19e-21	0.748	1	C:mitochondrion
lily_all_contig_3639	transposon unclassified	596	7	4.42e-25	0.5843	2	C:plastid; F:zinc ion binding
lily_all_contig_3641	4-coumarate: ligase	583	10	2.09e-55	0.731	4	F:ligase activity; P:metabolic process; F:catalytic activity; F:4-coumarate-CoA ligase activity
lily_all_contig_3642	amp-binding protein	284	10	2.82e-21	0.758	3	C:chloroplast envelope; P:fatty acid elongation; F:long-chain-fatty-acid-[acyl-carrier-protein] ligase activity	EC:6.2.1.20
lily_all_contig_3646	4-coumarate: ligase	503	10	5.48e-22	0.854	3	F:ligase activity; P:metabolic process; F:catalytic activity
lily_all_contig_3647	chloroplast outer envelope 86-like protein	456	10	1.95e-43	0.842	5	C:chloroplast outer membrane; F:protein binding; P:protein targeting to chloroplast; C:cytosol; F:transmembrane receptor activity
lily_all_contig_3648	nadph:adrenodoxin oxidoreductase mitochondrial precursor	476	3	7e-17	0.77	4	C:mitochondrion; F:binding; P:metabolic process; F:catalytic activity
lily_all_contig_3649	strong similarity to gi	476	10	2.57e-25	0.584	4	F:nucleic acid binding; P:DNA integration; F:zinc ion binding; F:DNA binding
lily_all_contig_3653	lipoprotein	369	10	6.88e-28	0.91	0
lily_all_contig_3655	conserved hypothetical protein [Ricinus communis]	412	10	6.08e-29	0.9	3	F:molecular_function; P:biological_process; C:cellular_component
lily_all_contig_3659	protein kinase pti1	476	10	1.45e-46	0.896	7	F:kinase activity; F:protein kinase activity; F:ATP binding; F:nucleotide binding; F:protein tyrosine kinase activity; P:protein amino acid phosphorylation; P:auxin biosynthetic process
lily_all_contig_3666	phosphotransferase enzyme family domain protein	594	6	1.32e-43	0.835	1	F:transferase activity
lily_all_contig_3674	syntaxin 43	607	10	4.52e-49	0.942	5	P:vesicle-mediated transport; F:SNAP receptor activity; C:membrane; P:intracellular protein transport; F:protein binding
lily_all_contig_3675	plant-specific domain tigr01615 family protein	346	10	8.39e-26	0.778	0
lily_all_contig_3678	cyp722a1 electron carrier heme binding iron ion binding monooxygenase oxygen binding	308	10	1.35e-28	0.768	9	F:heme binding; F:iron ion binding; C:cytoplasmic membrane-bounded vesicle; F:electron carrier activity; P:oxidation reduction; F:oxidoreductase activity; P:electron transport chain; F:metal ion binding; F:monooxygenase activity
lily_all_contig_3680	cnot10 protein	441	8	4.61e-24	0.6213	1	F:binding
lily_all_contig_3681	hypothetical protein OsJ_08465 [Oryza sativa Japonica Group]	292	9	4.45e-19	0.7478	3	F:RNA binding; P:RNA-dependent DNA replication; F:RNA-directed DNA polymerase activity
lily_all_contig_3685	hypothetical protein OsI_35652 [Oryza sativa Indica Group]	462	10	8.12e-29	0.697	1	C:cytoplasmic membrane-bounded vesicle
lily_all_contig_3687	pentatricopeptide repeat-containing protein	372	10	1.33e-31	0.747	1	P:response to cadmium ion
lily_all_contig_3690	kda subunit of rna polymerase ii	446	10	5.37e-47	0.914	2	F:DNA-directed RNA polymerase activity; C:DNA-directed RNA polymerase II, core complex	EC:2.7.7.6
lily_all_contig_3703	dicer-like protein	447	10	9.48e-38	0.799	8	P:production of lsiRNA involved in RNA interference; P:maintenance of DNA methylation; P:production of miRNAs involved in gene silencing by miRNA; P:virus induced gene silencing; P:vegetative phase change; P:production of ta-siRNAs involved in RNA interference; F:protein binding; C:nucleus
lily_all_contig_3709	hypothetical protein VITISV_010870 [Vitis vinifera]	347	10	1.68e-50	0.874	12	F:ionotropic glutamate receptor activity; F:transporter activity; C:membrane; F:DNA binding; P:transport; F:nucleic acid binding; F:zinc ion binding; F:extracellular-glutamate-gated ion channel activity; P:DNA integration; C:outer membrane-bounded periplasmic space; F:protein binding; F:metal ion binding
lily_all_contig_3711	proton myo-inositol transporter	515	10	4.7e-68	0.877	3	P:myo-inositol transport; C:plasma membrane; F:myo-inositol:hydrogen symporter activity
lily_all_contig_3712	set domain protein	389	10	3.55e-37	0.735	3	F:methyltransferase activity; F:transferase activity; F:histone-lysine N-methyltransferase activity
lily_all_contig_3717	disease resistance response	374	10	5.19e-34	0.764	1	C:cytoplasmic membrane-bounded vesicle
lily_all_contig_3721	hypothetical protein SORBIDRAFT_06g015125 [Sorghum bicolor]	377	10	1.37e-36	0.674	6	F:nucleic acid binding; P:DNA repair; F:phosphoric diester hydrolase activity; F:zinc ion binding; F:hydrolase activity, acting on acid anhydrides, in phosphorus-containing anhydrides; C:nucleus
lily_all_contig_3723	potassium channel tetramerization domain-containing protein	379	10	8.88e-28	0.7	6	F:voltage-gated potassium channel activity; C:membrane; P:potassium ion transport; F:ion channel activity; F:protein binding; C:voltage-gated potassium channel complex
lily_all_contig_3725	chlorophyll a b binding	443	10	6.03e-39	0.951	3	P:response to blue light; P:response to far red light; P:response to red light
lily_all_contig_3729	hypothetical protein SORBIDRAFT_01g048220 [Sorghum bicolor]	379	10	8.58e-31	0.773	2	C:plastid; C:membrane
lily_all_contig_3732	short-chain dehydrogenase reductase family protein	337	10	2.91e-31	0.778	6	P:oxidation reduction; F:binding; F:oxidoreductase activity; P:metabolic process; F:catalytic activity; F:estradiol 17-beta-dehydrogenase activity
lily_all_contig_3733	chloroplast chaperonin 21	385	10	2.72e-53	0.913	3	F:ATP binding; C:cytoplasm; P:protein folding
lily_all_contig_3734	PREDICTED: hypothetical protein [Vitis vinifera]	391	10	2.53e-43	0.669	1	C:plasma membrane
lily_all_contig_3736	phosphatidylinositol n-acetylglucosaminyltransferase	318	10	1.1e-25	0.677	5	P:biosynthetic process; F:phosphatidylinositol N-acetylglucosaminyltransferase activity; P:GPI anchor biosynthetic process; F:transferase activity; F:transferase activity, transferring glycosyl groups
lily_all_contig_3743	by genscan and genefinder	410	9	9.77e-19	0.7233	2	F:molecular_function; P:biological_process
lily_all_contig_3744	by genscan and genefinder	401	10	1.33e-23	0.638	2	F:molecular_function; P:biological_process
lily_all_contig_3746	hypothetical protein SORBIDRAFT_03g035440 [Sorghum bicolor]	419	10	4.84e-48	0.892	1	C:mitochondrion
lily_all_contig_3752	class iii chitinase	512	10	9.03e-47	0.842	8	F:lysozyme activity; F:hydrolase activity, hydrolyzing O-glycosyl compounds; P:carbohydrate metabolic process; P:metabolic process; F:hydrolase activity; F:catalytic activity; F:hydrolase activity, acting on glycosyl bonds; F:cation binding
lily_all_contig_3758	npr1-like protein	692	10	7.51e-72	0.814	2	C:plastid; F:protein binding
lily_all_contig_3763	udp-glucose:salicylic acid glucosyltransferase	361	10	6.3e-26	0.669	5	F:transferase activity; P:metabolic process; F:indole-3-acetate beta-glucosyltransferase activity; F:transferase activity, transferring hexosyl groups; F:transferase activity, transferring glycosyl groups
lily_all_contig_3767	hypothetical protein VITISV_039749 [Vitis vinifera]	464	10	1.21e-32	0.771	0
lily_all_contig_3769	beta-galactosidase stbg5	354	10	2.36e-37	0.792	11	C:cytoplasmic membrane-bounded vesicle; F:cation binding; C:membrane; F:sugar binding; F:beta-galactosidase activity; F:hydrolase activity; P:carbohydrate metabolic process; F:catalytic activity; F:hydrolase activity, hydrolyzing O-glycosyl compounds; P:metabolic process; F:hydrolase activity, acting on glycosyl bonds
lily_all_contig_3774	pentatricopeptide repeat-containing	723	10	1.6e-84	0.817	4	F:molecular_function; C:membrane; P:biological_process; C:cellular_component
lily_all_contig_3775	amino acid transporter	387	10	8.82e-37	0.879	6	F:amino acid transmembrane transporter activity; P:amino acid transport; C:integral to membrane; C:membrane; P:transmembrane transport; P:transport
lily_all_contig_3778	aldehyde dehydrogenase 3b1	618	10	7.04e-31	0.723	5	P:cellular aldehyde metabolic process; P:oxidation reduction; F:oxidoreductase activity; P:metabolic process; F:aldehyde dehydrogenase [NAD(P)+] activity
lily_all_contig_3779	aminophospholipid atpase	672	10	9.71e-83	0.849	14	F:phospholipid-translocating ATPase activity; C:integral to membrane; C:membrane; F:ATPase activity, coupled to transmembrane movement of ions, phosphorylative mechanism; C:mitochondrion; F:hydrolase activity; F:nucleotide binding; F:ATP binding; P:ATP biosynthetic process; P:phospholipid transport; F:catalytic activity; P:metabolic process; F:magnesium ion binding; F:hydrolase activity, acting o…
lily_all_contig_3788	periodic tryptophan protein-associated region wd40-like	707	10	4.26e-80	0.714	2	F:transferase activity; F:myosin heavy chain kinase activity
lily_all_contig_3790	flag-tagged protein kinase domain of mitogen-activated protein kinase kinase kinase	893	10	3.13e-113	0.859	9	F:transferase activity; F:protein serine/threonine kinase activity; F:protein kinase activity; P:protein amino acid phosphorylation; F:ATP binding; F:kinase activity; F:protein serine/threonine/tyrosine kinase activity; F:MAP kinase kinase kinase activity; P:regulation of signal transduction
lily_all_contig_3791	aldehyde reductase	412	10	3.33e-35	0.749	2	P:oxidation reduction; F:oxidoreductase activity
lily_all_contig_3792	PREDICTED: hypothetical protein [Vitis vinifera]	417	5	8.7e-19	0.908	7	F:nucleic acid binding; F:helicase activity; F:ATP binding; F:nucleotide binding; F:hydrolase activity; P:auxin biosynthetic process; F:ATP-dependent helicase activity
lily_all_contig_3796	atp binding	478	10	6.73e-20	0.545	0
lily_all_contig_3797	calmodulin-binding transcription activator	643	10	3.11e-40	0.749	4	P:regulation of transcription; F:calmodulin binding; F:transcription regulator activity; C:nucleus
lily_all_contig_3799	predicted protein [Populus trichocarpa]	577	10	7.85e-44	0.742	3	F:molecular_function; P:biological_process; C:cellular_component
lily_all_contig_3802	amino acid transporter	432	10	1.1e-53	0.854	2	C:vacuole; C:plasma membrane
lily_all_contig_3805	60s ribosomal protein l18	395	10	3.65e-29	0.994	5	F:structural constituent of ribosome; P:translation; C:ribonucleoprotein complex; C:ribosome; C:intracellular
lily_all_contig_3806	ctp:phosphorylcholine cytidylyltransferase	338	10	9.93e-56	0.96	5	P:biosynthetic process; F:nucleotidyltransferase activity; F:choline-phosphate cytidylyltransferase activity; F:transferase activity; F:catalytic activity
lily_all_contig_3812	Os08g0559700 [Oryza sativa Japonica Group]	307	1	5.9e-16	0.69	0
lily_all_contig_3814	pollen expressed	495	10	1.97e-19	0.658	3	F:metal ion binding; F:zinc ion binding; F:protein binding
lily_all_contig_3816	er-derived vesicles protein erv14	739	4	1.08e-19	0.8075	3	C:cytoplasmic membrane-bounded vesicle; C:membrane; P:intracellular signaling pathway
lily_all_contig_3818	methionine sulfoxide	383	10	8.57e-23	0.979	3	P:oxidation reduction; F:oxidoreductase activity; F:peptide-methionine-(S)-S-oxide reductase activity
lily_all_contig_3820	lac2_orysj ame: full=laccase-2 ame: full=benzenediol:oxygen oxidoreductase 2 ame: full=diphenol oxidase 2 ame: full=urishiol oxidase 2 flags: precursor	304	10	2.55e-43	0.917	9	F:copper ion binding; C:cytoplasmic membrane-bounded vesicle; C:apoplast; P:lignin catabolic process; P:oxidation reduction; F:oxidoreductase activity; F:L-ascorbate oxidase activity; F:laccase activity; F:metal ion binding
lily_all_contig_3830	pentatricopeptide repeat-containing protein	410	10	1.86e-26	0.81	1	C:mitochondrion
lily_all_contig_3831	conserved hypothetical protein [Ricinus communis]	372	10	2.6e-29	0.744	4	P:oxidation reduction; F:heme oxygenase (decyclizing) activity; P:heme oxidation; F:sulfotransferase activity
lily_all_contig_3832	dicer-like protein	493	10	7.69e-48	0.832	12	P:embryonic pattern specification; F:protein binding; C:nuclear dicing body; P:suspensor development; P:production of lsiRNA involved in RNA interference; P:mRNA cleavage involved in gene silencing by miRNA; P:vegetative to reproductive phase transition of meristem; P:production of miRNAs involved in gene silencing by miRNA; P:production of ta-siRNAs involved in RNA interference; F:double-strande…
lily_all_contig_3833	atpdr3 pdr3	505	10	2.1e-69	0.876	12	F:ATPase activity, coupled to transmembrane movement of substances; P:auxin biosynthetic process; C:membrane; F:hydrolase activity; P:transport; F:phosphonate transmembrane-transporting ATPase activity; F:nucleotide binding; F:nucleoside-triphosphatase activity; F:ATP binding; C:ATP-binding cassette (ABC) transporter complex; F:ATPase activity; P:drug transmembrane transport
lily_all_contig_3834	21 kda protein	404	1	7.06e-17	0.6	2	F:enzyme inhibitor activity; F:pectinesterase activity
lily_all_contig_3835	adenosine kinase	350	10	4.48e-17	0.934	4	F:kinase activity; F:adenosine kinase activity; C:cytoplasmic membrane-bounded vesicle; P:purine ribonucleoside salvage
lily_all_contig_3837	peptidyl-prolyl isomerase pasticcino1	393	10	2.45e-25	0.756	6	P:cell differentiation; P:embryonic development; P:unidimensional cell growth; F:protein binding; P:root development; P:response to cytokinin stimulus
lily_all_contig_3838	24-sterol c-methyltransferase	341	10	4.61e-45	0.861	6	P:DNA endoreduplication; F:S-adenosylmethionine-dependent methyltransferase activity; P:xylem and phloem pattern formation; P:multidimensional cell growth; C:endoplasmic reticulum; P:sterol biosynthetic process
lily_all_contig_3843	dna damage tolerance protein	400	10	1.52e-27	0.723	5	F:binding; P:metabolic process; F:small protein activating enzyme activity; F:catalytic activity; P:protein modification process
lily_all_contig_3847	protein	418	10	3.73e-20	0.755	0
lily_all_contig_3848	translation initiation factor if-	670	10	9.38e-46	0.938	4	F:GTP binding; F:GTPase activity; F:translation initiation factor activity; F:nucleotide binding
lily_all_contig_3849	hypothetical protein SORBIDRAFT_03g007920 [Sorghum bicolor]	513	10	1.03e-21	0.693	2	C:mitochondrion; F:transferase activity, transferring glycosyl groups
lily_all_contig_3850	u-box domain containing expressed	746	10	2.23e-47	0.727	11	P:auxin biosynthetic process; F:protein serine/threonine kinase activity; P:response to stress; F:protein kinase activity; F:nucleotide binding; P:protein amino acid phosphorylation; F:ATP binding; P:protein ubiquitination; F:ubiquitin-protein ligase activity; C:ubiquitin ligase complex; C:plastid
lily_all_contig_3853	hypothetical protein VITISV_006889 [Vitis vinifera]	403	10	4.56e-24	0.601	10	F:coenzyme binding; P:cellular metabolic process; F:DNA binding; F:nucleic acid binding; F:zinc ion binding; P:DNA integration; F:catalytic activity; P:metabolic process; F:metal ion binding; F:binding
lily_all_contig_3860	gcn5-related n-acetyltransferase brct	546	10	5.04e-23	0.777	7	F:nucleic acid binding; P:DNA integration; F:transferase activity; P:metabolic process; F:N-acetyltransferase activity; F:DNA binding; C:intracellular
lily_all_contig_3862	transferring glycosyl	446	10	9.52e-38	0.74	6	F:obs,3-beta-glucan synthase activity; F:transferase activity; P:obs,3-beta-glucan biosynthetic process; C:membrane; C:obs,3-beta-glucan synthase complex; F:transferase activity, transferring glycosyl groups
lily_all_contig_3868	neutral invertase	603	10	9.68e-86	0.934	5	F:beta-fructofuranosidase activity; P:metabolic process; F:hydrolase activity; F:catalytic activity; F:hydrolase activity, acting on glycosyl bonds
lily_all_contig_3869	endo- -beta-	629	10	3.34e-34	0.722	8	F:hydrolase activity, hydrolyzing O-glycosyl compounds; C:mitochondrion; F:cellulase activity; P:metabolic process; F:hydrolase activity; P:carbohydrate metabolic process; F:hydrolase activity, acting on glycosyl bonds; F:catalytic activity
lily_all_contig_3870	replication factor c 36kda subunit	609	10	3.66e-58	0.909	1	P:negative regulation of defense response
lily_all_contig_3873	protein kinase-like	379	4	2.05e-16	0.4925	1	C:plastid
lily_all_contig_3877	hypothetical protein VITISV_006692 [Vitis vinifera]	543	10	1.63e-24	0.707	10	C:membrane; F:DNA binding; P:transport; F:nucleic acid binding; F:RNA-directed DNA polymerase activity; F:zinc ion binding; F:RNA binding; P:DNA integration; P:RNA-dependent DNA replication; P:transmembrane transport
lily_all_contig_3880	protein binding	424	10	2.87e-26	0.706	18	F:hydrolase activity; P:valine metabolic process; P:protein amino acid phosphorylation; F:ATP binding; F:phosphoprotein phosphatase activity; F:phosphogluconate dehydrogenase (decarboxylating) activity; C:cytoplasmic membrane-bounded vesicle; C:integral to membrane; C:membrane; F:protein kinase activity; P:metabolic process; F:catalytic activity; F:binding; P:oxidation reduction; F:3-hydroxyisobu…
lily_all_contig_3881	peptidylprolyl cis-trans isomerase	352	10	1.05e-28	0.785	3	F:peptidyl-prolyl cis-trans isomerase activity; P:protein folding; F:isomerase activity
lily_all_contig_3883	catalytic glucosylceramidase	269	10	7.47e-43	0.961	1	C:plasma membrane
lily_all_contig_3889	dtdp-4-dehydrorhamnose reductase	410	10	3.11e-49	0.887	8	P:oxidation reduction; F:binding; P:extracellular polysaccharide biosynthetic process; F:oxidoreductase activity; P:metabolic process; F:catalytic activity; F:dTDP-4-dehydrorhamnose reductase activity; F:isomerase activity
lily_all_contig_3900	uncharacterized protein ncrna00269-like	422	10	2.28e-23	0.794	0
lily_all_contig_3901	nematode resistance protein	480	10	1.19e-32	0.777	4	F:molecular_function; F:receptor activity; P:biological_process; C:cellular_component
lily_all_contig_3902	peptidyl-prolyl cis-trans cyclophilin-type family expressed	708	10	2.9e-27	0.915	4	C:cytoplasmic membrane-bounded vesicle; F:peptidyl-prolyl cis-trans isomerase activity; P:protein folding; F:isomerase activity
lily_all_contig_3913	exocyst complex component	364	10	2.08e-28	0.951	0
lily_all_contig_3917	receptor protein kinase clavata1	527	10	4.81e-33	0.83	16	F:transferase activity; P:auxin biosynthetic process; C:integral to membrane; F:protein serine/threonine kinase activity; C:membrane; F:2-alkenal reductase activity; F:protein kinase activity; F:nucleotide binding; P:protein amino acid phosphorylation; F:ATP binding; F:transmembrane receptor protein tyrosine kinase activity; F:kinase activity; P:oxidation reduction; F:oxidoreductase activity; F:r…
lily_all_contig_3918	alpha-expansin 4	352	10	5.97e-24	0.948	3	P:plant-type cell wall organization; C:membrane; C:extracellular region
lily_all_contig_3921	PREDICTED: hypothetical protein [Vitis vinifera]	542	3	4.78e-18	0.6633	3	F:nucleic acid binding; F:exonuclease activity; C:intracellular
lily_all_contig_3926	dna cross-link repair protein pso2	736	10	3.77e-49	0.718	4	F:molecular_function; F:hydrolase activity; P:biological_process; C:cellular_component
lily_all_contig_3930	hypothetical protein LOC100276778 [Zea mays]	331	10	9.78e-19	0.877	1	C:plastid
lily_all_contig_3931	rna-binding region-containing	420	10	3.05e-34	0.902	2	F:nucleic acid binding; F:nucleotide binding
lily_all_contig_3932	catalytic coenzyme binding protein	261	10	3.74e-34	0.894	14	C:ribosome; C:peroxisome; P:defense response to bacterium; P:rRNA processing; P:response to cold; P:circadian rhythm; P:chloroplast organization; P:response to abscisic acid stimulus; C:chloroplast stroma; C:plastoglobule; C:vacuole; C:membrane; C:stromule; C:apoplast
lily_all_contig_3933	oligopeptide transporter 4	506	10	1.36e-60	0.868	2	C:membrane; P:transmembrane transport
lily_all_contig_3934	unnamed protein product [Vitis vinifera]	295	4	7.56e-19	0.73	0
lily_all_contig_3941	snrnp sm	457	10	1.4e-33	0.986	0
lily_all_contig_3944	pollen caleosin	267	10	5.94e-32	0.741	2	C:plastid; C:mitochondrion
lily_all_contig_3945	membrane-associated 30 kda chloroplast	462	10	1.34e-23	0.674	1	C:plastid
lily_all_contig_3946	methylketone synthase iib	423	10	3.07e-20	0.866	3	F:acyl-CoA thioesterase activity; F:hydrolase activity, acting on ester bonds; P:biological_process
lily_all_contig_3948	protein	370	10	9.28e-33	0.712	3	C:cullin-RING ubiquitin ligase complex; F:ubiquitin protein ligase binding; P:ubiquitin-dependent protein catabolic process
lily_all_contig_3954	ubiquitin-conjugating enzyme-like protein	222	10	2.8e-21	0.998	4	F:ligase activity; P:regulation of protein metabolic process; P:post-translational protein modification; F:small conjugating protein ligase activity
lily_all_contig_3957	oligopeptide transporter opt family	424	10	1.98e-43	0.935	2	C:membrane; P:transmembrane transport
lily_all_contig_3960	zinc finger	472	10	5.35e-41	0.836	3	F:metal ion binding; F:zinc ion binding; F:protein binding
lily_all_contig_3963	atp binding	406	10	7.5e-26	0.837	11	F:transferase activity; C:cytoplasmic membrane-bounded vesicle; P:auxin biosynthetic process; F:protein serine/threonine kinase activity; F:protein kinase activity; P:protein amino acid phosphorylation; F:nucleotide binding; F:non-membrane spanning protein tyrosine kinase activity; F:ATP binding; F:kinase activity; F:receptor activity
lily_all_contig_3964	bhlh transcription factor	694	10	1.72e-32	0.706	3	P:regulation of transcription; F:transcription regulator activity; C:nucleus
lily_all_contig_3965	unknown [Picea sitchensis]	481	10	1.82e-25	0.886	1	C:plastid
lily_all_contig_3966	pyrroline-5-carboxylate reductase	398	10	1.16e-43	0.885	8	P:oxidation reduction; F:binding; F:oxidoreductase activity; P:metabolic process; F:catalytic activity; P:cellular amino acid biosynthetic process; F:pyrroline-5-carboxylate reductase activity; P:proline biosynthetic process
lily_all_contig_3967	glycosyl hydrolase family 10 expressed	242	10	7.99e-21	0.776	8	F:hydrolase activity, hydrolyzing O-glycosyl compounds; C:mitochondrion; P:carbohydrate metabolic process; P:metabolic process; F:hydrolase activity; F:catalytic activity; F:hydrolase activity, acting on glycosyl bonds; F:cation binding
lily_all_contig_3970	manganese superoxide dismutase	274	10	1.47e-22	0.946	7	F:metal ion binding; C:mitochondrion; P:oxidation reduction; F:oxidoreductase activity; C:mitochondrial matrix; P:superoxide metabolic process; F:superoxide dismutase activity
lily_all_contig_3972	protein mago	310	10	2.66e-29	0.896	1	C:nucleus
lily_all_contig_3978	patatin, putative, expressed [Oryza sativa Japonica Group]	420	10	9.93e-25	0.766	6	P:lipid metabolic process; C:plastid; C:mitochondrion; P:metabolic process; F:hydrolase activity; P:lipid catabolic process
lily_all_contig_3979	forkhead-associated domain-containing protein	448	10	5.06e-34	0.771	1	C:chloroplast
lily_all_contig_3980	beta -glycosyltransferase-like protein ii	389	10	3.43e-21	0.719	9	F:transferase activity; F:galactosylxylosylprotein 3-beta-galactosyltransferase activity; C:integral to membrane; C:membrane; F:transferase activity, transferring hexosyl groups; F:galactosyltransferase activity; F:transferase activity, transferring glycosyl groups; C:Golgi apparatus; P:protein amino acid glycosylation
lily_all_contig_3981	predicted protein [Populus trichocarpa]	235	4	1.05e-20	0.74	1	C:plastid
lily_all_contig_3991	unnamed protein product [Vitis vinifera]	655	10	1.9e-56	0.687	1	C:cytoplasmic membrane-bounded vesicle
lily_all_contig_3993	p-protein precursor	666	10	1.17e-56	0.984	9	F:pyridoxal phosphate binding; F:2-alkenal reductase activity; C:mitochondrion; F:glycine dehydrogenase (decarboxylating) activity; P:glycine metabolic process; P:oxidation reduction; F:oxidoreductase activity; F:catalytic activity; P:glycine decarboxylation via glycine cleavage system
lily_all_contig_3994	cytochrome p450	437	10	1.31e-23	0.621	8	F:metal ion binding; P:oxidation reduction; F:electron carrier activity; F:oxidoreductase activity; F:heme binding; F:iron ion binding; F:4-hydroxyphenylacetaldehyde oxime monooxygenase activity; F:monooxygenase activity
lily_all_contig_3997	atp-binding cassette	334	10	8.93e-26	0.753	8	F:ATP binding; F:ATPase activity; F:hydrolase activity; F:nucleotide binding; C:membrane; F:phosphonate transmembrane-transporting ATPase activity; F:nucleoside-triphosphatase activity; P:auxin biosynthetic process
lily_all_contig_4002	binding protein	675	10	1.17e-71	0.807	3	F:binding; P:biological_process; C:cellular_component
lily_all_contig_4003	hypothetical protein SORBIDRAFT_04g003500 [Sorghum bicolor]	540	9	6.57e-30	0.6444	7	P:oxidation reduction; F:molecular_function; F:oxidoreductase activity; F:phosphorylase activity; P:carbohydrate metabolic process; P:biological_process; C:cellular_component
lily_all_contig_4005	brain protein 44-like protein	452	10	1.61e-37	0.962	0
lily_all_contig_4014	ubiquitin conjugating enzyme 7 interacting protein 4	428	10	4.25e-38	0.729	4	F:metal ion binding; F:ligase activity; F:zinc ion binding; F:protein binding
lily_all_contig_4015	cellulose synthase-like protein	447	10	1.6e-77	0.946	3	P:response to cold; C:Golgi apparatus; C:endoplasmic reticulum
lily_all_contig_4018	immunophilin fkbp-type peptidyl-prolyl cis-trans isomerase family protein	398	10	2.98e-23	0.986	2	C:chloroplast thylakoid lumen; C:chloroplast thylakoid membrane
lily_all_contig_4019	af369930_2pol polyprotein	572	8	5.21e-28	0.6675	4	F:nucleic acid binding; P:DNA integration; F:zinc ion binding; F:DNA binding
lily_all_contig_4021	hypothetical protein SORBIDRAFT_01g006860 [Sorghum bicolor]	528	10	3.37e-18	0.752	2	C:plastid; C:mitochondrion
lily_all_contig_4022	hypothetical protein VITISV_024577 [Vitis vinifera]	650	2	3.79e-17	0.645	8	F:nucleic acid binding; P:DNA integration; C:integral to membrane; C:membrane; F:ammonium transmembrane transporter activity; P:transmembrane transport; F:DNA binding; P:transport
lily_all_contig_4024	protein phosphatase	730	10	1.08e-45	0.732	3	F:hydrolase activity; F:catalytic activity; F:phosphoprotein phosphatase activity
lily_all_contig_4045	pirin-like protein	554	10	5.92e-35	0.723	3	C:plastid; C:mitochondrion; C:nucleus
lily_all_contig_4047	tonoplast intrinsic protein	386	10	4.09e-25	0.938	11	C:cytoplasmic membrane-bounded vesicle; F:transporter activity; C:vacuolar membrane; C:integral to membrane; C:vacuole; C:membrane; P:response to stress; P:transport; C:flagellum; P:transmembrane transport; C:plasma membrane
lily_all_contig_4050	y7633_orysj ame: full=b3 domain-containing protein os07g0563300	324	10	4.33e-29	0.727	7	C:plastid; P:regulation of transcription, DNA-dependent; P:transcription; P:regulation of transcription; F:zinc ion binding; F:DNA binding; C:nucleus
lily_all_contig_4051	xyloglucan endotransglycosylase	407	10	3.13e-41	0.819	8	F:hydrolase activity, hydrolyzing O-glycosyl compounds; C:cell wall; C:cytoplasmic membrane-bounded vesicle; F:hydrolase activity; P:carbohydrate metabolic process; C:apoplast; F:xyloglucan:xyloglucosyl transferase activity; P:cellular glucan metabolic process
lily_all_contig_4052	glycine dehydrogenase	615	10	7.91e-43	0.965	3	F:ATP binding; C:chloroplast; C:mitochondrion
lily_all_contig_4066	pyruvate kinase	779	10	7.56e-92	0.788	8	C:plastid; F:kinase activity; F:pyruvate kinase activity; F:potassium ion binding; F:magnesium ion binding; F:transferase activity; F:catalytic activity; P:glycolysis
lily_all_contig_4071	prefoldin subunit 2	308	10	3.32e-43	0.968	3	F:unfolded protein binding; P:protein folding; C:prefoldin complex
lily_all_contig_4076	OSJNBb0020J19.6 [Oryza sativa Japonica Group]	757	3	7.4e-17	0.5967	6	F:metal ion binding; C:plastid; P:metabolic process; F:N-acetyltransferase activity; F:zinc ion binding; F:protein binding
lily_all_contig_4079	p68 rna helicase	457	10	1.6e-37	0.737	7	F:nucleic acid binding; F:helicase activity; F:ATP binding; F:nucleotide binding; F:hydrolase activity; P:auxin biosynthetic process; F:ATP-dependent helicase activity
lily_all_contig_4081	wound-induced protein win1	594	10	6.01e-21	0.871	6	P:chitin catabolic process; F:chitin binding; P:defense response to fungus; F:chitinase activity; P:cell wall macromolecule catabolic process; P:defense response to bacterium
lily_all_contig_4083	retrotransposon ty1-copia subclass	342	10	4.47e-21	0.742	5	F:nucleic acid binding; F:metal ion binding; P:DNA integration; F:zinc ion binding; F:DNA binding
lily_all_contig_4086	c2 domain-containing protein	499	7	1.11e-27	0.5371	3	C:cell wall; F:transferase activity; C:endoplasmic reticulum
lily_all_contig_4088	retrotransposon expressed	690	10	1.07e-23	0.539	5	F:nucleic acid binding; F:metal ion binding; P:DNA integration; F:zinc ion binding; F:DNA binding
lily_all_contig_4090	monosaccharide transporter	585	10	3.56e-63	0.699	1	P:mycelium development
lily_all_contig_4091	u6 snrna-associated sm-like protein lsm4	472	10	5.78e-46	0.998	2	F:nucleic acid binding; C:ribonucleoprotein complex
lily_all_contig_4092	hypothetical protein OsI_09755 [Oryza sativa Indica Group]	384	4	6.58e-19	0.625	1	F:binding
lily_all_contig_4098	spo0b-associated gtp-binding	265	10	9.86e-19	0.847	4	C:plastid; F:GTP binding; F:nucleotide binding; C:intracellular
lily_all_contig_4100	hypothetical protein SORBIDRAFT_09g002040 [Sorghum bicolor]	592	10	6.51e-44	0.753	2	C:cytoplasmic membrane-bounded vesicle; C:membrane
lily_all_contig_4101	dcl protein	651	10	7.98e-23	0.926	1	C:chloroplast
lily_all_contig_4102	polygalacturonase inhibitor	421	10	2.06e-24	0.702	1	F:protein binding
lily_all_contig_4106	alpha-l-fucosidase 2	340	10	6.76e-30	0.78	4	P:lipid metabolic process; C:cytoplasmic membrane-bounded vesicle; F:lipase activity; F:hydrolase activity, acting on ester bonds
lily_all_contig_4107	carboxypeptidase regulatory region-	268	10	2.42e-26	0.801	3	C:plant-type cell wall; C:endoplasmic reticulum; C:plasma membrane
lily_all_contig_4111	protein binding	423	10	1.17e-19	0.624	1	C:plasma membrane
lily_all_contig_4114	nbs-lrr disease resistance protein	555	10	2.58e-33	0.682	2	P:apoptosis; P:defense response
lily_all_contig_4115	ankyrin repeat-containing	515	10	7.82e-43	0.71	3	P:biological_process; F:protein binding; C:cellular_component
lily_all_contig_4116	PREDICTED: hypothetical protein [Vitis vinifera]	561	2	1.77e-17	0.69	0
lily_all_contig_4119	alcohol dehydrogenase	382	10	1.4e-49	0.953	10	C:cytoplasm; F:zinc ion binding; P:oxidation reduction; F:oxidoreductase activity; F:catalytic activity; F:S-(hydroxymethyl)glutathione dehydrogenase activity; F:alcohol dehydrogenase (NAD) activity; P:metabolic process; F:metal ion binding; F:binding
lily_all_contig_4125	ribosomal protein l35	317	10	7.11e-33	0.927	1	C:chloroplast
lily_all_contig_4126	hypothetical protein VITISV_037906 [Vitis vinifera]	428	10	9.01e-18	0.635	5	F:metal ion binding; F:nucleic acid binding; P:DNA integration; F:zinc ion binding; F:DNA binding
lily_all_contig_4132	hypothetical protein SORBIDRAFT_03g045540 [Sorghum bicolor]	521	3	4.99e-21	0.6233	0
lily_all_contig_4133	hypothetical protein VITISV_042891 [Vitis vinifera]	446	10	1.11e-22	0.69	4	F:nucleic acid binding; P:DNA integration; F:zinc ion binding; F:DNA binding
lily_all_contig_4137	hypothetical protein SORBIDRAFT_05g025680 [Sorghum bicolor]	323	3	1.19e-17	0.8267	6	P:regulation of transcription, DNA-dependent; F:sequence-specific DNA binding; P:regulation of transcription; F:DNA binding; F:transcription factor activity; C:nucleus
lily_all_contig_4138	predicted protein [Postia placenta Mad-698-R]	548	8	1.5e-43	0.7725	6	P:regulation of transcription, DNA-dependent; F:sequence-specific DNA binding; F:protein dimerization activity; F:DNA binding; F:transcription factor activity; C:nucleus
lily_all_contig_4139	calmodulin-binding protein	512	10	1.3e-69	0.859	0
lily_all_contig_4140	inositol monophosphatase family protein	369	10	6.72e-34	0.863	1	C:chloroplast
lily_all_contig_4142	nad-dependent malic enzyme	337	10	3.14e-53	0.966	11	F:NAD or NADH binding; C:mitochondrion; P:oxidation reduction; F:oxidoreductase activity, acting on the CH-OH group of donors, NAD or NADP as acceptor; F:oxidoreductase activity; F:catalytic activity; P:malate metabolic process; P:metabolic process; F:metal ion binding; F:malic enzyme activity; F:binding
lily_all_contig_4144	far-red impaired response protein	494	10	1.65e-48	0.81	1	F:zinc ion binding
lily_all_contig_4147	molybdopterin cofactor	454	10	1.41e-42	0.792	3	P:metabolic process; F:catalytic activity; F:pyridoxal phosphate binding
lily_all_contig_4148	c2 domain-containing protein	563	10	1.23e-61	0.814	0
lily_all_contig_4153	PREDICTED: hypothetical protein [Vitis vinifera]	499	10	2.22e-27	0.72	7	F:nucleic acid binding; F:RNA binding; P:DNA integration; P:RNA-dependent DNA replication; F:zinc ion binding; F:DNA binding; F:RNA-directed DNA polymerase activity
lily_all_contig_4154	unnamed protein product [Vitis vinifera]	522	10	9.99e-72	0.866	7	P:lignin catabolic process; F:metal ion binding; P:oxidation reduction; F:oxidoreductase activity; F:copper ion binding; C:apoplast; F:laccase activity
lily_all_contig_4155	atp binding	376	10	6.41e-29	0.783	10	F:transferase activity; P:auxin biosynthetic process; F:protein serine/threonine kinase activity; F:protein kinase activity; P:protein amino acid phosphorylation; F:nucleotide binding; F:non-membrane spanning protein tyrosine kinase activity; F:ATP binding; F:kinase activity; F:receptor activity
lily_all_contig_4159	agenet domain-containing protein bromo-adjacent homology domain-containing	434	10	4.09e-25	0.796	2	F:metal ion binding; P:metal ion transport
lily_all_contig_4161	dna polymerase iii subunit epsilon	726	10	9.63e-58	0.615	6	F:nucleic acid binding; F:nucleotidyltransferase activity; F:exonuclease activity; F:DNA-directed DNA polymerase activity; F:transferase activity; C:intracellular
lily_all_contig_4162	microtubule-associated protein	431	10	8.22e-50	0.85	3	P:regulation of Rab GTPase activity; F:Rab GTPase activator activity; C:intracellular
lily_all_contig_4164	calcium-binding ef hand family protein	447	10	1.47e-22	0.646	1	F:protein binding
lily_all_contig_4165	binding protein binding zinc ion binding	401	10	2.12e-37	0.728	4	F:metal ion binding; F:binding; F:zinc ion binding; F:protein binding
lily_all_contig_4167	mitochondrial import inner membrane translocase subunit tim16	361	10	1.5e-22	0.831	1	P:biological_process
lily_all_contig_4171	big map kinase	385	10	1.89e-38	0.915	9	F:transferase activity; P:auxin biosynthetic process; F:protein serine/threonine kinase activity; F:protein kinase activity; P:protein amino acid phosphorylation; F:nucleotide binding; F:ATP binding; F:kinase activity; F:MAP kinase activity
lily_all_contig_4177	malate dehydrogenase	608	10	1.33e-87	0.806	10	F:NAD or NADH binding; P:oxidation reduction; F:oxidoreductase activity, acting on the CH-OH group of donors, NAD or NADP as acceptor; F:oxidoreductase activity; F:catalytic activity; P:malate metabolic process; P:metabolic process; F:metal ion binding; F:malic enzyme activity; F:binding
lily_all_contig_4181	conserved hypothetical protein [Ricinus communis]	571	10	1.78e-32	0.828	3	F:methyltransferase activity; P:rRNA processing; C:chloroplast
lily_all_contig_4184	calcium-dependent protein kinase	394	10	3.08e-44	0.845	11	F:transferase activity; P:auxin biosynthetic process; F:protein serine/threonine kinase activity; F:protein kinase activity; P:protein amino acid phosphorylation; F:nucleotide binding; F:ATP binding; F:kinase activity; F:protein binding; F:calmodulin-dependent protein kinase activity; F:calcium ion binding
lily_all_contig_4185	f-box family protein	389	10	3.1e-49	0.877	3	F:molecular_function; P:biological_process; C:cellular_component
lily_all_contig_4186	at4g27290-like protein	485	10	7.35e-22	0.511	10	P:auxin biosynthetic process; F:protein serine/threonine kinase activity; F:sugar binding; F:protein kinase activity; P:protein amino acid phosphorylation; F:nucleotide binding; F:ATP binding; F:kinase activity; P:recognition of pollen; F:receptor activity
lily_all_contig_4188	kinesin heavy	673	10	2.56e-46	0.812	8	C:plastid; F:ATP binding; F:nucleotide binding; F:microtubule motor activity; P:auxin biosynthetic process; F:motor activity; P:microtubule-based movement; C:microtubule
lily_all_contig_4194	endoplasmic reticulum	510	10	1.75e-66	0.883	16	P:calcium ion transport; P:auxin biosynthetic process; C:integral to membrane; C:membrane; P:cation transport; F:ATPase activity, coupled to transmembrane movement of ions, phosphorylative mechanism; P:ion transport; F:hydrolase activity; P:transport; F:nucleotide binding; F:ATP binding; P:ATP biosynthetic process; F:catalytic activity; F:calcium-transporting ATPase activity; P:metabolic process;…
lily_all_contig_4198	cpsf30 rna binding calmodulin binding endonuclease nucleic acid binding protein binding	291	10	1.26e-35	0.957	5	F:endonuclease activity; F:RNA binding; C:nucleus; F:calmodulin binding; P:RNA processing
lily_all_contig_4200	zinc finger family protein	341	10	9.34e-22	0.839	3	F:metal ion binding; F:zinc ion binding; F:protein binding
lily_all_contig_4203	purple acid phosphatase	409	10	7.38e-46	0.8	10	P:positive regulation of anthocyanin metabolic process; F:identical protein binding; F:DNA binding; F:phosphatase activity; P:gibberellic acid mediated signaling pathway; P:response to hydrogen peroxide; P:red or far-red light signaling pathway; P:cellular phosphate ion homeostasis; C:nucleus; P:de-etiolation	EC:3.1.3.0
lily_all_contig_4214	thyroid hormone receptor-associated protein complex component trap170-like protein	564	10	7.48e-52	0.84	3	F:RNA polymerase II transcription mediator activity; P:regulation of transcription from RNA polymerase II promoter; C:mediator complex
lily_all_contig_4215	kub3-prov expressed	531	10	1.29e-57	0.739	0
lily_all_contig_4216	unnamed protein product [Vitis vinifera]	509	10	1.39e-29	0.749	0
lily_all_contig_4221	ago2_orysj ame: full=protein argonaute 2 short= 2	465	10	9.75e-25	0.679	1	F:nucleic acid binding
lily_all_contig_4224	calcium-dependent protein kinase	245	10	1.08e-17	0.868	11	F:transferase activity; P:auxin biosynthetic process; F:protein serine/threonine kinase activity; F:protein kinase activity; P:protein amino acid phosphorylation; F:nucleotide binding; F:ATP binding; F:kinase activity; F:protein binding; F:calmodulin-dependent protein kinase activity; F:calcium ion binding
lily_all_contig_4225	pre-mrna-splicing factor cwc-22	363	10	2.02e-24	0.949	4	C:plastid; F:binding; P:RNA metabolic process; F:protein binding
lily_all_contig_4236	ubiquitin ligase	341	10	5.05e-44	0.865	4	F:metal ion binding; F:ligase activity; F:zinc ion binding; F:protein binding
lily_all_contig_4237	wd repeat	390	10	2.28e-19	0.811	2	F:nucleotide binding; C:CUL4 RING ubiquitin ligase complex
lily_all_contig_4238	glycine cleavage t protein (aminomethyl transferase)	379	10	4.39e-43	0.78	1	C:chloroplast
lily_all_contig_4241	cysteine synthase	330	10	3.23e-38	0.819	6	P:cellular amino acid metabolic process; P:metabolic process; F:catalytic activity; F:cysteine synthase activity; F:pyridoxal phosphate binding; P:cysteine biosynthetic process from serine
lily_all_contig_4243	glycosyltransferase family 2 protein	486	10	4.25e-54	0.752	11	P:cellular cell wall organization; F:transferase activity; C:integral to membrane; C:membrane; F:transferase activity, transferring hexosyl groups; F:transferase activity, transferring glycosyl groups; C:cytoplasmic vesicle membrane; C:cytoplasmic vesicle; F:chitin synthase activity; P:chitin biosynthetic process; C:plasma membrane
lily_all_contig_4244	methyl chloride transferase	266	10	8.62e-23	0.834	2	C:chloroplast envelope; C:plasma membrane
lily_all_contig_4248	sequence-specific dna binding transcription factor	277	10	3.57e-21	0.816	5	P:regulation of transcription, DNA-dependent; F:sequence-specific DNA binding; F:DNA binding; F:transcription factor activity; C:nucleus
lily_all_contig_4256	hydrolyzing o-glycosyl	523	10	2.54e-39	0.906	2	C:endomembrane system; F:hydrolase activity
lily_all_contig_4257	unnamed protein product [Vitis vinifera]	411	2	2.83e-18	0.58	0
lily_all_contig_4258	glycoside hydrolase family 16 protein	454	10	1.77e-34	0.818	3	F:hydrolase activity, hydrolyzing O-glycosyl compounds; P:carbohydrate metabolic process; F:hydrolase activity
lily_all_contig_4259	cinnamyl alcohol dehydrogenase-like protein	459	10	1.03e-20	0.849	8	F:metal ion binding; P:oxidation reduction; F:binding; F:oxidoreductase activity; F:mannitol dehydrogenase activity; P:metabolic process; F:catalytic activity; F:zinc ion binding
lily_all_contig_4263	alpha-l-fucosidase 2	556	10	4.07e-27	0.791	1	F:alpha-L-fucosidase activity	EC:3.2.1.51
lily_all_contig_4266	neutral amino acid transport protein	438	10	4.32e-35	0.775	6	F:amino acid transmembrane transporter activity; P:amino acid transport; C:integral to membrane; C:membrane; P:transmembrane transport; P:transport
lily_all_contig_4270	cellulose synthase-like protein	469	10	3.61e-29	0.689	7	F:transferase activity; P:cellular cell wall organization; C:integral to membrane; C:membrane; P:cellulose biosynthetic process; F:cellulose synthase (UDP-forming) activity; F:transferase activity, transferring glycosyl groups
lily_all_contig_4271	constans interacting protein 6	502	10	2.37e-33	0.597	3	F:zinc ion binding; F:protein binding; C:cellular_component
lily_all_contig_4274	PREDICTED: hypothetical protein [Vitis vinifera]	313	10	6.45e-34	0.76	1	C:mitochondrion
lily_all_contig_4280	brg-1 associated	422	7	4.92e-18	0.9086	0
lily_all_contig_4282	pentatricopeptide repeat-containing protein	414	10	1.95e-27	0.652	4	C:mitochondrion; F:molecular_function; P:biological_process; C:cellular_component
lily_all_contig_4284	protein	476	10	2.48e-22	0.918	6	F:metal ion binding; F:structural constituent of ribosome; P:translation; C:ribonucleoprotein complex; C:ribosome; C:intracellular
lily_all_contig_4292	growth regulator like protein	343	10	4.16e-41	0.847	2	P:biological_process; C:cellular_component
lily_all_contig_4296	PREDICTED: hypothetical protein [Vitis vinifera]	610	2	3.63e-17	0.635	0
lily_all_contig_4298	temperature-induced lipocalin	349	10	1.99e-19	0.88	3	F:binding; F:transporter activity; P:transport
lily_all_contig_4301	hypothetical protein VITISV_020442 [Vitis vinifera]	356	10	5.92e-40	0.803	4	F:nucleic acid binding; P:DNA integration; F:zinc ion binding; F:DNA binding
lily_all_contig_4302	stem 28 kda glycoprotein precursor	482	10	3.01e-20	0.803	1	F:acid phosphatase activity
lily_all_contig_4303	hypothetical protein SORBIDRAFT_01g002620 [Sorghum bicolor]	444	10	3.51e-24	0.69	1	C:mitochondrion
lily_all_contig_4307	ketol-acid reductoisomerase	492	10	5.46e-78	0.947	10	F:coenzyme binding; P:branched chain family amino acid biosynthetic process; F:ketol-acid reductoisomerase activity; P:oxidation reduction; F:oxidoreductase activity; F:catalytic activity; F:isomerase activity; P:metabolic process; P:cellular amino acid biosynthetic process; F:binding
lily_all_contig_4310	heat shock protein 70	514	10	4.61e-30	0.869	10	P:auxin biosynthetic process; F:protein serine/threonine kinase activity; P:response to stress; F:2-alkenal reductase activity; F:protein kinase activity; P:protein amino acid phosphorylation; F:nucleotide binding; F:ATP binding; P:oxidation reduction; F:oxidoreductase activity
lily_all_contig_4311	udp-glucoronosyl udp-glucosyl transferase family protein	692	10	1.27e-21	0.594	2	P:metabolic process; F:transferase activity, transferring hexosyl groups
lily_all_contig_4312	haloacid dehalogenase-like hydrolase family protein	450	10	1.36e-44	0.837	5	C:plastid; C:chloroplast; F:hydrolase activity; P:metabolic process; F:catalytic activity
lily_all_contig_4317	unknown [Arachis hypogaea]	478	10	8.18e-42	0.798	1	C:vacuole
lily_all_contig_4318	rhamnose synthase	468	10	4.43e-25	0.97	6	C:soluble fraction; F:UDP-glucose 4,6-dehydratase activity; P:UDP-rhamnose biosynthetic process; F:UDP-L-rhamnose synthase activity; P:seed coat development; P:mucilage biosynthetic process	EC:4.2.1.76
lily_all_contig_4321	iws1 c-terminus family protein	485	10	5.59e-46	0.855	0
lily_all_contig_4332	coiled-coil domain-containing	414	10	4.19e-30	0.974	0
lily_all_contig_4334	guanine nucleotide-	477	10	5.66e-49	0.824	3	F:binding; P:biological_process; C:cellular_component
lily_all_contig_4342	PREDICTED: hypothetical protein [Vitis vinifera]	644	3	3.04e-25	0.6967	5	F:binding; F:ligase activity; C:ubiquitin ligase complex; F:ubiquitin-protein ligase activity; P:protein ubiquitination
lily_all_contig_4347	PREDICTED: hypothetical protein [Vitis vinifera]	345	10	9.96e-39	0.882	1	C:cytoplasmic membrane-bounded vesicle
lily_all_contig_4348	predicted protein [Populus trichocarpa]	395	3	7.14e-17	0.7333	0
lily_all_contig_4353	cleavage and polyadenylation specific factor 5	649	10	5.91e-95	0.82	0
lily_all_contig_4359	thioredoxin x	373	10	7.84e-24	0.89	3	F:enzyme activator activity; C:chloroplast thylakoid; P:positive regulation of catalytic activity
lily_all_contig_4361	asparaginyl-trna chloroplast mitochondrial precursor	519	10	2.74e-25	0.954	14	F:ligase activity; P:aspartyl-tRNA aminoacylation; P:asparaginyl-tRNA aminoacylation; P:auxin biosynthetic process; P:tRNA aminoacylation for protein translation; C:mitochondrion; F:nucleic acid binding; P:translation; F:nucleotide binding; C:cytoplasm; F:ATP binding; F:asparagine-tRNA ligase activity; F:aspartate-tRNA ligase activity; F:aminoacyl-tRNA ligase activity
lily_all_contig_4366	nmda receptor-regulated protein 1a	616	10	4.78e-56	0.65	2	F:binding; F:transferase activity
lily_all_contig_4367	peptidyl-prolyl cis-trans isomerase 1	256	10	1.49e-22	0.869	10	F:structural constituent of ribosome; C:ribonucleoprotein complex; F:rRNA binding; F:peptidyl-prolyl cis-trans isomerase activity; P:translation; P:ribosomal large subunit assembly; C:ribosome; C:intracellular; F:isomerase activity; P:protein folding
lily_all_contig_4370	atp citrate lyase isoform 2	408	10	5.89e-55	0.817	2	C:cytosol; C:nucleus
lily_all_contig_4373	3fe-4s ferredoxin	538	8	1.01e-28	0.6388	4	F:unfolded protein binding; P:response to stress; P:protein folding; F:heat shock protein binding
lily_all_contig_4375	PREDICTED: hypothetical protein [Vitis vinifera]	648	1	7.63e-18	0.71	0
lily_all_contig_4376	disproportionating enzyme 2	498	10	3.9e-60	0.831	4	P:maltose catabolic process; F:4-alpha-glucanotransferase activity; F:heteroglycan binding; C:cytosol	EC:2.4.1.25
lily_all_contig_4378	pentatricopeptide repeat-containing protein	402	5	4.89e-18	0.704	3	F:molecular_function; P:biological_process; C:cellular_component
lily_all_contig_4390	ap2 domain-containing protein ap29	533	10	2.37e-43	0.731	3	C:endomembrane system; F:molecular_function; P:biological_process
lily_all_contig_4392	f-box family protein	411	6	9.4e-22	0.74	3	F:molecular_function; P:biological_process; C:cellular_component
lily_all_contig_4395	glycoside hydrolase family 61 protein	409	10	3.13e-33	0.726	0
lily_all_contig_4401	60s ribosomal protein	381	10	1.15e-35	0.899	4	F:structural constituent of ribosome; P:translation; C:ribosome; C:intracellular
lily_all_contig_4406	1-phosphatidylinositol-4-phosphate 5-	370	10	1.25e-37	0.872	1	F:protein binding
lily_all_contig_4409	stress related-like protein interactor	434	10	1.14e-43	0.745	1	C:cytoplasmic membrane-bounded vesicle
lily_all_contig_4411	transducin family protein	489	6	1.42e-17	0.9167	3	F:nucleotide binding; P:biological_process; C:CUL4 RING ubiquitin ligase complex
lily_all_contig_4412	dihydropyrimidinase dhpase dihydropyrimidine amidohydrolase hydantoinase	279	10	2.84e-31	0.866	4	C:endomembrane system; F:dihydropyrimidinase activity; P:uracil catabolic process; P:cellular response to nitrogen levels	EC:3.5.2.2
lily_all_contig_4414	acetylglucosaminyltransferase transferring glycosyl groups	294	10	5.38e-41	0.884	4	P:protein amino acid N-linked glycosylation; F:beta-1,4-mannosylglycoprotein 4-beta-N-acetylglucosaminyltransferase activity; F:transferase activity; C:membrane
lily_all_contig_4425	26s proteasome	341	8	2.38e-17	0.9125	1	C:proteasome complex
lily_all_contig_4427	pyruvate kinase	509	10	5.59e-53	0.854	12	F:transferase activity; F:potassium ion binding; C:cytoplasm; F:nucleotide binding; F:ATP binding; F:pyruvate kinase activity; F:kinase activity; P:glycolysis; F:catalytic activity; C:cellular_component; F:metal ion binding; F:magnesium ion binding
lily_all_contig_4431	ascorbate oxidase-like protein	549	10	6.9e-75	0.777	6	F:metal ion binding; P:oxidation reduction; F:oxidoreductase activity; F:copper ion binding; F:L-ascorbate oxidase activity; C:extracellular region
lily_all_contig_4432	mediator of rna polymerase ii transcription subunit 18	584	10	4.94e-25	0.801	3	F:RNA polymerase II transcription mediator activity; P:regulation of transcription from RNA polymerase II promoter; C:mediator complex
lily_all_contig_4435	bifunctional dihydrofolate reductase-thymidylate synthase	300	10	5.7e-43	0.91	11	F:transferase activity; F:dihydrofolate reductase activity; P:nucleotide biosynthetic process; F:methyltransferase activity; P:dTMP biosynthetic process; P:one-carbon metabolic process; P:glycine biosynthetic process; F:thymidylate synthase activity; P:oxidation reduction; F:oxidoreductase activity; F:catalytic activity
lily_all_contig_4443	protein	327	10	1.05e-20	0.949	0
lily_all_contig_4445	aspartate glutamate uridylate kinase family protein	704	10	4.11e-31	0.794	1	C:cytoplasm
lily_all_contig_4446	protein	418	10	3.81e-38	0.863	0
lily_all_contig_4448	unnamed protein product [Vitis vinifera]	391	10	5.12e-28	0.657	4	C:plastid; F:molecular_function; P:biological_process; C:cellular_component
lily_all_contig_4451	anthranilate n-benzoyltransferase	397	10	5.09e-23	0.676	4	F:acyltransferase activity; F:transferase activity; F:anthranilate N-benzoyltransferase activity; F:transferase activity, transferring acyl groups other than amino-acyl groups
lily_all_contig_4453	signal recognition particle 54kd protein	432	10	8.22e-34	0.93	10	F:mRNA binding; C:signal recognition particle; F:nucleotide binding; F:GTP binding; F:nucleoside-triphosphatase activity; P:SRP-dependent cotranslational protein targeting to membrane, signal sequence recognition; F:7S RNA binding; C:signal recognition particle, endoplasmic reticulum targeting; F:protein binding; P:SRP-dependent cotranslational protein targeting to membrane
lily_all_contig_4462	thioesterase family protein	702	10	3.45e-49	0.785	1	C:peroxisome
lily_all_contig_4464	flavonoid o-methyltransferase related	420	10	1.53e-19	0.649	6	F:methyltransferase activity; F:isoflavone 7-O-methyltransferase activity; F:(iso)eugenol O-methyltransferase activity; F:transferase activity; F:protein dimerization activity; F:O-methyltransferase activity
lily_all_contig_4467	terpene cyclase mutase-related	388	10	1.5e-27	0.745	3	C:vacuole; C:plasma membrane; C:endoplasmic reticulum
lily_all_contig_4469	cullin-like protein1	360	10	4.08e-26	0.858	3	C:cullin-RING ubiquitin ligase complex; F:ubiquitin protein ligase binding; P:ubiquitin-dependent protein catabolic process
lily_all_contig_4475	at1g36320 f7f23_4	496	10	4.37e-27	0.845	2	F:molecular_function; P:biological_process
lily_all_contig_4478	PREDICTED: hypothetical protein [Vitis vinifera]	302	10	1.04e-34	0.848	1	C:chloroplast
lily_all_contig_4491	histone h4	464	10	1.48e-38	1	8	C:chromosome; F:actin binding; P:cytoskeleton organization; C:nucleosome; P:nucleosome assembly; C:actin cytoskeleton; F:DNA binding; C:nucleus
lily_all_contig_4492	copine iii-like	406	10	3.15e-17	0.813	3	F:metal ion binding; F:zinc ion binding; F:protein binding
lily_all_contig_4494	circadian clock coupling factor zgt	586	10	2.6e-28	0.74	0
lily_all_contig_4496	mitochondrial transcription termination factor-like	412	4	2.56e-19	0.575	2	C:plastid; C:cytoplasmic membrane-bounded vesicle
lily_all_contig_4498	alcohol dehydrogenase adh	560	10	1.12e-20	0.857	8	F:metal ion binding; P:oxidation reduction; F:S-(hydroxymethyl)glutathione dehydrogenase activity; F:binding; F:oxidoreductase activity; P:metabolic process; F:catalytic activity; F:zinc ion binding
lily_all_contig_4502	nucleoporin-like protein	433	4	9.13e-17	0.565	0
lily_all_contig_4503	signal transducer, putative [Ricinus communis]	439	10	3.09e-41	0.758	1	C:cytosol
lily_all_contig_4504	cytochrome p450 reductase	420	7	9.29e-17	0.61	4	P:oxidation reduction; F:oxidoreductase activity; F:iron ion binding; F:FMN binding
lily_all_contig_4506	white-brown-complex abc transporter family	291	10	3.39e-35	0.839	6	F:ATP binding; F:ATPase activity; F:nucleotide binding; C:membrane; F:nucleoside-triphosphatase activity; P:auxin biosynthetic process
lily_all_contig_4511	bromodomain protein	834	10	5.83e-63	0.845	6	F:ATP binding; F:nucleotide binding; F:hydrolase activity; F:microtubule-severing ATPase activity; F:nucleoside-triphosphatase activity; P:auxin biosynthetic process
lily_all_contig_4513	homoserine dehydrogenase-like	324	10	2.2e-18	0.856	2	F:ureidoglycolate hydrolase activity; P:allantoin catabolic process
lily_all_contig_4518	unknown [Zea mays]	310	10	7.4e-27	0.842	1	C:plastid
lily_all_contig_4519	karyopherin-beta 3 variant	323	10	2.96e-39	0.852	3	F:binding; P:intracellular protein transport; F:protein transporter activity
lily_all_contig_4521	nuclease pa3	552	10	2.31e-63	0.819	5	F:nucleic acid binding; C:cytoplasmic membrane-bounded vesicle; F:hydrolase activity, acting on ester bonds; F:endonuclease activity; P:DNA catabolic process
lily_all_contig_4523	small gtpase cdc42	537	10	4.57e-64	0.932	10	C:cell division site; C:cytosol; P:establishment or maintenance of actin cytoskeleton polarity; C:internal side of plasma membrane; P:regulation of conjugation with cellular fusion; P:regulation of barrier septum formation; P:regulation of establishment or maintenance of cell polarity; P:regulation of beta-glucan biosynthetic process; F:protein binding; C:nucleus
lily_all_contig_4530	asr protein	466	1	8.1e-21	1	1	P:response to stress
lily_all_contig_4531	dead deah box	402	10	2.42e-42	0.934	1	C:chloroplast
lily_all_contig_4532	gex2 (gamete expressed 2)	560	10	3.26e-36	0.6	0
lily_all_contig_4544	luminidependens	387	10	4.21e-30	0.83	1	F:protein binding
lily_all_contig_4546	alpha-mannosidase	668	10	2.26e-99	0.99	11	F:mannosidase activity; F:hydrolase activity; F:zinc ion binding; F:alpha-mannosidase activity; P:mannose metabolic process; P:carbohydrate metabolic process; F:catalytic activity; F:hydrolase activity, hydrolyzing O-glycosyl compounds; P:metabolic process; F:metal ion binding; F:hydrolase activity, acting on glycosyl bonds
lily_all_contig_4547	transferase family protein	493	10	9.43e-38	0.644	2	F:transferase activity; F:transferase activity, transferring acyl groups other than amino-acyl groups
lily_all_contig_4548	predicted protein [Laccaria bicolor S238N-H82]	457	2	4.09e-17	0.59	5	F:binding; P:metabolic process; F:catalytic activity; P:cellular metabolic process; F:coenzyme binding
lily_all_contig_4551	pectinesterase family protein	456	10	3.11e-41	0.937	2	F:pectinesterase activity; P:pectin metabolic process	EC:3.1.1.11
lily_all_contig_4554	achain peanut peroxidase	405	10	5.74e-27	0.851	8	F:metal ion binding; P:oxidation reduction; F:oxidoreductase activity; F:heme binding; P:hydrogen peroxide catabolic process; C:extracellular region; P:response to oxidative stress; F:peroxidase activity
lily_all_contig_4556	mdr-like abc transporter	433	10	2.39e-54	0.973	10	F:ATPase activity, coupled to transmembrane movement of substances; P:auxin biosynthetic process; C:integral to membrane; C:membrane; P:transport; F:nucleotide binding; F:nucleoside-triphosphatase activity; F:ATP binding; F:ATPase activity; P:transmembrane transport
lily_all_contig_4557	poly polymerase	397	10	9.86e-43	0.922	3	P:RNA polyadenylation; F:protein binding; C:nucleus
lily_all_contig_4558	histone h2a	338	10	6.72e-20	0.932	6	C:chromosome; C:nucleosome; P:chromosome organization; P:nucleosome assembly; F:DNA binding; C:nucleus
lily_all_contig_4560	pentatricopeptide repeat-containing	369	2	1.1e-17	0.78	0
lily_all_contig_4562	glutamine synthetase	405	10	1.11e-46	0.966	9	F:ligase activity; F:glutamate-ammonia ligase activity; P:nitrogen fixation; F:nucleotide binding; C:cytoplasm; P:nitrogen compound metabolic process; F:ATP binding; P:glutamine biosynthetic process; F:catalytic activity
lily_all_contig_4563	asc1-like protein	403	10	1.09e-25	0.811	3	C:cytoplasmic membrane-bounded vesicle; C:integral to membrane; C:membrane
lily_all_contig_4564	hypothetical protein OsJ_08616 [Oryza sativa Japonica Group]	331	10	1.56e-24	0.867	0
lily_all_contig_4565	transferring glycosyl	517	10	9.84e-28	0.913	7	F:obs,3-beta-glucan synthase activity; C:cytoplasmic membrane-bounded vesicle; F:transferase activity; P:obs,3-beta-glucan biosynthetic process; C:membrane; C:obs,3-beta-glucan synthase complex; F:transferase activity, transferring glycosyl groups
lily_all_contig_4566	endoplasmatic reticulum retrieval protein rer1b	444	10	3.15e-49	0.883	3	C:endoplasmic reticulum; P:retrograde vesicle-mediated transport, Golgi to ER; C:Golgi apparatus
lily_all_contig_4569	fasciclin-like protein fla14	564	10	1.02e-24	0.562	1	C:cytoplasmic membrane-bounded vesicle
lily_all_contig_4570	zinc finger	354	10	7.25e-30	0.846	4	F:metal ion binding; C:mitochondrion; F:zinc ion binding; F:protein binding
lily_all_contig_4573	large subunit ribosomal protein 30	383	10	8.22e-50	0.95	5	P:hermaphrodite genitalia development; P:nematode larval development; P:positive regulation of multicellular organism growth; P:determination of adult lifespan; P:embryonic development ending in birth or egg hatching
lily_all_contig_4574	early responsive to dehydration protein	363	10	3.56e-24	0.786	2	C:cytoplasmic membrane-bounded vesicle; C:membrane
lily_all_contig_4578	digalactosyldiacylglycerol synthase 1	570	10	3.79e-27	0.888	11	F:transferase activity; P:biosynthetic process; P:nodulation; C:membrane; C:plastid outer membrane; F:transferase activity, transferring glycosyl groups; C:chloroplast outer membrane; C:peribacteroid membrane; F:digalactosyldiacylglycerol synthase activity; C:plastid; C:chloroplast
lily_all_contig_4584	tetratricopeptide-like helical	574	7	8.59e-21	0.7814	1	C:plastid
lily_all_contig_4589	beta-galactosidase expressed	287	10	4.06e-28	0.865	11	C:cytoplasmic membrane-bounded vesicle; F:cation binding; C:membrane; F:sugar binding; F:beta-galactosidase activity; F:hydrolase activity; P:carbohydrate metabolic process; F:catalytic activity; F:hydrolase activity, hydrolyzing O-glycosyl compounds; P:metabolic process; F:hydrolase activity, acting on glycosyl bonds
lily_all_contig_4597	proteasome 26s non-atpase subunit 1	346	10	2.58e-46	0.917	5	F:binding; C:cytoplasmic membrane-bounded vesicle; C:proteasome complex; P:regulation of protein catabolic process; F:enzyme regulator activity
lily_all_contig_4599	hypothetical protein SORBIDRAFT_06g028760 [Sorghum bicolor]	584	1	6.91e-19	0.68	5	F:protein kinase activity; F:ATP binding; P:protein amino acid phosphorylation; F:protein binding; F:protein serine/threonine kinase activity
lily_all_contig_4606	60s ribosomal protein l44	547	10	2.47e-38	0.962	6	F:structural constituent of ribosome; C:mitochondrion; P:translation; C:ribonucleoprotein complex; C:ribosome; C:intracellular
lily_all_contig_4608	hypothetical protein SORBIDRAFT_09g005780 [Sorghum bicolor]	497	8	4.1e-17	0.8688	2	C:mitochondrion; C:membrane
lily_all_contig_4616	enth domain-containing protein	743	10	6.29e-76	0.693	5	C:clathrin coat; F:phosphatidylinositol binding; F:phospholipid binding; F:clathrin binding; P:clathrin coat assembly
lily_all_contig_4625	lysine-specific histone demethylase 1	432	10	1.07e-41	0.812	3	F:methyltransferase activity; P:oxidation reduction; F:oxidoreductase activity
lily_all_contig_4626	fungal cellulose binding domain-containing protein	494	10	1.96e-43	0.684	7	F:hydrolase activity, hydrolyzing O-glycosyl compounds; P:lipid metabolic process; F:cellulose binding; F:hydrolase activity, acting on ester bonds; F:hydrolase activity; P:carbohydrate metabolic process; C:extracellular region
lily_all_contig_4627	atp binding protein	398	10	7.79e-48	0.901	6	F:protein kinase activity; F:ATP binding; F:nucleotide binding; P:protein amino acid phosphorylation; P:auxin biosynthetic process; F:protein serine/threonine kinase activity
lily_all_contig_4634	histone gch3	373	10	4.28e-38	0.805	5	C:chromosome; C:nucleosome; P:nucleosome assembly; F:DNA binding; C:nucleus
lily_all_contig_4642	protein kinase ck2 alpha chain	330	10	1.23e-37	0.947	2	P:photoperiodism; P:inflorescence development
lily_all_contig_4645	respiratory burst oxidase protein expressed	536	10	2.83e-63	0.927	10	F:iron ion binding; F:oxidoreductase activity, acting on NADH or NADPH, with oxygen as acceptor; C:integral to membrane; C:membrane; F:electron carrier activity; F:FAD binding; P:oxidation reduction; F:oxidoreductase activity; F:peroxidase activity; F:calcium ion binding
lily_all_contig_4646	wd repeat domain 5 protein	448	10	1.79e-28	0.876	2	F:transferase activity; F:myosin heavy chain kinase activity
lily_all_contig_4650	chaperonin 21 precursor	461	10	1.69e-47	0.887	4	C:plastid; F:ATP binding; C:cytoplasm; P:protein folding
lily_all_contig_4652	retrotransposon ty1-copia subclass	489	10	1.85e-25	0.533	4	F:nucleic acid binding; P:DNA integration; F:zinc ion binding; F:DNA binding
lily_all_contig_4654	gag-pol polyprotein	530	10	2.15e-30	0.654	12	C:chromatin; F:chromatin binding; C:nucleus; F:DNA binding; F:nucleic acid binding; F:zinc ion binding; F:RNA-directed DNA polymerase activity; P:chromatin assembly or disassembly; F:RNA binding; P:DNA integration; P:RNA-dependent DNA replication; F:metal ion binding
lily_all_contig_4655	cellulose synthase a catalytic subunit 3	422	10	4.53e-72	0.974	2	C:Golgi apparatus; P:shoot development
lily_all_contig_4656	methyltransferase type 12	374	4	3.52e-24	0.65	3	F:methyltransferase activity; F:transferase activity; P:metabolic process
lily_all_contig_4657	aaa-type atpase-like	388	5	1.19e-16	0.9	7	C:mitochondrion; F:ATP binding; F:nucleotide binding; F:hydrolase activity; F:microtubule-severing ATPase activity; F:nucleoside-triphosphatase activity; P:auxin biosynthetic process
lily_all_contig_4660	hypothetical protein SORBIDRAFT_04g035560 [Sorghum bicolor]	425	10	7.05e-33	0.823	4	C:plastid; P:trehalose biosynthetic process; P:metabolic process; F:catalytic activity
lily_all_contig_4662	atp binding	526	10	7.14e-67	0.888	10	F:transferase activity; P:auxin biosynthetic process; F:protein serine/threonine kinase activity; F:protein kinase activity; P:protein amino acid phosphorylation; F:nucleotide binding; F:non-membrane spanning protein tyrosine kinase activity; F:ATP binding; F:kinase activity; F:receptor activity
lily_all_contig_4663	mo25 protein	472	10	4.35e-59	0.899	1	F:binding
lily_all_contig_4665	argonaute protein group	548	10	1.84e-26	0.573	1	F:nucleic acid binding
lily_all_contig_4666	atp-dependent rna	527	8	8.09e-33	0.6238	1	C:chloroplast
lily_all_contig_4672	cue domain containing expressed	590	7	1.53e-28	0.7357	0
lily_all_contig_4673	hypothetical protein LOC100277765 [Zea mays]	350	3	4.75e-16	0.66	0
lily_all_contig_4674	histone h2a	277	10	3.13e-17	0.928	6	C:chromosome; C:nucleosome; P:nucleosome assembly; P:chromosome organization; C:nucleus; F:DNA binding
lily_all_contig_4675	transcription factor	421	10	9.9e-27	0.721	1	C:mitochondrion
lily_all_contig_4677	udp-glucosyltransferase family 1 protein	345	10	2.06e-21	0.778	4	F:transferase activity; P:metabolic process; F:transferase activity, transferring hexosyl groups; F:transferase activity, transferring glycosyl groups
lily_all_contig_4678	hypothetical protein OsI_10013 [Oryza sativa Indica Group]	273	5	2.48e-18	0.724	1	C:plastid
lily_all_contig_4685	predicted protein [Populus trichocarpa]	331	3	4.21e-18	0.5733	3	P:regulation of transcription; F:transcription regulator activity; C:nucleus
lily_all_contig_4687	auxin signaling f-box 2	289	10	1.87e-33	0.884	2	P:auxin mediated signaling pathway; F:inositol hexakisphosphate binding
lily_all_contig_4688	pentatricopeptide repeat-containing protein	420	10	1.48e-22	0.908	3	F:endonuclease activity; C:chloroplast; P:mRNA modification
lily_all_contig_4689	dna-binding protein	388	10	4.81e-26	0.797	8	P:regulation of transcription, DNA-dependent; P:transcription; F:sequence-specific DNA binding; P:regulation of transcription; F:transcription regulator activity; F:DNA binding; F:transcription factor activity; C:nucleus
lily_all_contig_4691	aldo keto	641	10	1.24e-49	0.643	3	P:oxidation reduction; F:oxidoreductase activity; F:pyridoxine 4-dehydrogenase activity
lily_all_contig_4693	rsi-1 protein	390	10	5.85e-32	0.878	1	C:extracellular region
lily_all_contig_4696	amino acid transporter	398	10	7.79e-48	0.857	5	P:response to nematode; P:amino acid import; F:neutral amino acid transmembrane transporter activity; P:neutral amino acid transport; C:plasma membrane
lily_all_contig_4697	map kinase phosphatase	551	10	1.68e-66	0.809	8	F:kinase activity; P:dephosphorylation; F:phosphatase activity; P:protein amino acid dephosphorylation; F:hydrolase activity; F:protein tyrosine phosphatase activity; F:protein tyrosine/serine/threonine phosphatase activity; F:phosphoprotein phosphatase activity
lily_all_contig_4698	nucleoporin family expressed	389	10	4.07e-33	0.696	2	C:nuclear pore; P:transport
lily_all_contig_4703	protein	519	10	6.49e-25	0.829	8	C:endomembrane system; F:hydrolase activity, hydrolyzing O-glycosyl compounds; C:cytoplasmic membrane-bounded vesicle; P:metabolic process; F:hydrolase activity; P:carbohydrate metabolic process; F:alpha-glucosidase activity; F:hydrolase activity, acting on glycosyl bonds
lily_all_contig_4708	heat shock protein hsp90	517	10	2.26e-40	0.725	5	F:unfolded protein binding; F:ATP binding; C:cytoplasm; P:response to stress; P:protein folding
lily_all_contig_4715	lysosomal cystine transporter family expressed	339	10	6.25e-26	0.737	2	C:cytoplasmic membrane-bounded vesicle; C:membrane
lily_all_contig_4716	chitin-inducible gibberellin-responsive	478	10	1.07e-30	0.861	2	P:transcription; P:regulation of transcription
lily_all_contig_4717	alpha-expansin 8	349	10	9.18e-49	0.858	3	P:plant-type cell wall organization; C:membrane; C:extracellular region
lily_all_contig_4719	short-chain dehydrogenase reductase family protein	637	10	1.55e-44	0.911	4	P:chlorophyll catabolic process; P:PSII associated light-harvesting complex II catabolic process; F:chlorophyll(ide) b reductase activity; C:plastid	EC:1.1.1.294
lily_all_contig_4723	acylamino-acid-releasing enzyme	370	10	2.8e-21	0.915	2	C:vacuole; C:chloroplast
lily_all_contig_4729	hypothetical protein VITISV_044399 [Vitis vinifera]	382	10	1.27e-34	0.775	11	F:ionotropic glutamate receptor activity; F:transporter activity; C:membrane; F:DNA binding; P:transport; F:nucleic acid binding; F:extracellular-glutamate-gated ion channel activity; F:zinc ion binding; P:DNA integration; C:outer membrane-bounded periplasmic space; F:metal ion binding
lily_all_contig_4739	unnamed protein product [Vitis vinifera]	351	10	4.28e-22	0.86	0
lily_all_contig_4743	aspartyl protease family protein	266	10	6.38e-26	0.786	6	P:proteolysis; C:cytoplasmic membrane-bounded vesicle; F:aspartic-type endopeptidase activity; F:hydrolase activity; F:peptidase activity; C:anchored to membrane
lily_all_contig_4744	at5g54830-like protein	623	10	2.79e-43	0.599	8	C:endomembrane system; P:protein complex assembly; F:dopamine beta-monooxygenase activity; P:respiratory chain complex IV assembly; P:metabolic process; C:membrane; F:monooxygenase activity; P:histidine catabolic process
lily_all_contig_4745	nucleoside transporter	419	10	5.8e-43	0.868	5	C:mitochondrion; C:cytoplasmic membrane-bounded vesicle; C:membrane; F:nucleoside transmembrane transporter activity; P:transport
lily_all_contig_4747	rnase h domain-containing protein	325	6	5.47e-18	0.92	2	F:nucleic acid binding; F:ribonuclease H activity
lily_all_contig_4748	serine carboxypeptidase s28 family protein	385	10	5.41e-22	0.891	2	C:vacuole; C:chloroplast
lily_all_contig_4750	potassium transporter	327	10	9.77e-35	0.851	3	C:membrane; P:potassium ion transport; F:potassium ion transmembrane transporter activity
lily_all_contig_4751	protein binding protein	584	10	1.57e-51	0.851	2	P:apoptosis; F:protein binding
lily_all_contig_4754	omega-3 fatty acid desaturase	417	10	2.88e-42	0.844	9	P:fatty acid biosynthetic process; C:membrane; P:lipid metabolic process; P:lipid biosynthetic process; C:chloroplast membrane; P:oxidation reduction; F:oxidoreductase activity; C:plastid; C:chloroplast
lily_all_contig_4757	leucine-rich repeat protein	472	10	2.76e-21	0.628	10	P:auxin biosynthetic process; C:integral to membrane; C:membrane; F:protein kinase activity; P:protein amino acid phosphorylation; F:nucleotide binding; F:ATP binding; F:protein tyrosine kinase activity; F:protein binding; F:nuclease activity
lily_all_contig_4758	dna binding	543	10	5.57e-36	0.787	3	P:regulation of transcription; F:transcription regulator activity; C:nucleus
lily_all_contig_4761	unnamed protein product [Vitis vinifera]	618	10	3.81e-28	0.529	4	F:metal ion binding; F:zinc ion binding; F:protein binding; F:DNA binding
lily_all_contig_4762	mitochondrial import inner membrane translocase subunit tim16	314	10	2.01e-27	0.879	1	C:membrane
lily_all_contig_4767	aminoacyl-trna synthetase family protein	254	10	7.15e-25	0.841	10	P:alanyl-tRNA aminoacylation; F:nucleic acid binding; F:nucleotide binding; C:cytoplasm; P:translation; F:ATP binding; F:alanine-tRNA ligase activity; F:ligase activity, forming aminoacyl-tRNA and related compounds; C:plastid; P:tRNA aminoacylation
lily_all_contig_4776	ribosomal rna	481	3	1.55e-16	0.84	7	F:nucleic acid binding; F:methyltransferase activity; P:rRNA processing; F:transferase activity; P:rRNA methylation; P:methylation; C:nucleus
lily_all_contig_4783	atgsl12 (glucan synthase-like 12) -beta-glucan synthase transferring glycosyl groups	315	10	2.45e-17	0.886	6	F:obs,3-beta-glucan synthase activity; F:transferase activity; P:obs,3-beta-glucan biosynthetic process; C:membrane; C:obs,3-beta-glucan synthase complex; F:transferase activity, transferring glycosyl groups
lily_all_contig_4784	guanine nucleotide-binding protein beta subunit-like protein 1	441	10	4.51e-25	0.894	2	P:embryonic development; P:acquisition of desiccation tolerance
lily_all_contig_4786	af361619_1 at2g35260	392	10	4.78e-34	0.88	5	C:plastid; F:molecular_function; C:chloroplast; C:membrane; P:biological_process
lily_all_contig_4788	dna mismatch repair protein	280	10	4.35e-19	0.797	5	F:damaged DNA binding; F:mismatched DNA binding; P:mismatch repair; F:protein binding; P:negative regulation of reciprocal meiotic recombination
lily_all_contig_4791	unnamed protein product [Vitis vinifera]	304	10	2.47e-38	0.79	0
lily_all_contig_4795	usp-like protein	377	10	4.9e-18	0.88	1	P:response to stress
lily_all_contig_4796	rna binding	512	10	1.08e-57	0.851	5	F:nucleic acid binding; F:RNA binding; F:metal ion binding; F:nucleotide binding; F:zinc ion binding
lily_all_contig_4798	ascorbic acid oxidase	511	10	8.04e-49	0.825	6	F:metal ion binding; P:oxidation reduction; F:oxidoreductase activity; F:copper ion binding; F:L-ascorbate oxidase activity; C:extracellular region
lily_all_contig_4799	hexose transporter	622	10	4.97e-55	0.804	6	C:integral to membrane; F:substrate-specific transmembrane transporter activity; C:membrane; P:transmembrane transport; F:transporter activity; P:transport
lily_all_contig_4801	methyl transferase	347	9	5.82e-19	0.8433	8	F:nucleic acid binding; F:methyltransferase activity; P:rRNA processing; F:transferase activity; F:RNA methyltransferase activity; P:rRNA methylation; P:methylation; C:cellular_component
lily_all_contig_4803	ac090120_13 dna ligase	428	3	2.68e-16	0.9267	9	F:ligase activity; P:auxin biosynthetic process; P:DNA recombination; P:response to DNA damage stimulus; P:DNA replication; F:DNA ligase (ATP) activity; F:nucleotide binding; F:ATP binding; P:DNA repair
lily_all_contig_4806	oligopeptide transporter opt family	444	10	2.59e-35	0.748	1	P:transmembrane transport
lily_all_contig_4807	latex-abundant protein	473	10	4.36e-51	0.771	2	C:apoplast; F:cysteine-type peptidase activity
lily_all_contig_4811	arsenical pump-driving atpase	404	10	1.98e-19	0.871	6	C:mitochondrion; F:ATP binding; F:arsenite transmembrane-transporting ATPase activity; F:nucleotide binding; F:hydrolase activity; P:cellular metal ion homeostasis
lily_all_contig_4813	f-box family protein	424	10	9.86e-27	0.599	3	P:regulation of transcription; F:zinc ion binding; F:DNA binding
lily_all_contig_4824	hypothetical protein OsI_00341 [Oryza sativa Indica Group]	445	10	2.97e-23	0.787	4	F:molecular_function; P:biological_process; C:nucleus; C:cellular_component
lily_all_contig_4825	nadph:adrenodoxin mitochondrial	438	10	7.57e-56	0.838	1	C:plasma membrane
lily_all_contig_4828	rpl4 poly binding structural constituent of ribosome	469	10	6.17e-21	0.878	6	C:cytosolic ribosome; F:poly(U) RNA binding; C:chloroplast stroma; C:nucleus; C:plastid ribosome; C:chloroplast thylakoid membrane
lily_all_contig_4829	mutt domain	499	10	5.36e-26	0.752	2	F:hydrolase activity; F:NAD+ diphosphatase activity
lily_all_contig_4833	c2-h2 zinc finger protein	382	10	4.07e-57	0.949	6	F:nucleic acid binding; P:regulation of transcription; F:zinc ion binding; F:transcription regulator activity; C:nucleus; C:intracellular
lily_all_contig_4834	glycosyltransferase family 2 protein	481	10	4.33e-35	0.823	1	F:transferase activity
lily_all_contig_4840	receptor-like protein kinase	515	10	5.82e-33	0.574	8	P:primary metabolic process; P:embryonic development ending in seed dormancy; P:response to abiotic stimulus; P:axis specification; P:organ development; P:cellular metabolic process; P:response to stress; C:membrane
lily_all_contig_4841	lip2 (lipoyltransferase 2) lipoyltransferase	473	10	1.35e-60	0.824	5	F:lipoyltransferase activity; P:protein lipoylation; P:lipoic acid metabolic process; F:lipoyl(octanoyl) transferase activity; C:mitochondrion	EC:2.3.1.181
lily_all_contig_4844	phage recombination protein bet	526	10	2.57e-79	0.98	0
lily_all_contig_4845	calcium-dependent protein kinase	344	10	6.66e-31	0.884	10	F:transferase activity; P:auxin biosynthetic process; F:protein serine/threonine kinase activity; F:protein kinase activity; F:nucleotide binding; P:protein amino acid phosphorylation; F:ATP binding; F:kinase activity; F:protein binding; F:calcium ion binding
lily_all_contig_4848	dicer-like protein	311	10	5.68e-19	0.78	12	F:helicase activity; P:auxin biosynthetic process; P:RNA processing; F:DNA binding; F:hydrolase activity; F:double-stranded RNA binding; F:nucleic acid binding; F:ATP binding; F:RNA binding; F:ATP-dependent helicase activity; F:ribonuclease III activity; C:intracellular
lily_all_contig_4851	zinc finger	304	10	8.83e-20	0.656	4	C:endomembrane system; P:lipid metabolic process; F:hydrolase activity, acting on ester bonds; F:carboxylesterase activity
lily_all_contig_4860	cer1 (eceriferum 1) octadecanal decarbonylase	398	10	2.27e-39	0.83	11	F:iron ion binding; P:fatty acid biosynthetic process; F:DNA binding; F:nucleic acid binding; F:RNA binding; F:RNA-directed DNA polymerase activity; P:oxidation reduction; P:DNA integration; F:oxidoreductase activity; P:RNA-dependent DNA replication; C:endoplasmic reticulum
lily_all_contig_4861	rna helicase	851	10	2.56e-29	0.565	8	F:nucleic acid binding; F:helicase activity; F:ATP binding; F:nucleotide binding; F:hydrolase activity; P:auxin biosynthetic process; C:cellular_component; F:ATP-dependent helicase activity
lily_all_contig_4862	hypothetical protein LOC100193189 [Zea mays]	223	10	1.39e-20	0.769	2	C:membrane; P:transmembrane transport
lily_all_contig_4863	csle6 - cellulose synthase-like family e	366	10	5.25e-21	0.868	9	P:cellular cell wall organization; F:transferase activity; P:cellulose biosynthetic process; C:integral to membrane; C:membrane; C:mitochondrion; F:cellulose synthase (UDP-forming) activity; F:transferase activity, transferring glycosyl groups; P:transport
lily_all_contig_4865	plastid cul1	485	10	6.4e-31	0.692	3	C:cullin-RING ubiquitin ligase complex; F:ubiquitin protein ligase binding; P:ubiquitin-dependent protein catabolic process
lily_all_contig_4866	pentatricopeptide repeat-containing	334	10	4.99e-23	0.72	1	F:binding
lily_all_contig_4874	mac perforin domain containing protein	628	10	1.38e-29	0.889	0
lily_all_contig_4876	esterase lipase thioesterase family	391	10	1.65e-26	0.804	1	C:plastid
lily_all_contig_4878	anthocyanin-related membrane protein 1	433	10	1.18e-40	0.871	2	C:mitochondrion; C:membrane
lily_all_contig_4881	glycine-rich rna-binding	473	10	9.44e-38	0.804	2	F:nucleic acid binding; F:nucleotide binding
lily_all_contig_4885	at1g18740 f6a14_15	409	10	9.57e-29	0.733	3	F:molecular_function; P:biological_process; C:cellular_component
lily_all_contig_4886	hypothetical protein VITISV_010870 [Vitis vinifera]	363	10	1.95e-35	0.821	12	F:ionotropic glutamate receptor activity; F:transporter activity; C:membrane; F:DNA binding; P:transport; F:nucleic acid binding; F:zinc ion binding; F:extracellular-glutamate-gated ion channel activity; P:DNA integration; C:outer membrane-bounded periplasmic space; F:protein binding; F:metal ion binding
lily_all_contig_4888	aminoacyl-trna hydrolase	629	10	9.53e-47	0.946	6	C:plastid; P:translation; C:cytoplasmic membrane-bounded vesicle; F:hydrolase activity; F:aminoacyl-tRNA hydrolase activity; C:cellular_component
lily_all_contig_4889	pepsin expressed	383	10	2.99e-34	0.711	4	P:proteolysis; F:aspartic-type endopeptidase activity; F:hydrolase activity; F:peptidase activity
lily_all_contig_4893	transferring glycosyl groups	560	10	8.59e-29	0.753	3	P:ER-associated protein catabolic process; P:protein amino acid terminal N-glycosylation; F:alpha-1,6-mannosyltransferase activity
lily_all_contig_4897	ask21 (arabidopsis skp1-like 21) protein binding ubiquitin-protein ligase	521	10	1.15e-39	0.931	5	F:ligase activity; F:protein binding; F:ubiquitin-protein ligase activity; P:ubiquitin-dependent protein catabolic process; C:SCF ubiquitin ligase complex
lily_all_contig_4899	alpha beta fold family protein	442	10	8.69e-23	0.652	1	C:chloroplast envelope
lily_all_contig_4901	at1g76160 t23e18_10	335	10	3.45e-32	0.932	2	C:plant-type cell wall; C:apoplast
lily_all_contig_4903	conserved hypothetical protein [Ricinus communis]	412	10	1.28e-24	0.839	1	C:membrane
lily_all_contig_4905	serine-threonine protein plant-	805	10	1.9e-108	0.798	5	C:endomembrane system; F:kinase activity; C:cytoplasmic membrane-bounded vesicle; P:biological_process; F:protein binding
lily_all_contig_4908	dna-dependent atpase snf2h	537	10	1.02e-81	0.955	11	F:transferase activity; F:helicase activity; P:chromatin remodeling; F:DNA binding; C:nucleus; F:nucleic acid binding; F:ATP binding; F:nucleosome binding; P:ATP-dependent chromatin remodeling; F:hydrolase activity, acting on acid anhydrides, in phosphorus-containing anhydrides; C:chromatin remodeling complex
lily_all_contig_4909	prolyl oligopeptidase family protein	604	10	1.15e-68	0.819	1	C:membrane
lily_all_contig_4911	translocase of inner mitochondrial	540	10	1.82e-17	0.877	1	C:mitochondrial intermembrane space
lily_all_contig_4913	oligomeric golgi complex 7-like	439	10	2.9e-31	0.907	0
lily_all_contig_4918	myosin heavy chain-related	629	10	1.79e-42	0.772	1	P:biological_process
lily_all_contig_4919	nucleoside diphosphate kinase 3	560	10	1.05e-26	0.986	5	P:response to oxidative stress; F:zinc ion binding; C:mitochondrial inner membrane; F:cobalt ion binding; C:plastid
lily_all_contig_4924	predicted protein [Postia placenta Mad-698-R]	444	4	2.27e-27	0.56	0
lily_all_contig_4926	putative protein [Arabidopsis thaliana]	319	1	1.65e-16	0.83	0
lily_all_contig_4930	cytochrome c oxidase subunit 1	500	10	2.82e-26	0.92	22	C:mitochondrial inner membrane; F:electron carrier activity; F:hydrolase activity; F:DNA binding; F:heme binding; F:metal ion binding; C:integral to membrane; C:membrane; F:copper ion binding; C:respiratory chain; P:aerobic respiration; F:iron ion binding; C:mitochondrion; F:endonuclease activity; P:electron transport chain; F:nuclease activity; F:cytochrome-c oxidase activity; P:oxidation reduct…
lily_all_contig_4940	udp-n-acetylglucosamine: dolichol phosphate n-acetylglucosamine-1-p transferase	450	10	9.12e-41	0.832	4	C:endoplasmic reticulum; F:UDP-N-acetylglucosamine-dolichyl-phosphate N-acetylglucosaminephosphotransferase activity; P:polysaccharide biosynthetic process; C:plasma membrane	EC:2.7.8.15
lily_all_contig_4944	hypothetical protein MA4_54N07.32 [Musa acuminata]	386	8	4.36e-35	0.7388	1	C:cytoplasmic membrane-bounded vesicle
lily_all_contig_4945	acyl-activating enzyme 17	381	10	6.32e-34	0.673	5	F:acetate-CoA ligase activity; F:ligase activity; C:cytoplasmic membrane-bounded vesicle; P:metabolic process; F:catalytic activity
lily_all_contig_4947	bzip transcription factor	497	10	8.04e-70	0.895	6	P:regulation of transcription, DNA-dependent; F:sequence-specific DNA binding; F:protein dimerization activity; F:DNA binding; F:transcription factor activity; C:nucleus
lily_all_contig_4950	unnamed protein product [Vitis vinifera]	398	3	1.21e-16	0.76	4	F:nucleic acid binding; P:oxidation reduction; F:oxidoreductase activity; F:nucleotide binding
lily_all_contig_4953	conserved hypothetical protein [Ricinus communis]	625	9	3.14e-34	0.5967	1	F:binding
lily_all_contig_4954	inward rectifying shaker k+ channel	470	10	4.33e-29	0.695	8	F:voltage-gated potassium channel activity; C:integral to membrane; C:membrane; P:potassium ion transport; P:transmembrane transport; P:ion transport; F:ion channel activity; P:transport
lily_all_contig_4958	actin -like protein	404	10	1.57e-24	0.934	4	P:anatomical structure morphogenesis; P:embryonic development ending in seed dormancy; C:nucleus; P:floral organ abscission
lily_all_contig_4960	gcn5-related n-acetyltransferase-like	443	9	2.62e-19	0.74	4	C:plastid; F:transferase activity; P:metabolic process; F:N-acetyltransferase activity
lily_all_contig_4971	gdp-l-fucose synthase 1	617	10	1.03e-82	0.869	8	P:oxidation reduction; F:binding; F:oxidoreductase activity; P:metabolic process; F:catalytic activity; P:cellular metabolic process; F:coenzyme binding; F:GDP-L-fucose synthase activity
lily_all_contig_4973	f-box domain containing expressed	322	10	1.38e-19	0.75	0
lily_all_contig_4975	pectin methyl esterase	378	10	9.17e-33	0.639	8	C:cell wall; P:cell wall modification; P:cellular cell wall organization; F:hydrolase activity; F:enzyme inhibitor activity; F:aspartyl esterase activity; C:extracellular region; F:pectinesterase activity
lily_all_contig_4982	dienelactone hydrolase	340	5	1.7e-31	0.724	1	F:hydrolase activity
lily_all_contig_4983	acyltransferase family expressed	601	5	9.53e-30	0.582	0
lily_all_contig_4985	coatomer protein subunit beta 2 (beta prime)	444	10	2.22e-51	0.957	7	C:endomembrane system; C:membrane coat; P:vesicle-mediated transport; C:COPI vesicle coat; F:structural molecule activity; P:intracellular protein transport; F:protein binding
lily_all_contig_4986	ccb11_orysj ame: full=cyclin-b1-1 ame: full=g2 mitotic-specific cyclin-b1-1 short= 1 1	390	10	5.28e-41	0.791	5	C:mitochondrion; P:cell cycle; P:cell division; P:mitosis; C:nucleus
lily_all_contig_4988	pentatricopeptide repeat-containing	356	10	1.91e-22	0.714	5	F:structural constituent of ribosome; P:translation; C:cytoplasmic membrane-bounded vesicle; C:ribosome; C:intracellular
lily_all_contig_4989	anthocyanin acyltransferase	317	5	4.19e-17	0.56	4	F:acyltransferase activity; F:transferase activity; P:biological_process; F:transferase activity, transferring acyl groups other than amino-acyl groups
lily_all_contig_4990	predicted protein [Populus trichocarpa]	439	4	4.8e-18	0.6	1	C:plastid
lily_all_contig_4991	diaminopimelate epimerase family protein	379	10	1.96e-51	0.893	2	F:diaminopimelate epimerase activity; C:chloroplast	EC:5.1.1.7
lily_all_contig_4995	shikimate kinase-like protein	530	10	1.01e-30	0.793	1	C:chloroplast
lily_all_contig_4996	5 -nucleotidase	288	6	9.99e-25	0.8033	4	F:5'-nucleotidase activity; F:metal ion binding; C:cytoplasm; F:hydrolase activity
lily_all_contig_4997	gata transcription	733	7	5.61e-29	0.53	7	F:metal ion binding; P:regulation of transcription, DNA-dependent; C:cytoplasm; F:sequence-specific DNA binding; F:zinc ion binding; F:transcription factor activity; C:nucleus
lily_all_contig_5006	ubiquitin-protein ligase zinc ion binding protein	379	10	1.02e-23	0.728	4	F:metal ion binding; F:ligase activity; F:zinc ion binding; F:protein binding
lily_all_contig_5008	ornithine decarboxylase	442	10	2.27e-31	0.712	5	F:ornithine decarboxylase activity; F:catalytic activity; F:carboxy-lyase activity; F:lyase activity; P:polyamine biosynthetic process
lily_all_contig_5009	plastid-specific 30s ribosomal protein chloroplast	464	10	7.84e-32	0.923	7	F:structural constituent of ribosome; C:plastid; P:translation; C:chloroplast; C:ribonucleoprotein complex; C:ribosome; C:intracellular
lily_all_contig_5010	thioredoxin h	319	10	8.12e-21	0.854	3	F:enzyme activator activity; F:oxidoreductase activity, acting on sulfur group of donors, disulfide as acceptor; P:positive regulation of catalytic activity	EC:1.8.4.0
lily_all_contig_5011	hypothetical protein OsJ_36171 [Oryza sativa Japonica Group]	405	10	9.39e-54	0.821	0
lily_all_contig_5022	rna polymerase i specific transcription initiation factor rrn3-like	312	7	1.26e-21	0.6871	0
lily_all_contig_5026	pentatricopeptide repeat-containing	356	10	9.45e-38	0.824	2	C:plastid; F:heat shock protein binding
lily_all_contig_5030	unnamed protein product [Vitis vinifera]	340	10	2.99e-36	0.822	1	C:plastid
lily_all_contig_5037	unknown [Zea mays]	318	6	2e-19	0.715	3	F:nucleic acid binding; F:zinc ion binding; C:intracellular
lily_all_contig_5038	lectin-like protein kinase	503	10	4.27e-46	0.672	12	F:transferase activity; P:auxin biosynthetic process; F:protein serine/threonine kinase activity; F:sugar binding; F:protein kinase activity; C:mitochondrion; P:protein amino acid phosphorylation; F:nucleotide binding; F:non-membrane spanning protein tyrosine kinase activity; F:ATP binding; F:kinase activity; F:binding
lily_all_contig_5046	binding protein	594	10	2.13e-26	0.933	3	C:mitochondrion; F:ligase activity; F:binding
lily_all_contig_5047	alcohol dehydrogenase	503	10	2.06e-53	0.765	8	F:metal ion binding; P:oxidation reduction; F:S-(hydroxymethyl)glutathione dehydrogenase activity; F:binding; F:oxidoreductase activity; P:metabolic process; F:catalytic activity; F:zinc ion binding
lily_all_contig_5048	type 1 non-specific lipid transfer protein precursor	408	1	1.96e-18	0.7	3	P:lipid transport; F:lipid binding; P:transport
lily_all_contig_5052	galactinol synthase 3	343	10	2.36e-36	0.855	3	F:transferase activity; F:inositol 3-alpha-galactosyltransferase activity; F:transferase activity, transferring glycosyl groups
lily_all_contig_5055	ptac16 (plastid transcriptionally active 16) binding catalytic	374	10	1.87e-25	0.818	2	C:plastid chromosome; C:chloroplast thylakoid membrane
lily_all_contig_5056	ring finger -like protein	396	9	3.9e-23	0.6422	7	C:endomembrane system; F:nucleic acid binding; F:helicase activity; F:ATP binding; F:zinc ion binding; F:protein binding; F:DNA binding
lily_all_contig_5059	cleavage and polyadenylation specificity	600	10	4.71e-45	0.837	6	F:metal ion binding; C:cytoplasmic membrane-bounded vesicle; F:hydrolase activity; C:membrane; F:zinc ion binding; F:protein binding
lily_all_contig_5060	peroxidase 3	465	10	2.63e-25	0.8	6	F:metal ion binding; P:oxidation reduction; F:oxidoreductase activity; F:heme binding; P:response to oxidative stress; F:peroxidase activity
lily_all_contig_5067	phd-finger protein	397	10	4.29e-38	0.795	3	F:metal ion binding; F:zinc ion binding; F:protein binding
lily_all_contig_5068	transcription factor	473	10	4.48e-72	0.888	2	P:allantoin catabolic process; F:ureidoglycine aminohydrolase activity
lily_all_contig_5070	chloroplast cu zn superoxide dismutase	458	10	4.76e-66	0.961	7	C:plastid; F:metal ion binding; P:oxidation reduction; F:oxidoreductase activity; C:chloroplast; P:superoxide metabolic process; F:superoxide dismutase activity
lily_all_contig_5074	hypothetical protein SORBIDRAFT_01g010220 [Sorghum bicolor]	401	8	1.52e-27	0.8038	1	C:chloroplast
lily_all_contig_5078	unnamed protein product [Vitis vinifera]	482	10	4.33e-35	0.949	2	C:plastid; C:mitochondrion
lily_all_contig_5079	unnamed protein product [Vitis vinifera]	352	8	6.39e-18	0.7013	1	C:plastid
lily_all_contig_5084	zinc finger	237	10	4.68e-37	0.942	2	F:zinc ion binding; C:intracellular
lily_all_contig_5088	syntaxin 6	274	10	1.88e-26	0.915	4	P:vesicle-mediated transport; P:Golgi vesicle transport; C:membrane; F:protein binding
lily_all_contig_5089	superoxide dismutase	492	10	2.74e-45	0.901	5	F:metal ion binding; P:oxidation reduction; F:oxidoreductase activity; P:superoxide metabolic process; F:superoxide dismutase activity
lily_all_contig_5090	rna-binding region-containing	372	10	3.51e-21	0.842	2	F:nucleic acid binding; F:nucleotide binding
lily_all_contig_5092	atp binding	431	10	9.36e-59	0.947	8	F:kinase activity; F:protein kinase activity; F:ATP binding; P:response to stress; F:non-membrane spanning protein tyrosine kinase activity; F:transferase activity; P:protein amino acid phosphorylation; F:protein serine/threonine kinase activity
lily_all_contig_5099	60s ribosomal protein l32	386	10	6.7e-52	0.961	2	C:nucleolus; C:cytosolic large ribosomal subunit
lily_all_contig_5101	transducin family protein	387	7	4.12e-27	0.5929	4	C:small-subunit processome; P:rRNA processing; F:nucleotide binding; C:CUL4 RING ubiquitin ligase complex
lily_all_contig_5103	sulfate bicarbonate oxalate exchanger and transporter sat-1	357	10	4.35e-51	0.934	7	P:sulfate transport; C:integral to membrane; F:secondary active sulfate transmembrane transporter activity; C:membrane; P:transmembrane transport; F:transporter activity; P:transport
lily_all_contig_5105	hypothetical protein OsI_10736 [Oryza sativa Indica Group]	333	3	6.08e-20	0.8033	0
lily_all_contig_5106	nramp transporter	391	10	8.16e-34	0.911	3	C:membrane; F:transporter activity; P:transport
lily_all_contig_5107	1-phosphatidylinositol-4-phosphate 5-kinase-like protein	289	7	2.49e-18	0.7871	0
lily_all_contig_5110	unnamed protein product [Vitis vinifera]	360	2	2.65e-16	0.97	0
lily_all_contig_5111	o-sialoglycoprotein endopeptidase	359	10	3.96e-28	0.912	5	P:proteolysis; F:hydrolase activity; F:endopeptidase activity; F:metalloendopeptidase activity; F:zinc ion binding
lily_all_contig_5119	predicted protein [Populus trichocarpa]	437	10	2.23e-31	0.811	3	F:molecular_function; P:biological_process; C:cellular_component
lily_all_contig_5122	elicitor-inducible cytochrome p450	440	10	1.06e-33	0.948	7	F:metal ion binding; P:oxidation reduction; F:electron carrier activity; F:oxidoreductase activity; F:heme binding; F:iron ion binding; F:monooxygenase activity
lily_all_contig_5125	unnamed protein product [Vitis vinifera]	268	3	1.28e-18	0.7167	4	F:transferase activity; P:metabolic process; F:transferase activity, transferring hexosyl groups; F:transferase activity, transferring glycosyl groups
lily_all_contig_5127	s-phase-specific ribosomal protein	177	9	1.64e-16	0.9344	4	C:nucleolus; C:plasma membrane; C:cell wall; C:cytosolic small ribosomal subunit
lily_all_contig_5129	similar to T-phylloplanin [Nicotiana tabacum]	517	8	1.21e-17	0.6513	4	C:endomembrane system; F:molecular_function; C:cytoplasmic membrane-bounded vesicle; P:biological_process
lily_all_contig_5131	predicted protein [Populus trichocarpa]	462	2	6.17e-16	0.67	3	F:magnesium ion binding; P:metabolic process; F:lyase activity
lily_all_contig_5133	multicopper oxidase	384	10	7.93e-45	0.781	5	P:oxidation reduction; F:oxidoreductase activity; C:cytoplasmic membrane-bounded vesicle; F:copper ion binding; F:L-ascorbate oxidase activity
lily_all_contig_5135	nucleoside diphosphate kinase	356	10	5.84e-41	0.912	6	C:peroxisome; P:response to salt stress; C:chloroplast; P:response to cadmium ion; C:plasma membrane; C:apoplast
lily_all_contig_5138	10-formyltetrahydrofolate synthetase	360	10	1.26e-58	0.99	4	F:copper ion binding; C:plasma membrane; C:chloroplast; C:apoplast
lily_all_contig_5139	glycerol-3-phosphate acyltransferase 6	561	10	1.58e-56	0.815	4	F:transferase activity; F:acyltransferase activity; P:metabolic process; C:membrane
lily_all_contig_5142	two-component response regulator-like expressed	725	10	3.21e-21	0.534	0
lily_all_contig_5148	chaperonin 60	386	10	6.28e-42	0.977	8	C:cytosol; F:copper ion binding; P:response to heat; F:ATP binding; C:mitochondrial matrix; P:response to cadmium ion; C:cytosolic ribosome; C:plasma membrane
lily_all_contig_5150	sdl5a_soybn ame: full=dynamin-related protein 5a ame: full=soybean dynamin-like protein 5a short=sdl5a	346	10	8.14e-20	0.898	1	F:protein binding
lily_all_contig_5169	nadh-ubiquinone oxidoreductase 51 kda subunit	317	10	5.4e-50	0.998	9	F:NAD or NADH binding; F:NADH dehydrogenase (ubiquinone) activity; C:mitochondrion; F:oxidoreductase activity, acting on NADH or NADPH; F:4 iron, 4 sulfur cluster binding; P:oxidation reduction; F:oxidoreductase activity; F:NADH dehydrogenase activity; F:FMN binding
lily_all_contig_5177	hypothetical protein MtrDRAFT_AC148775g4v2 [Medicago truncatula]	623	2	6.81e-16	0.64	0
lily_all_contig_5185	unknown [Glycine max]	503	10	3.55e-21	0.954	0
lily_all_contig_5186	avr9 cf-9 rapidly elicited protein 276	524	10	7.38e-47	0.668	6	C:plastid; F:binding; F:ligase activity; C:ubiquitin ligase complex; F:ubiquitin-protein ligase activity; P:protein ubiquitination
lily_all_contig_5188	PREDICTED: hypothetical protein [Vitis vinifera]	505	2	2.7e-16	0.96	0
lily_all_contig_5194	deoxyhemigossypol-6-O-methyltransferase [Gossypium hirsutum]	231	10	1.13e-22	0.784	4	F:methyltransferase activity; F:transferase activity; F:protein dimerization activity; F:O-methyltransferase activity
lily_all_contig_5196	predicted protein [Postia placenta Mad-698-R]	268	2	3.74e-18	0.805	0
lily_all_contig_5201	serine-threonine protein plant-	489	10	1.36e-52	0.78	11	F:transferase activity; P:auxin biosynthetic process; F:protein serine/threonine kinase activity; F:sugar binding; F:protein kinase activity; P:protein amino acid phosphorylation; F:nucleotide binding; F:ATP binding; F:non-membrane spanning protein tyrosine kinase activity; F:kinase activity; F:binding
lily_all_contig_5203	protein	381	10	1.32e-39	0.767	3	F:nucleic acid binding; F:oxidoreductase activity, acting on single donors with incorporation of molecular oxygen, incorporation of two atoms of oxygen; F:zinc ion binding
lily_all_contig_5209	lipoxygenase, putative [Ricinus communis]	454	10	2.09e-37	0.724	9	F:iron ion binding; P:fatty acid biosynthetic process; F:oxidoreductase activity, acting on single donors with incorporation of molecular oxygen, incorporation of two atoms of oxygen; P:lipid biosynthetic process; P:oxidation reduction; P:oxylipin biosynthetic process; F:oxidoreductase activity; F:lipoxygenase activity; F:metal ion binding
lily_all_contig_5224	hypothetical protein SORBIDRAFT_01g035050 [Sorghum bicolor]	318	2	5.45e-17	0.63	2	F:calcium ion binding; F:calcium-dependent phospholipid binding
lily_all_contig_5225	PREDICTED: hypothetical protein [Vitis vinifera]	533	10	1.89e-24	0.714	3	F:molecular_function; P:biological_process; C:cellular_component
lily_all_contig_5238	major facilitator superfamily expressed	352	10	1.77e-34	0.898	1	C:plasma membrane
lily_all_contig_5246	hypothetical protein VITISV_005765 [Vitis vinifera]	543	10	3.46e-28	0.69	5	F:metal ion binding; F:nucleic acid binding; P:DNA integration; F:zinc ion binding; F:DNA binding
lily_all_contig_5248	senescence-associated protein 3	462	10	2.98e-31	0.681	7	F:metal ion binding; P:oxidation reduction; F:electron carrier activity; F:oxidoreductase activity; F:heme binding; F:iron ion binding; F:monooxygenase activity
lily_all_contig_5257	armadillo beta-catenin repeat family protein u-box domain-containing family protein	333	10	6.76e-30	0.883	1	F:protein binding
lily_all_contig_5259	pentatricopeptide repeat-containing	400	10	3.61e-45	0.79	4	C:endomembrane system; C:mitochondrion; F:molecular_function; P:biological_process
lily_all_contig_5268	nucleobase ascorbate transporter	355	9	1.35e-19	0.9011	4	C:membrane; P:transmembrane transport; F:transporter activity; P:transport
lily_all_contig_5270	f-box family protein	901	10	8.77e-60	0.566	3	P:heat acclimation; F:molecular_function; C:cellular_component
lily_all_contig_5271	peptidyl-prolyl isomerase pasticcino1	1002	10	4.19e-96	0.844	6	P:cell differentiation; P:embryonic development; P:unidimensional cell growth; F:protein binding; P:root development; P:response to cytokinin stimulus
lily_all_contig_5272	protein binding protein	2265	10	1.37e-170	0.72	4	F:ubiquitin-protein ligase activity; F:protein binding; P:plant-type hypersensitive response; C:plasma membrane	EC:6.3.2.19
lily_all_contig_5273	ribosomal protein s1	1502	10	3.06e-89	0.856	2	C:mitochondrion; C:ribosome
lily_all_contig_5274	protein kinase	1129	10	1.86e-70	0.701	5	P:basipetal auxin transport; P:response to water deprivation; P:hyperosmotic salinity response; F:protein binding; P:multicellular organismal development
lily_all_contig_5275	disproportionating enzyme 2	1469	10	0	0.926	4	P:maltose catabolic process; F:4-alpha-glucanotransferase activity; F:heteroglycan binding; C:cytosol	EC:2.4.1.25
lily_all_contig_5276	50s ribosomal protein chloroplast	882	10	7.7e-48	0.792	5	F:structural constituent of ribosome; C:plastid; P:translation; C:ribosome; C:intracellular
lily_all_contig_5278	nucleotide binding	906	10	6.76e-90	0.865	0
lily_all_contig_5279	nadh dehydrogenase subunit 5	1193	10	4.47e-25	0.984	12	C:mitochondrial respiratory chain complex I; C:integral to membrane; C:membrane; C:mitochondrial inner membrane; C:respiratory chain; F:NADH dehydrogenase (ubiquinone) activity; C:mitochondrion; P:transport; P:oxidation reduction; F:oxidoreductase activity; P:ATP synthesis coupled electron transport; P:electron transport chain
lily_all_contig_5280	cytochrome c oxidase subunit 1	821	10	7.28e-135	0.953	22	C:mitochondrial inner membrane; F:electron carrier activity; F:hydrolase activity; F:DNA binding; F:heme binding; F:metal ion binding; C:integral to membrane; C:membrane; F:copper ion binding; C:respiratory chain; P:aerobic respiration; F:iron ion binding; C:mitochondrion; F:endonuclease activity; P:electron transport chain; F:nuclease activity; F:cytochrome-c oxidase activity; P:oxidation reduct…
lily_all_contig_5282	dead box atp-dependent rna	1971	10	0	0.859	6	F:nucleic acid binding; F:helicase activity; F:ATP binding; F:hydrolase activity; P:auxin biosynthetic process; F:ATP-dependent helicase activity
lily_all_contig_5283	glycogenin 1	1232	10	4.6e-162	0.798	12	F:transferase activity; C:cytoplasmic membrane-bounded vesicle; P:biosynthetic process; P:carbohydrate biosynthetic process; C:membrane; F:transferase activity, transferring hexosyl groups; F:transferase activity, transferring glycosyl groups; F:nucleic acid binding; C:intracellular; P:nucleobase, nucleoside, nucleotide and nucleic acid metabolic process; F:3'-5' exonuclease activity; F:glycogeni…
lily_all_contig_5284	zinc finger	1032	10	3.99e-97	0.688	4	C:plastid; P:biological_process; F:zinc ion binding; C:intracellular
lily_all_contig_5285	replication factor c	1302	10	3.55e-168	0.924	8	P:DNA replication; F:ATP binding; F:nucleotide binding; F:nucleoside-triphosphatase activity; P:auxin biosynthetic process; C:cellular_component; F:DNA binding; C:nucleus
lily_all_contig_5286	hypothetical protein OsI_04992 [Oryza sativa Indica Group]	807	4	6.83e-21	0.455	1	C:cytoplasmic membrane-bounded vesicle
lily_all_contig_5287	gtp-binding protein alpha	1397	10	0	0.862	6	F:GTP binding; F:guanyl nucleotide binding; F:nucleotide binding; F:signal transducer activity; P:signal transduction; P:G-protein coupled receptor protein signaling pathway
lily_all_contig_5288	adhesion regulating molecule family	1050	10	2.17e-106	0.775	5	F:molecular_function; C:cytoplasm; P:cell adhesion; C:integral to membrane; C:nucleus
lily_all_contig_5289	map4 kinase	1821	10	4.81e-174	0.954	2	C:cytoplasm; C:spindle
lily_all_contig_5290	aaa-type atpase family protein	1396	10	5.14e-160	0.837	8	C:mitochondrion; F:ATPase activity; F:ATP binding; F:nucleotide binding; F:hydrolase activity; F:microtubule-severing ATPase activity; F:nucleoside-triphosphatase activity; P:auxin biosynthetic process
lily_all_contig_5291	heat shock protein 30	658	3	4.77e-39	0.7533	5	P:response to stress; C:integral to membrane; C:membrane; F:ion channel activity; P:ion transport
lily_all_contig_5292	copper radical oxidase variant a	2087	10	0	0.719	0
lily_all_contig_5293	predicted protein [Populus trichocarpa]	846	5	7.39e-29	0.614	0
lily_all_contig_5294	peroxin 12	1159	10	3.83e-155	0.838	4	F:zinc ion binding; F:protein binding; P:peroxisome organization; C:peroxisomal membrane
lily_all_contig_5296	global transcription factor group	1013	10	1e-122	0.825	6	F:transcription elongation regulator activity; F:RNA binding; P:nucleobase, nucleoside, nucleotide and nucleic acid metabolic process; F:hydrolase activity, acting on ester bonds; F:protein binding; P:regulation of transcription from RNA polymerase II promoter
lily_all_contig_5297	nucleoporin family protein	723	10	3.88e-59	0.812	4	C:nuclear pore; C:chloroplast; F:transporter activity; P:transport
lily_all_contig_5300	predicted protein [Populus trichocarpa]	2651	6	4.34e-26	0.51	0
lily_all_contig_5301	nica_arath ame: full=nicastrin flags: precursor	1724	10	1.51e-167	0.73	2	C:vacuole; C:plasma membrane
lily_all_contig_5302	hypothetical protein SORBIDRAFT_08g021360 [Sorghum bicolor]	922	10	6.07e-67	0.89	4	C:mitochondrion; F:molecular_function; P:biological_process; C:cellular_component
lily_all_contig_5303	uridine cytidine kinase	1759	10	0	0.941	12	F:transferase activity; P:biosynthetic process; P:auxin biosynthetic process; F:transferase activity, transferring glycosyl groups; F:nucleotide binding; F:uridine kinase activity; F:ATP binding; F:kinase activity; F:uracil phosphoribosyltransferase activity; C:cellular_component; F:phosphotransferase activity, alcohol group as acceptor; P:metabolic process
lily_all_contig_5304	uba-like c-terminal oligomerisation	1808	10	4.03e-56	0.52	3	F:molecular_function; P:production of ta-siRNAs involved in RNA interference; C:cellular_component
lily_all_contig_5305	myosin heavy	1492	10	7.66e-97	0.79	0
lily_all_contig_5306	importin-alpha re-	1157	10	1.07e-21	0.765	7	F:binding; C:cytoplasm; F:importin-alpha export receptor activity; P:cell proliferation; P:intracellular protein transport; C:nucleus; F:protein transporter activity
lily_all_contig_5307	tripeptidyl peptidase	1883	10	0	0.854	4	P:proteolysis; C:mitochondrion; F:serine-type endopeptidase activity; F:hydrolase activity
lily_all_contig_5308	8-oxoguanine dna glycosylase	316	3	4.78e-16	0.66	7	P:base-excision repair; P:DNA repair; F:damaged DNA binding; F:oxidized purine base lesion DNA N-glycosylase activity; F:catalytic activity; P:nucleotide-excision repair; F:DNA binding
lily_all_contig_5309	hypothetical protein OsJ_15774 [Oryza sativa Japonica Group]	1817	10	2.53e-138	0.702	5	F:RNA binding; C:plastid; P:RNA modification; P:pseudouridine synthesis; F:pseudouridine synthase activity
lily_all_contig_5310	poly-a binding	1120	10	8.91e-64	0.523	3	F:nucleic acid binding; F:nucleotide binding; P:mRNA processing
lily_all_contig_5311	nadh dehydrogenase subunit 1	2697	10	3.43e-103	0.995	13	C:mitochondrial respiratory chain complex I; C:cytoplasmic membrane-bounded vesicle; C:integral to membrane; C:membrane; C:mitochondrial inner membrane; C:respiratory chain; F:NADH dehydrogenase (ubiquinone) activity; C:mitochondrion; P:transport; P:mitochondrial electron transport, NADH to ubiquinone; P:oxidation reduction; F:oxidoreductase activity; P:electron transport chain
lily_all_contig_5312	hypothetical protein SORBIDRAFT_02g001020 [Sorghum bicolor]	1602	10	0	0.898	7	P:nitrogen compound metabolic process; C:cytoplasm; F:hydrolase activity; F:hydrolase activity, acting on carbon-nitrogen (but not peptide) bonds; F:urease activity; F:nickel ion binding; P:urea metabolic process
lily_all_contig_5313	es2 protein	1207	10	3.96e-110	0.73	4	C:mitochondrion; F:molecular_function; C:chloroplast; P:biological_process
lily_all_contig_5314	hypothetical protein SORBIDRAFT_01g003510 [Sorghum bicolor]	1179	10	1.44e-145	0.834	0
lily_all_contig_5315	ubiquitin-specific protease	1137	10	1.51e-47	0.619	9	P:root development; P:fruit development; P:flower development; F:ubiquitin-specific protease activity; P:leaf development; P:protein deubiquitination; P:cell proliferation; C:cytoplasm; C:nucleus
lily_all_contig_5316	mixed-lineage leukemia	1492	10	1.19e-149	0.701	8	F:metal ion binding; C:mitochondrion; F:methyltransferase activity; F:transferase activity; F:zinc ion binding; F:histone-lysine N-methyltransferase activity; F:protein binding; C:nucleus
lily_all_contig_5317	glycerophosphoryl diester phosphodisterase	782	10	4.51e-59	0.801	5	P:lipid metabolic process; C:cytoplasmic membrane-bounded vesicle; F:phosphoric diester hydrolase activity; P:glycerol metabolic process; F:glycerophosphodiester phosphodiesterase activity
lily_all_contig_5318	activating signal cointegrator 1 complex subunit	1139	10	3.75e-178	0.94	16	F:helicase activity; P:auxin biosynthetic process; F:DNA binding; C:mitochondrion; F:hydrolase activity; F:nucleic acid binding; F:nucleotide binding; F:RNA binding; F:RNA-directed DNA polymerase activity; F:nucleoside-triphosphatase activity; F:ATP binding; F:ATP-dependent helicase activity; P:DNA repair; P:RNA-dependent DNA replication; C:intracellular; F:endonuclease activity
lily_all_contig_5319	40s ribosomal protein	1367	10	1.95e-63	0.84	7	F:RNA binding; F:structural constituent of ribosome; P:translation; C:small ribosomal subunit; C:ribonucleoprotein complex; C:ribosome; C:intracellular
lily_all_contig_5320	prt1 protein	1547	10	6.13e-86	0.777	6	F:metal ion binding; F:zinc ion binding; C:ubiquitin ligase complex; F:ubiquitin-protein ligase activity; F:protein binding; P:ubiquitin-dependent protein catabolic process
lily_all_contig_5321	phosphatidyl serine synthase family protein	504	10	6.72e-92	0.95	1	P:phosphatidylserine biosynthetic process
lily_all_contig_5322	dna binding	1205	10	1.22e-18	0.539	1	C:mitochondrion
lily_all_contig_5323	adaptin family protein	864	10	2.11e-51	0.654	10	P:protein transport; F:protein transporter activity; P:endocytosis; C:Golgi apparatus; P:intracellular protein transport; F:protein binding; C:endomembrane system; C:membrane coat; P:vesicle-mediated transport; F:binding
lily_all_contig_5324	rna polymerase beta subunit	1775	10	0	0.929	8	C:plastid; F:nucleotidyltransferase activity; F:DNA-directed RNA polymerase activity; P:transcription, DNA-dependent; C:chloroplast; F:transferase activity; P:transcription; F:DNA binding
lily_all_contig_5326	hypothetical protein VITISV_006285 [Vitis vinifera]	875	10	8.98e-25	0.524	0
lily_all_contig_5327	myb-cc type transfactor	1327	10	2.78e-67	0.666	3	P:regulation of transcription; F:DNA binding; C:nucleus
lily_all_contig_5328	hst nucleocytoplasmic transporter	1071	10	2.9e-94	0.778	10	P:polarity specification of adaxial/abaxial axis; P:negative regulation of flower development; P:root development; F:homogentisate geranylgeranyltransferase activity; C:chloroplast envelope; P:leaf morphogenesis; P:carotenoid biosynthetic process; P:plastoquinone biosynthetic process; F:homogentisate solanesyltransferase activity; F:homogentisate farnesyltransferase activity
lily_all_contig_5329	elongation factor 3	812	10	2.95e-64	0.723	11	C:chromatin; P:auxin biosynthetic process; F:chromatin binding; C:nucleus; F:nucleotide binding; P:chromatin assembly or disassembly; F:nucleoside-triphosphatase activity; F:ATP binding; F:ATPase activity; F:translation elongation factor activity; F:binding
lily_all_contig_5330	elongation factor 3	1963	10	0	0.801	1	C:cytosol
lily_all_contig_5331	heat repeat family expressed	1746	10	0	0.922	1	C:plasma membrane
lily_all_contig_5332	actin	1089	10	2.5e-176	0.972	6	F:ATP binding; C:cytoplasm; C:cytoskeleton; F:nucleotide binding; P:auxin biosynthetic process; F:protein binding
lily_all_contig_5333	kinase family protein	1833	10	0	0.862	1	C:membrane
lily_all_contig_5334	unnamed protein product [Vitis vinifera]	1610	10	1.24e-67	0.545	1	C:plastid
lily_all_contig_5335	swim zinc finger family	2531	10	0	0.888	3	P:biological_process; F:zinc ion binding; C:cellular_component
lily_all_contig_5336	unnamed protein product [Vitis vinifera]	677	10	2e-51	0.633	4	C:plastid; F:molecular_function; P:biological_process; C:cellular_component
lily_all_contig_5337	protein	1056	10	3.51e-96	0.682	0
lily_all_contig_5338	poly(adp-ribose) polymerase	1245	10	1.61e-154	0.78	1	C:nucleus
lily_all_contig_5339	biopterin transport-related protein bt1	1182	10	1.17e-120	0.892	2	C:chloroplast envelope; F:5-formyltetrahydrofolate transporter activity
lily_all_contig_5341	small monomeric gtpase	700	10	5.29e-34	0.93	4	C:spindle pole body; P:septation initiation signaling; F:protein binding; P:cellular protein localization
lily_all_contig_5342	receptor-like protein kinase	1066	10	1.99e-101	0.654	1	C:plasma membrane
lily_all_contig_5343	set domain protein	1248	10	4.38e-80	0.799	7	F:methyltransferase activity; F:transferase activity; P:transcription; P:regulation of transcription; F:histone-lysine N-methyltransferase activity; C:nucleus; F:DNA binding
lily_all_contig_5344	dhhc-type zinc finger domain-containing protein	2411	10	0	0.703	1	C:plasma membrane
lily_all_contig_5346	leucine-rich repeat family expressed	1115	10	2.67e-113	0.718	8	F:protein kinase activity; F:ATP binding; C:cytoplasmic membrane-bounded vesicle; F:nucleotide binding; P:protein amino acid phosphorylation; P:auxin biosynthetic process; F:protein binding; F:protein serine/threonine kinase activity
lily_all_contig_5347	air synthase-related protein	2131	10	0	0.749	4	F:ligase activity; F:catalytic activity; F:phosphoribosylformylglycinamidine synthase activity; P:'de novo' IMP biosynthetic process
lily_all_contig_5349	iaa-amino acid hydrolase ilr1	1723	10	6.36e-136	0.813	5	C:cytoplasmic membrane-bounded vesicle; P:metabolic process; F:hydrolase activity; F:hippurate hydrolase activity; F:protein binding
lily_all_contig_5350	tousled-like kinase 2	2401	10	0	0.886	9	F:transferase activity; P:auxin biosynthetic process; F:protein serine/threonine kinase activity; F:protein kinase activity; P:protein amino acid phosphorylation; F:nucleotide binding; F:ATP binding; F:kinase activity; C:plastid
lily_all_contig_5351	glycine-rich rna-binding	603	10	1.84e-41	0.845	5	F:RNA binding; F:nucleic acid binding; C:mitochondrion; F:nucleotide binding; P:biological_process
lily_all_contig_5352	protein transporter	1601	10	2.52e-145	0.831	2	P:intracellular protein transport; C:intracellular
lily_all_contig_5353	tetratricopeptide repeat-containing protein	694	10	9.08e-55	0.651	4	C:plastid; F:binding; P:biological_process; C:cellular_component
lily_all_contig_5354	(-)-a-terpineol synthase	1167	10	7.55e-85	0.634	8	C:plastid; F:metal ion binding; F:myrcene synthase activity; C:chloroplast; F:magnesium ion binding; P:metabolic process; F:(E)-beta-ocimene synthase activity; F:lyase activity
lily_all_contig_5356	prp8 protein	1842	10	0	0.946	3	C:plant-type cell wall; P:response to hypoxia; C:membrane
lily_all_contig_5358	c2 domain-containing protein	5269	10	0	0.805	3	C:plastid; F:binding; F:ligase activity
lily_all_contig_5359	mus2 protein	1206	10	7.69e-88	0.805	12	P:negative regulation of DNA recombination; P:determination of adult lifespan; F:damaged DNA binding; P:DNA damage response, signal transduction resulting in induction of apoptosis; P:response to UV; P:somatic hypermutation of immunoglobulin genes; C:nuclear chromatin; F:chromatin binding; F:guanine/thymine mispair binding; P:mismatch repair; C:MutSalpha complex; P:isotype switching
lily_all_contig_5361	photosystem ii cp43 chlorophyll apoprotein	3496	10	0	0.987	16	C:chloroplast thylakoid membrane; F:electron transporter, transferring electrons within the cyclic electron transport pathway of photosynthesis activity; C:integral to membrane; C:membrane; P:photosynthetic electron transport in photosystem II; P:photosynthesis; P:protein-chromophore linkage; P:photosynthetic electron transport chain; C:photosystem II; C:thylakoid; P:photosynthesis, light reactio…
lily_all_contig_5362	chromosome-associated kinesin	3587	10	0	0.725	7	F:ATP binding; F:nucleotide binding; F:microtubule motor activity; P:auxin biosynthetic process; F:motor activity; P:microtubule-based movement; C:microtubule
lily_all_contig_5363	Os09g0547200 [Oryza sativa Japonica Group]	1598	10	1.35e-94	0.835	1	C:mitochondrion
lily_all_contig_5364	folylpolyglutamate synthase	1008	10	1.05e-107	0.807	5	P:biosynthetic process; F:ATP binding; F:ligase activity; P:folic acid and derivative biosynthetic process; F:tetrahydrofolylpolyglutamate synthase activity
lily_all_contig_5365	lstk-1-like expressed	1873	10	0	0.746	7	F:kinase activity; F:protein kinase activity; F:ATP binding; F:nucleotide binding; P:protein amino acid phosphorylation; P:auxin biosynthetic process; F:protein serine/threonine kinase activity
lily_all_contig_5366	nuclear transportin	608	10	3.39e-77	0.848	1	F:binding
lily_all_contig_5367	nucleotide binding	770	10	2.87e-38	0.776	3	F:nucleotide binding; P:biological_process; C:CUL4 RING ubiquitin ligase complex
lily_all_contig_5368	ubiquitin ligase e3	1251	10	6.09e-85	0.745	3	F:ligase activity; F:zinc ion binding; F:ubiquitin-protein ligase activity
lily_all_contig_5369	alpha- -fucosidase	2740	10	0	0.79	1	F:catalytic activity
lily_all_contig_5370	structural maintenance of chromosomes family protein	2217	10	0	0.742	3	P:sister chromatid cohesion; P:double-strand break repair via homologous recombination; P:response to X-ray
lily_all_contig_5372	aminophospholipid atpase	1967	10	0	0.858	14	F:phospholipid-translocating ATPase activity; C:integral to membrane; C:membrane; F:ATPase activity, coupled to transmembrane movement of ions, phosphorylative mechanism; C:mitochondrion; F:hydrolase activity; F:nucleotide binding; F:ATP binding; P:ATP biosynthetic process; P:phospholipid transport; F:catalytic activity; P:metabolic process; F:magnesium ion binding; F:hydrolase activity, acting o…
lily_all_contig_5373	translation elongation factor eef-1	972	10	2.73e-52	0.79	7	F:GTP binding; F:translation elongation factor activity; F:GTPase activity; F:nucleotide binding; P:biological_process; F:zinc ion binding; C:intracellular
lily_all_contig_5374	u5 small nuclear ribonucleoprotein component	1862	10	0	0.919	4	P:regulation of embryo sac egg cell differentiation; P:embryonic development ending in seed dormancy; C:nuclear speck; C:plasma membrane
lily_all_contig_5375	dna replication licensing factor	2213	10	0	0.949	8	P:DNA replication; F:ATP binding; P:DNA replication initiation; F:calcium ion binding; F:nucleotide binding; P:auxin biosynthetic process; F:DNA binding; C:nucleus
lily_all_contig_5376	dna repair protein xp-c	824	10	6.14e-57	0.629	3	F:damaged DNA binding; P:nucleotide-excision repair; C:nucleus
lily_all_contig_5377	ac027034_20acetyl- 45051-31547	2326	10	0	0.7	0
lily_all_contig_5378	glycoside hydrolase family 61 protein	1347	10	2.68e-41	0.547	0
lily_all_contig_5379	polyamine oxidase	1519	10	0	0.801	3	P:oxidation reduction; C:cytoplasmic membrane-bounded vesicle; F:oxidoreductase activity
lily_all_contig_5380	sec23 sec24 transport family protein	1334	10	0	0.864	7	P:vesicle-mediated transport; C:COPII vesicle coat; P:ER to Golgi vesicle-mediated transport; P:intracellular protein transport; F:zinc ion binding; F:protein binding; F:transporter activity
lily_all_contig_5381	rna splicing protein	1049	10	3.54e-125	0.82	5	C:mitochondrion; C:membrane; P:transmembrane transport; P:metal ion transport; F:metal ion transmembrane transporter activity
lily_all_contig_5382	atp-dependent rna	1743	10	1.62e-160	0.804	2	F:DNA binding; C:nucleus
lily_all_contig_5383	serine threonine-protein	751	10	1.17e-85	0.795	7	F:kinase activity; F:protein kinase activity; F:ATP binding; F:calmodulin-dependent protein kinase activity; F:transferase activity; P:protein amino acid phosphorylation; F:protein serine/threonine kinase activity
lily_all_contig_5384	protein binding	1622	10	4.84e-172	0.759	1	F:protein binding
lily_all_contig_5385	f-box and wd40 domain	816	10	1.48e-71	0.861	16	F:transferase activity; P:protein transport; P:protein targeting; P:auxin biosynthetic process; C:membrane; P:protein import; P:transport; F:nucleotide binding; F:zinc ion binding; F:ATP binding; P:intracellular protein transmembrane transport; P:intracellular protein transport; F:protein binding; P:transmembrane transport; F:metal ion binding; C:plastid
lily_all_contig_5386	cytosine-5 dna methyltransferase	2387	10	0	0.753	7	P:DNA methylation; F:methyltransferase activity; F:transferase activity; F:DNA (cytosine-5-)-methyltransferase activity; F:protein binding; F:DNA binding; C:nucleus
lily_all_contig_5388	narrow leaf 1	1171	10	2.59e-175	0.882	1	F:catalytic activity
lily_all_contig_5389	retinoblastoma-related protein 1	1034	10	4.53e-117	0.804	4	P:cell cycle; P:transcription; P:regulation of transcription; C:nucleus
lily_all_contig_5390	cytochrome c oxidase subunit iii	624	10	4.6e-53	0.879	8	P:oxidation reduction; C:mitochondrion; P:respiratory electron transport chain; F:oxidoreductase activity; F:cytochrome-c oxidase activity; P:mitochondrial electron transport, cytochrome c to oxygen; C:integral to membrane; C:membrane
lily_all_contig_5391	ibr domain containing expressed	919	10	3.57e-141	0.707	4	F:metal ion binding; F:zinc ion binding; F:protein binding; F:DNA binding
lily_all_contig_5392	wd-40 repeat family protein beige-related	1332	10	6.89e-157	0.774	2	F:binding; C:cytoplasmic membrane-bounded vesicle
lily_all_contig_5393	PREDICTED: hypothetical protein [Vitis vinifera]	1313	10	1.47e-122	0.671	1	C:Golgi apparatus
lily_all_contig_5394	emb2765 (embryo defective 2765)	2100	10	0	0.896	1	C:plasma membrane
lily_all_contig_5395	gtp-binding protein	1227	10	1.69e-140	0.902	5	F:RNA binding; F:GTP binding; C:mitochondrion; F:nucleotide binding; C:intracellular
lily_all_contig_5396	protein	930	10	8.11e-51	0.806	3	F:RNA binding; C:mitochondrion; P:biological_process
lily_all_contig_5397	rid3 (root initiation defective 3) nucleotide binding	1204	10	2.42e-67	0.615	4	C:heterotrimeric G-protein complex; F:nucleotide binding; P:biological_process; C:CUL4 RING ubiquitin ligase complex
lily_all_contig_5398	unnamed protein product [Vitis vinifera]	1978	10	0	0.709	0
lily_all_contig_5399	taf2 (tbp-associated factor 2) metallopeptidase zinc ion binding	1284	10	4.28e-174	0.8	3	F:metallopeptidase activity; F:zinc ion binding; C:cellular_component
lily_all_contig_5400	conserved hypothetical protein [Ricinus communis]	2078	10	0	0.731	1	C:cytoplasmic membrane-bounded vesicle
lily_all_contig_5402	ring finger and chy zinc finger domain-containing protein 1	1067	10	3.09e-124	0.853	3	F:metal ion binding; F:zinc ion binding; F:protein binding
lily_all_contig_5403	oligopeptide transporter	1743	10	2.85e-134	0.663	1	P:transmembrane transport
lily_all_contig_5404	ubiquitin protein ligase	3106	10	0	0.701	5	F:ligase activity; F:binding; F:acid-amino acid ligase activity; C:intracellular; P:protein modification process
lily_all_contig_5405	zinc finger (ccch-type) family protein	2155	5	1.3e-17	0.682	6	F:nucleic acid binding; P:transcription initiation; F:zinc ion binding; P:histone modification; F:DNA binding; C:nucleus
lily_all_contig_5407	nucleotide binding protein	1871	10	0	0.844	5	F:transferase activity; F:nucleotide binding; P:regulation of transcription; F:transcription regulator activity; C:nucleus
lily_all_contig_5409	homomeric acetyl- carboxylase (hom-accase)	3629	10	0	0.925	7	F:ATP binding; F:ligase activity; P:metabolic process; F:catalytic activity; F:biotin binding; P:fatty acid biosynthetic process; F:acetyl-CoA carboxylase activity
lily_all_contig_5410	zinc finger	1570	10	2.27e-74	0.822	3	F:nucleic acid binding; F:zinc ion binding; C:intracellular
lily_all_contig_5412	snf2 domain-containing expressed	1920	10	0	0.81	4	F:nucleic acid binding; F:helicase activity; F:ATP binding; F:DNA binding
lily_all_contig_5413	cl-channel clc-7	1789	10	4.46e-177	0.907	5	F:voltage-gated chloride channel activity; P:response to metal ion; P:cellular anion homeostasis; C:trans-Golgi network; P:unidimensional cell growth
lily_all_contig_5414	heat shock protein n-terminal domain-containing protein	1489	10	3.25e-75	0.547	8	P:lipid metabolic process; F:unfolded protein binding; P:response to stress; P:protein folding; P:signal transduction; P:intracellular signaling pathway; F:heat shock protein binding; F:phosphoinositide phospholipase C activity
lily_all_contig_5416	pentatricopeptide repeat-containing protein	1557	10	5.63e-158	0.702	7	C:plastid; F:molecular_function; F:binding; C:integral to membrane; P:biological_process; C:cellular_component; P:protein transport
lily_all_contig_5418	mub3_orysj ame: full=membrane-anchored ubiquitin-fold protein 3 short=membrane-anchored ub-fold protein 3 ame: full= 3 flags: precursor	562	10	9.05e-26	0.898	0
lily_all_contig_5420	histone-like protein	947	10	2.53e-31	0.787	5	C:chromosome; C:nucleosome; P:nucleosome assembly; F:DNA binding; C:nucleus
lily_all_contig_5421	diphthamide synthesis dph2 family protein	819	10	2.87e-62	0.74	3	F:molecular_function; P:biological_process; C:cellular_component
lily_all_contig_5422	protein phosphatase regulatory	1393	10	0	0.919	4	C:plastid; C:protein phosphatase type 2A complex; P:signal transduction; F:protein phosphatase type 2A regulator activity
lily_all_contig_5424	ubiquitin thiolesterase zinc ion binding	1761	10	3.12e-121	0.716	2	F:ubiquitin thiolesterase activity; P:ubiquitin-dependent protein catabolic process
lily_all_contig_5425	scarecrow-like protein	1418	1	7.73e-43	0.64	2	P:transcription; P:regulation of transcription
lily_all_contig_5426	rna polymerase beta subunit	905	10	2.31e-164	0.954	9	F:transferase activity; F:ribonucleoside binding; F:DNA binding; F:nucleotidyltransferase activity; P:transcription, DNA-dependent; P:transcription; C:plastid; F:DNA-directed RNA polymerase activity; C:chloroplast
lily_all_contig_5427	exocyst componenet	1866	10	0	0.777	3	P:vesicle docking during exocytosis; C:exocyst; P:protein transport
lily_all_contig_5428	cysteine-rich polycomb-like protein	817	10	1.84e-35	0.763	0
lily_all_contig_5430	protein binding protein	1443	10	1.49e-180	0.931	2	C:plastid; C:membrane
lily_all_contig_5431	rna binding	1451	10	1.79e-163	0.774	5	F:nucleic acid binding; F:RNA binding; C:mitochondrion; F:nucleotide binding; P:RNA processing
lily_all_contig_5432	hepatocellular carcinoma-associated antigen 66	1771	10	1.26e-179	0.7	3	F:molecular_function; P:RNA processing; C:intracellular
lily_all_contig_5433	atp gtp nucleotide-binding protein	1392	10	7.26e-160	0.784	0
lily_all_contig_5435	maa3 (magatama 3)	2411	10	0	0.754	3	P:embryo sac development; P:pollen tube guidance; P:pollen-pistil interaction
lily_all_contig_5436	PREDICTED: hypothetical protein [Vitis vinifera]	715	3	2.42e-21	0.59	6	C:plastid; P:regulation of transcription, DNA-dependent; P:transcription initiation; F:sigma factor activity; F:DNA binding; F:transcription factor activity
lily_all_contig_5437	hypothetical chloroplast rf1	1385	10	1.21e-161	0.908	5	C:plastid; C:chloroplast; C:integral to membrane; C:membrane; C:chloroplast membrane
lily_all_contig_5438	radical sam cfr family expressed	1443	10	2.41e-152	0.855	7	C:plastid; C:cytoplasm; P:rRNA processing; F:catalytic activity; F:RNA methyltransferase activity; F:S-adenosylmethionine-dependent methyltransferase activity; F:iron-sulfur cluster binding
lily_all_contig_5439	chromo domain	1521	10	0	0.9	5	C:cytosol; C:chromatin remodeling complex; P:regulation of gene expression, epigenetic; F:DNA binding; P:organ boundary specification between lateral organs and the meristem
lily_all_contig_5440	dna repair helicase	479	10	7.63e-48	0.749	1	P:DNA mediated transformation
lily_all_contig_5441	pear beta-galactosidase3	1484	10	0	0.735	10	C:cytoplasmic membrane-bounded vesicle; F:cation binding; F:sugar binding; F:beta-galactosidase activity; F:hydrolase activity; P:carbohydrate metabolic process; F:catalytic activity; F:hydrolase activity, hydrolyzing O-glycosyl compounds; P:metabolic process; F:hydrolase activity, acting on glycosyl bonds
lily_all_contig_5443	deih-box rna dna helicase	2504	10	0	0.761	8	C:plastid; F:nucleic acid binding; F:helicase activity; F:ATP binding; F:nucleotide binding; F:hydrolase activity; P:auxin biosynthetic process; F:ATP-dependent helicase activity
lily_all_contig_5444	pfkb-type carbohydrate kinase family protein	1177	10	1.19e-119	0.833	2	F:protein binding; C:chloroplast
lily_all_contig_5445	ubiquitin-protein upl7	1564	10	0	0.799	6	F:acid-amino acid ligase activity; C:ubiquitin ligase complex; F:ubiquitin-protein ligase activity; P:protein ubiquitination; C:intracellular; P:protein modification process
lily_all_contig_5446	purple acid phosphatase	1390	10	0	0.901	3	F:metal ion binding; F:hydrolase activity; F:acid phosphatase activity
lily_all_contig_5447	ribonuclease p family protein	1262	10	1.17e-65	0.742	9	F:ribonuclease activity; C:ribonuclease MRP complex; P:tRNA processing; P:rRNA processing; F:RNA binding; C:nucleolar ribonuclease P complex; F:ribonuclease P activity; P:mRNA cleavage; C:ribonuclease P complex
lily_all_contig_5448	run and tbc1 domain containing	2021	10	0	0.76	3	P:regulation of Rab GTPase activity; F:Rab GTPase activator activity; C:intracellular
lily_all_contig_5450	udp-glucuronic acid udp-n-acetylgalactosamine	987	10	2.75e-103	0.926	3	C:cytoplasmic membrane-bounded vesicle; C:integral to membrane; C:membrane
lily_all_contig_5451	ring finger	2129	10	4.58e-60	0.451	3	F:metal ion binding; F:zinc ion binding; F:protein binding
lily_all_contig_5452	dna repair protein rad50	1693	10	0	0.782	5	P:telomere capping; P:double-strand break repair; P:mitotic recombination; C:cytoplasm; C:nucleus
lily_all_contig_5453	expressed protein [Oryza sativa Japonica Group]	2431	10	3.84e-138	0.807	0
lily_all_contig_5454	cyp71 chromatin binding histone binding peptidyl-prolyl cis-trans isomerase	1933	10	0	0.902	13	P:sepal formation; P:leaf formation; F:histone binding; P:carpel development; P:meristem structural organization; P:leaf shaping; P:regulation of flower development; P:leaf vascular tissue pattern formation; P:stamen development; P:regulation of root meristem growth; P:regulation of histone methylation; F:chromatin binding; C:nucleus
lily_all_contig_5455	photosystem ii protein d1	1614	10	0	0.989	20	P:photosynthesis, light reaction; F:electron carrier activity; C:chloroplast; C:plastid; C:chloroplast thylakoid membrane; C:plasma membrane light-harvesting complex; C:light-harvesting complex; F:metal ion binding; C:integral to membrane; C:membrane; C:thylakoid; F:electron transporter, transferring electrons within the cyclic electron transport pathway of photosynthesis activity; F:iron ion bin…
lily_all_contig_5456	glycosyl transferase family 2 protein	1353	10	4.08e-114	0.848	1	C:endoplasmic reticulum
lily_all_contig_5457	hem4_orysj ame: full=uroporphyrinogen-iii chloroplastic ame: full=hydroxymethylbilane hydrolyase ame: full=uroporphyrinogen-iii cosynthase flags: precursor	1288	10	2.33e-95	0.824	3	C:plastid; F:uroporphyrinogen-III synthase activity; P:tetrapyrrole biosynthetic process
lily_all_contig_5458	l-lactate dehydrogenase	870	10	4.98e-84	0.889	11	F:L-lactate dehydrogenase activity; P:cellular carbohydrate metabolic process; C:cytoplasm; P:oxidation reduction; P:carbohydrate metabolic process; P:glycolysis; F:oxidoreductase activity, acting on the CH-OH group of donors, NAD or NADP as acceptor; F:oxidoreductase activity; F:catalytic activity; P:metabolic process; F:binding
lily_all_contig_5459	cbs domain-containing expressed	1906	10	0	0.828	2	C:plastid; C:chloroplast
lily_all_contig_5460	acetyl- carboxylase	1173	10	1.77e-131	0.785	9	F:ligase activity; P:fatty acid biosynthetic process; F:biotin binding; C:biotin carboxylase complex; F:ATP binding; F:acetyl-CoA carboxylase activity; F:catalytic activity; P:metabolic process; F:biotin carboxylase activity
lily_all_contig_5462	unnamed protein product [Vitis vinifera]	1239	10	1.02e-100	0.706	5	F:nucleic acid binding; F:nucleotide binding; P:regulation of transcription; F:DNA binding; C:nucleus
lily_all_contig_5463	2og-fe oxygenase-like protein	1227	10	1.83e-110	0.888	5	P:oxidation reduction; F:oxidoreductase activity, acting on paired donors, with incorporation or reduction of molecular oxygen; F:oxidoreductase activity; F:iron ion binding; F:L-ascorbic acid binding
lily_all_contig_5464	phospholipase d	880	10	1.61e-67	0.841	8	F:NAPE-specific phospholipase D activity; F:calcium ion binding; P:metabolic process; F:hydrolase activity; C:membrane; F:catalytic activity; F:phospholipase D activity; P:phosphatidylcholine metabolic process
lily_all_contig_5465	o-linked n-acetylglucosamine	1758	10	2.56e-146	0.625	4	F:binding; F:transferase activity; P:biological_process; C:cellular_component
lily_all_contig_5467	cyclic nucleotide-gated ion	1835	10	0	0.879	2	F:calmodulin binding; C:plasma membrane
lily_all_contig_5468	unknown [Oryza alta]	1684	10	3.69e-167	0.888	0
lily_all_contig_5469	translational activator	1752	10	0	0.875	1	F:binding
lily_all_contig_5470	leucine-rich repeat	1390	10	2.18e-110	0.694	7	P:oxidation reduction; F:protein kinase activity; F:ATP binding; F:oxidoreductase activity; P:protein amino acid phosphorylation; F:2-alkenal reductase activity; F:protein binding
lily_all_contig_5471	pdr-like abc transporter	1154	10	1.35e-152	0.827	12	P:defense response; C:integral to membrane; P:auxin biosynthetic process; C:membrane; F:hydrolase activity; P:transport; F:phosphonate transmembrane-transporting ATPase activity; F:nucleotide binding; F:nucleoside-triphosphatase activity; F:ATP binding; F:ATPase activity; C:plasma membrane
lily_all_contig_5472	atp-dependent helicase	1222	5	4.56e-45	0.496	9	F:helicase activity; P:auxin biosynthetic process; P:DNA recombination; F:hydrolase activity; F:ATP-dependent DNA helicase activity; F:nucleic acid binding; F:ATP binding; F:ATP-dependent helicase activity; P:DNA repair
lily_all_contig_5473	lipoxygenase family protein	1912	10	0	0.8	2	C:chloroplast; F:lipoxygenase activity	EC:1.13.11.12
lily_all_contig_5474	l-aspartate oxidase 1	471	10	5.47e-78	0.959	6	P:oxidation reduction; C:cytoplasm; F:electron carrier activity; F:oxidoreductase activity; P:NAD biosynthetic process; F:L-aspartate oxidase activity
lily_all_contig_5476	protein	1390	10	3.06e-115	0.781	3	C:mitochondrion; C:cytoplasm; F:protein binding
lily_all_contig_5477	cdc6 (cell division control 6)	1452	10	3.64e-131	0.749	6	P:regulation of cell cycle; P:DNA replication; F:ATP binding; F:nucleotide binding; F:nucleoside-triphosphatase activity; P:auxin biosynthetic process
lily_all_contig_5479	ring finger	892	10	1.51e-83	0.707	4	F:metal ion binding; C:mitochondrion; F:zinc ion binding; F:protein binding
lily_all_contig_5480	gmc oxidoreductase	1196	10	2.98e-99	0.62	3	P:alcohol metabolic process; F:oxidoreductase activity, acting on CH-OH group of donors; F:FAD binding
lily_all_contig_5481	sco1 protein	690	10	7.15e-66	0.725	2	C:mitochondrion; F:molecular_function
lily_all_contig_5482	hypothetical protein VITISV_026205 [Vitis vinifera]	1430	4	4.18e-32	0.535	0
lily_all_contig_5483	beta-galactosidase stbg7	1766	10	0	0.847	10	C:cytoplasmic membrane-bounded vesicle; F:cation binding; F:sugar binding; F:beta-galactosidase activity; F:hydrolase activity; P:carbohydrate metabolic process; F:catalytic activity; F:hydrolase activity, hydrolyzing O-glycosyl compounds; P:metabolic process; F:hydrolase activity, acting on glycosyl bonds
lily_all_contig_5484	t-complex protein 11	1440	10	1.74e-113	0.667	0
lily_all_contig_5485	sphingosine-1-phosphate lyase	1268	10	0	0.848	6	F:sphinganine-1-phosphate aldolase activity; F:catalytic activity; P:carboxylic acid metabolic process; F:carboxy-lyase activity; F:lyase activity; F:pyridoxal phosphate binding
lily_all_contig_5486	smc2 protein	1417	10	1.79e-127	0.832	4	C:chromosome; F:ATP binding; P:chromosome organization; F:protein binding
lily_all_contig_5487	translational activator	2729	10	0	0.741	1	F:binding
lily_all_contig_5490	breast carcinoma amplified	2832	10	0	0.641	1	C:mitochondrion
lily_all_contig_5491	gpi ethanolamine phosphate	1921	10	0	0.726	8	C:endoplasmic reticulum membrane; C:mitochondrion; P:GPI anchor biosynthetic process; F:transferase activity; P:metabolic process; C:membrane; F:catalytic activity; F:sulfuric ester hydrolase activity
lily_all_contig_5492	root phototropism	573	10	5.47e-82	0.868	3	P:response to light stimulus; F:signal transducer activity; F:protein binding
lily_all_contig_5496	2 protease	1619	10	0	0.94	1	C:nucleolus
lily_all_contig_5497	gras family transcription factor	1134	10	2.57e-156	0.865	2	P:transcription; P:regulation of transcription
lily_all_contig_5498	conserved hypothetical protein [Ricinus communis]	1546	3	1.01e-18	0.4333	0
lily_all_contig_5500	unnamed protein product [Vitis vinifera]	882	10	8.13e-120	0.894	0
lily_all_contig_5501	binding protein	3423	10	0	0.844	2	F:ligase activity; F:binding
lily_all_contig_5502	rop guanine nucleotide exchange	628	10	8.01e-70	0.785	2	F:kinase activity; F:Rho guanyl-nucleotide exchange factor activity
lily_all_contig_5503	nucleoporin p58 p45	1131	10	3.93e-56	0.822	0
lily_all_contig_5504	binding protein	1449	10	4.39e-97	0.658	2	C:membrane; F:protein binding
lily_all_contig_5505	ac034256_12est gb	1471	10	2.95e-28	0.601	3	P:regulation of transcription, DNA-dependent; F:protein binding; F:transcription cofactor activity
lily_all_contig_5507	vacuolar membrane protein	2451	10	0	0.84	3	F:binding; F:zinc ion binding; F:protein binding
lily_all_contig_5508	atp binding	732	6	7.53e-27	0.6233	10	P:auxin biosynthetic process; C:nucleus; F:nucleotide binding; F:transcription factor binding; F:nucleoside-triphosphatase activity; F:ATP binding; F:ATPase activity; P:regulation of transcription, DNA-dependent; C:intracellular; P:regulation of protein complex assembly
lily_all_contig_5509	polysaccharide lyase family 4 protein	1301	10	3.85e-138	0.677	5	F:carbon-oxygen lyase activity, acting on polysaccharides; F:carbohydrate binding; P:carbohydrate metabolic process; F:catalytic activity; F:lyase activity
lily_all_contig_5510	maize transposon mudra-like protein	1428	10	4.4e-122	0.656	2	F:nucleic acid binding; F:zinc ion binding
lily_all_contig_5512	transport membrane protein	1295	10	4.71e-95	0.805	2	C:mitochondrion; C:cytoplasmic membrane-bounded vesicle
lily_all_contig_5513	ethylene receptor-like protein 2	1859	10	0	0.746	16	C:cytoplasmic membrane-bounded vesicle; C:membrane; F:protein histidine kinase activity; P:peptidyl-histidine phosphorylation; F:DNA binding; C:mitochondrion; P:ethylene mediated signaling pathway; F:ATP binding; F:kinase activity; C:endoplasmic reticulum membrane; P:signal transduction; P:two-component signal transduction system (phosphorelay); P:regulation of transcription, DNA-dependent; F:two…
lily_all_contig_5515	pdi-like protein	1066	10	8.27e-61	0.832	3	P:cell redox homeostasis; C:cytoplasmic membrane-bounded vesicle; F:isomerase activity
lily_all_contig_5516	Os02g0732700 [Oryza sativa Japonica Group]	1485	10	0	0.839	1	F:molecular_function
lily_all_contig_5517	e3 ubiquitin protein ligase	678	7	7.29e-54	0.6386	5	F:ligase activity; F:binding; F:acid-amino acid ligase activity; C:intracellular; P:protein modification process
lily_all_contig_5518	af369930_2pol polyprotein	1100	4	4.48e-17	0.6325	4	F:nucleic acid binding; P:DNA integration; F:zinc ion binding; F:DNA binding
lily_all_contig_5519	sam domain family protein	899	10	2.87e-45	0.584	3	F:protein kinase activity; F:ATP binding; P:protein amino acid phosphorylation
lily_all_contig_5520	transferring glycosyl	2200	10	0	0.674	6	F:obs,3-beta-glucan synthase activity; F:transferase activity; P:obs,3-beta-glucan biosynthetic process; C:membrane; F:transferase activity, transferring glycosyl groups; C:obs,3-beta-glucan synthase complex
lily_all_contig_5522	calmodulin-binding transcription activator 5	1388	10	1.74e-71	0.49	4	P:regulation of transcription; F:calmodulin binding; F:transcription regulator activity; C:nucleus
lily_all_contig_5523	hypothetical protein OsI_09705 [Oryza sativa Indica Group]	754	10	5.73e-56	0.869	2	C:mitochondrion; C:membrane
lily_all_contig_5524	wd-40 repeat family	1266	10	0	0.924	1	C:mitochondrion
lily_all_contig_5525	udp-n-acetylglucosamine transporter	1257	10	1.5e-115	0.843	5	F:molecular_function; C:integral to membrane; C:membrane; P:biological_process; C:cellular_component
lily_all_contig_5526	fatc domain containing expressed	757	6	5.83e-24	0.7917	7	F:kinase activity; F:binding; F:two-component sensor activity; F:transferase activity; C:membrane; P:signal transduction; F:phosphotransferase activity, alcohol group as acceptor
lily_all_contig_5527	pentatricopeptide repeat-containing protein	1087	10	9.76e-99	0.741	3	F:binding; P:biological_process; C:cellular_component
lily_all_contig_5528	glycinamide ribonucleotide synthetase	1279	10	6.6e-151	0.914	8	P:purine nucleotide biosynthetic process; C:plastid; F:ATP binding; F:ligase activity; C:cytoplasmic membrane-bounded vesicle; P:purine base biosynthetic process; F:catalytic activity; F:phosphoribosylamine-glycine ligase activity
lily_all_contig_5529	esterase lipase thioesterase family expressed	1437	10	1.52e-126	0.932	0
lily_all_contig_5530	geranyl pyrophosphate synthase	1077	10	1.22e-121	0.829	5	C:plastid; P:isoprenoid biosynthetic process; F:transferase activity; F:trans-hexaprenyltranstransferase activity; F:dimethylallyltranstransferase activity
lily_all_contig_5531	hypothetical protein SORBIDRAFT_02g024630 [Sorghum bicolor]	1015	10	3.14e-123	0.815	2	C:chloroplast thylakoid membrane; C:chloroplast envelope
lily_all_contig_5532	set domain protein	1321	10	2.65e-110	0.792	5	F:methyltransferase activity; F:transferase activity; P:biological_process; F:histone-lysine N-methyltransferase activity; C:nucleus
lily_all_contig_5533	hypothetical protein OsI_18078 [Oryza sativa Indica Group]	634	10	2.18e-38	0.593	0
lily_all_contig_5534	PREDICTED: hypothetical protein [Vitis vinifera]	498	10	1.03e-36	0.858	1	C:nucleus
lily_all_contig_5535	PREDICTED: hypothetical protein [Vitis vinifera]	835	9	4.19e-53	0.6156	4	F:RNA binding; P:RNA-dependent DNA replication; F:RNA-directed DNA polymerase activity; F:transferase activity, transferring glycosyl groups
lily_all_contig_5536	dpod1_orysj ame: full=dna polymerase delta catalytic subunit	1127	10	9.75e-179	0.929	13	F:transferase activity; C:nucleus; F:hydrolase activity; F:DNA binding; P:DNA replication; F:nucleic acid binding; F:nucleotide binding; F:DNA-directed DNA polymerase activity; F:exonuclease activity; F:nucleotidyltransferase activity; P:nucleobase, nucleoside, nucleotide and nucleic acid metabolic process; F:metal ion binding; F:nuclease activity
[truncated: 23,385 more rows]
