# Supplementary material for: Generation and analysis of expressed sequence tags in the extreme large genomes Lilium and Tulipa
Source: BMC Genomics. 2012 Nov 20;13:640. doi: 10.1186/1471-2164-13-640 (PMC3576253; doi:10.1186/1471-2164-13-640)
Supplement: Additional file 2 — Gene annotation and gene ontology for the tulip contigs generated by blasting contigs to the nr genebank with a threshold of 1E-15 using Blast2go software. GO terms: F stands for molecular function, P for biological process, and C for cellular compound. [file 1471-2164-13-640-S2.xlsx]

## Sheet: Sheet1
Seq. Name	Seq. Description	Seq. Length	#Hits	min. eValue	mean Similarity	#GOs	GOs
tulip_all_Contig_13	atp-dependent rna helicase like protein	491	10	7.94e-55	0.829	6	F:nucleic acid binding; F:helicase activity; F:ATP binding; F:hydrolase activity; P:auxin biosynthetic process; F:ATP-dependent helicase activity
tulip_all_Contig_16	rieske iron-sulphur protein precursor	660	10	1.21e-37	0.683	17	C:chloroplast thylakoid membrane; C:integral to membrane; C:thylakoid membrane; C:membrane; P:transport; F:oxidoreductase activity
tulip_all_Contig_23	at3g14120 mag2_7	564	10	3.22e-42	0.818	3	; C:nuclear pore; P:transport
tulip_all_Contig_28	rna binding	485	5	1.15e-33	0.602	3	F:RNA binding; F:nucleic acid binding; F:nucleotide binding
tulip_all_Contig_29	protein phosphatase	254	9	8.98e-19	0.7156	8	F:metal ion binding; C:mitochondrion; C:protein serine/threonine phosphatase complex; P:protein amino acid dephosphorylation; F:hydrolase activity; F:catalytic activity; F:protein serine/threonine phosphatase activity; F:phosphoprotein phosphatase activity
tulip_all_Contig_35	receptor serine-threonine protein	335	10	1.1e-25	0.831	11	F:transferase activity; P:auxin biosynthetic process; F:protein serine/threonine kinase activity; F:protein kinase activity; P:protein amino acid phosphorylation; F:nucleotide binding; F:non-membrane spanning protein tyrosine kinase activity; F:ATP binding; F:kinase activity; ; F:receptor activity
tulip_all_Contig_38	cytokinin histidine-kinase receptor 1	309	4	5.43e-17	0.6375	14	C:membrane; P:phosphorylation; F:protein histidine kinase activity; P:peptidyl-histidine phosphorylation; F:ATP binding; F:kinase activity; P:signal transduction; P:regulation of transcription
tulip_all_Contig_40	rna 3 terminal phosphate	583	10	2.17e-60	0.813	3	F:RNA-3'-phosphate cyclase activity; F:ligase activity; F:catalytic activity
tulip_all_Contig_42	armadillo beta-catenin repeat family protein	352	10	5.86e-43	0.853	2	F:ligase activity; F:binding
tulip_all_Contig_45	dna binding	404	9	9.74e-29	0.7111	4	P:biological_process; F:protein dimerization activity; ; F:DNA binding
tulip_all_Contig_54	glyceraldehyde-3-phosphate dehydrogenase	316	9	9.52e-17	0.9811	15	F:NAD or NADH binding; C:mitochondrion; P:oxidation reduction; P:glycolysis; F:oxidoreductase activity; F:glyceraldehyde-3-phosphate dehydrogenase (NADP+) (phosphorylating) activity; F:catalytic activity; P:reductive pentose-phosphate cycle; P:glucose metabolic process; P:metabolic process; F:glyceraldehyde-3-phosphate dehydrogenase (phosphorylating) activity; F:glyceraldehyde-3-phosphate dehydro…
tulip_all_Contig_69	expressed protein [Schizophyllum commune H4-8]	319	1	1.7e-17	0.69	0
tulip_all_Contig_71	methionine aminopeptidase 2	283	10	1.85e-25	0.994	8	F:metal ion binding; P:proteolysis; P:cellular process; F:aminopeptidase activity; F:metalloexopeptidase activity; F:hydrolase activity; C:membrane; F:peptidase activity
tulip_all_Contig_74	hypothetical protein VITISV_001479 [Vitis vinifera]	513	8	9.28e-27	0.6138	5	F:nucleic acid binding; F:metal ion binding; P:DNA integration; F:zinc ion binding; F:DNA binding
tulip_all_Contig_76	gdsl-motif lipase hydrolase family protein	394	10	7.26e-33	0.742	5	C:endomembrane system; P:lipid metabolic process; C:cytoplasmic membrane-bounded vesicle; F:hydrolase activity
tulip_all_Contig_80	dex1 (defective in exine formation 1) calcium ion binding	365	10	1.16e-51	0.884	1	P:pollen wall assembly
tulip_all_Contig_85	hypothetical protein LOC100274971 [Zea mays]	602	10	1.49e-40	0.894	4	C:mitochondrion; ; P:biological_process;
tulip_all_Contig_90	protein	346	10	1.01e-34	0.832	10	F:transferase activity; F:protein serine/threonine kinase activity; F:protein kinase activity; P:protein amino acid phosphorylation; F:non-membrane spanning protein tyrosine kinase activity; F:ATP binding; F:kinase activity; F:amino acid binding; P:metabolic process; C:plastid
tulip_all_Contig_96	cc-nbs-lrr resistance protein	517	10	3.33e-39	0.731	7	F:ATP binding; P:apoptosis; P:defense response; F:hydrolase activity; F:nucleotide binding; F:protein binding; F:phosphoprotein phosphatase activity
tulip_all_Contig_98	glucose-6-phosphate isomerase	600	9	6.1e-16	0.79	10	F:transferase activity; C:cytoplasm; F:RNA binding; F:glucose-6-phosphate isomerase activity; F:ATP binding; P:glycolysis; P:gluconeogenesis; F:isomerase activity; P:immune response; C:plastid
tulip_all_Contig_111	hypothetical protein LOC100192838 [Zea mays]	280	10	3.91e-27	0.882	5	C:plastid; C:oxygen evolving complex; F:calcium ion binding; C:extrinsic to membrane; P:photosynthesis
tulip_all_Contig_112	polypyrimidine tract-binding heterogeneous nuclear	350	10	1.78e-23	0.868	8	F:nucleic acid binding; F:RNA binding; P:oxidation reduction; F:oxidoreductase activity; F:nucleotide binding; P:mRNA processing; F:2-alkenal reductase activity; C:nucleus
tulip_all_Contig_118	oxaloacetate acetylhydrolase	489	2	1.7e-42	0.875	2	P:metabolic process; F:catalytic activity
tulip_all_Contig_131	avrrpt2-induced aig2 protein	339	10	1.63e-21	0.801	0
tulip_all_Contig_138	receptor-like protein kinase	482	10	1.2e-40	0.77	1	C:chloroplast
tulip_all_Contig_141	high affinity inorganic phosphate transporter	392	10	1.67e-58	0.88	7	P:phosphate transport; C:integral to membrane; C:membrane; F:inorganic phosphate transmembrane transporter activity; P:transmembrane transport; F:transporter activity; P:transport
tulip_all_Contig_144	isoflavone reductase family protein	277	10	3.4e-27	0.795	8	P:oxidation reduction; F:binding; F:pinoresinol reductase activity; F:oxidoreductase activity; P:metabolic process; F:2'-hydroxyisoflavone reductase activity; F:catalytic activity;
tulip_all_Contig_146	trna-splicing endonuclease positive effector-related	635	10	2.19e-38	0.82	4	; P:biological_process; F:endonuclease activity;
tulip_all_Contig_150	atp binding	406	10	1.1e-49	0.848	8	F:carbamoyl-phosphate synthase (ammonia) activity; C:plastid; F:carbamoyl-phosphate synthase activity; F:ATP binding; P:nitrogen compound metabolic process; F:ligase activity; P:metabolic process; F:catalytic activity
tulip_all_Contig_151	hypothetical protein OsI_33252 [Oryza sativa Indica Group]	386	1	6.19e-17	0.71	1	C:cytoplasmic membrane-bounded vesicle
tulip_all_Contig_155	calcineurin b-like protein	269	10	6.06e-32	0.926	1	F:calcium ion binding
tulip_all_Contig_160	androgen induced inhibitor of proliferation	305	10	1.58e-40	0.886	3	C:mitochondrion; C:nucleus; C:chloroplast
tulip_all_Contig_167	protein	346	10	1.32e-26	0.712	3	P:lipid metabolic process; F:hydrolase activity; F:triglyceride lipase activity
tulip_all_Contig_178	hac13 protein	546	3	7.15e-17	0.5	0
tulip_all_Contig_184	aspartate aminotransferase	628	10	3.46e-93	0.914	6	P:response to cold; P:response to cadmium ion; F:L-aspartate:2-oxoglutarate aminotransferase activity; C:stromule; C:chloroplast stroma; C:apoplast
tulip_all_Contig_190	AF485892_1MYB1 [Dendrobium sp. XMW-2002-1]	574	1	6.95e-16	0.63	3	P:regulation of transcription; F:DNA binding; C:nucleus
tulip_all_Contig_203	zinc c3hc4 type family expressed	282	5	1.52e-19	0.822	3	F:metal ion binding; F:zinc ion binding; F:protein binding
tulip_all_Contig_204	gag-pol polyprotein	359	10	6.42e-42	0.82	8	F:nucleic acid binding; F:RNA binding; P:DNA integration; P:RNA-dependent DNA replication; F:zinc ion binding; P:DNA recombination; F:DNA binding; F:RNA-directed DNA polymerase activity
tulip_all_Contig_210	gamm1 protein	437	10	2.11e-61	0.933	0
tulip_all_Contig_213	dtdp-glucose 4-6-dehydratase-like protein	385	10	2.86e-66	0.983	3	F:UDP-glucuronate decarboxylase activity; P:D-xylose metabolic process; C:Golgi apparatus
tulip_all_Contig_215	udpglucose:flavonoid-3-oxy glucosyl transferase	486	10	6.76e-23	0.597	4	F:transferase activity; P:metabolic process; F:transferase activity
tulip_all_Contig_226	transketolase	315	10	1.12e-28	0.716	19	P:lipid biosynthetic process; P:biosynthetic process; F:acyl carrier activity; F:transketolase activity; C:plastid; P:carbohydrate metabolic process; F:sugar binding; F:metal ion binding; P:fatty acid biosynthetic process; C:membrane; P:carbohydrate biosynthetic process; F:glutamine-fructose-6-phosphate transaminase (isomerizing) activity; P:metabolic process; F:catalytic activity; C:cytoplasm; F…
tulip_all_Contig_234	endomembrane protein emp70 precusor isolog	448	10	2.67e-17	1	2	C:membrane; C:Golgi apparatus
tulip_all_Contig_237	snf7 family protein	477	10	6.78e-68	0.952	3	C:ESCRT III complex; P:vesicle-mediated transport; P:protein transport
tulip_all_Contig_239	dynamin like protein 2a	389	5	2.07e-16	0.744	3	F:GTP binding; F:GTPase activity; F:nucleotide binding
tulip_all_Contig_241	transferring glycosyl	461	10	4.38e-59	0.772	7	F:1
tulip_all_Contig_246	predicted protein [Populus trichocarpa]	276	10	3.52e-24	0.724	0
tulip_all_Contig_247	ac078839_19helicase-like protein	357	10	1.26e-29	0.793	1	C:mitochondrion
tulip_all_Contig_250	npg1 (no pollen germination 1) calmodulin binding	328	6	9.38e-17	0.9333	1	F:calmodulin binding
tulip_all_Contig_251	ribosomal protein s12	205	10	5.11e-31	1	8	F:structural constituent of ribosome; C:plastid; P:translation; C:small ribosomal subunit; C:chloroplast; C:ribonucleoprotein complex; C:ribosome; C:intracellular
tulip_all_Contig_252	alpha-tubulin [Musa acuminata AAA Group]	451	10	9.52e-78	1	9	P:microtubule-based movement; P:microtubule-based process; P:protein polymerization; C:microtubule; F:nucleotide binding; F:GTP binding; C:protein complex; F:GTPase activity; F:structural molecule activity
tulip_all_Contig_253	flowering time control protein	514	10	1.51e-34	0.585	4	F:nucleic acid binding; F:RNA binding; F:nucleotide binding; F:protein binding
tulip_all_Contig_259	asparagine--trna ligase like protein	290	10	1.56e-35	0.87	3	C:mitochondrion; P:ovule development; C:chloroplast
tulip_all_Contig_261	leucine rich repeat-containing	560	10	1.89e-31	0.918	2	C:mitochondrion; C:chloroplast
tulip_all_Contig_262	multidrug resistance protein abc transporter family	791	10	2.68e-46	0.963	5	F:sulfonylurea receptor activity; P:response to salt stress; C:vacuolar membrane; P:cellular potassium ion homeostasis; C:plasma membrane
tulip_all_Contig_265	nadh-plastoquinone oxidoreductase subunit 4	365	10	2.35e-28	0.735	12	C:chloroplast thylakoid membrane; C:integral to membrane; C:membrane; F:oxidoreductase activity
tulip_all_Contig_267	hypothetical protein SORBIDRAFT_01g020990 [Sorghum bicolor]	310	10	3.38e-43	0.902	6	C:cytoplasmic membrane-bounded vesicle; C:integral to membrane; C:membrane; P:transmembrane transport; F:transporter activity; P:transport
tulip_all_Contig_276	protease m50 membrane-bound transcription factor site 2	500	10	4.49e-25	0.558	7	C:endomembrane system; P:proteolysis; C:cytoplasmic membrane-bounded vesicle; F:hydrolase activity; C:membrane; F:metalloendopeptidase activity; F:peptidase activity
tulip_all_Contig_284	retrotransposon protein	383	10	8.16e-29	0.818	0
tulip_all_Contig_290	dead box-like rna helicase	231	5	2.4e-20	0.796	6	F:nucleic acid binding; F:helicase activity; F:ATP binding; F:hydrolase activity; P:auxin biosynthetic process; F:ATP-dependent helicase activity
tulip_all_Contig_295	hypothetical protein OsJ_24458 [Oryza sativa Japonica Group]	487	4	1.61e-16	0.56	0
tulip_all_Contig_296	retrotransposon ty1-copia subclass	593	10	7.17e-36	0.795	13	P:auxin biosynthetic process; F:protein serine/threonine kinase activity; F:sugar binding; F:protein kinase activity; F:DNA binding; F:nucleic acid binding; P:protein amino acid phosphorylation; F:nucleotide binding; F:zinc ion binding; F:ATP binding; P:DNA integration; P:recognition of pollen; F:metal ion binding
tulip_all_Contig_299	dna-damage-inducible protein	513	10	2.62e-37	0.754	5	P:drug transmembrane transport; F:drug transmembrane transporter activity; C:membrane; P:transmembrane transport; F:antiporter activity
tulip_all_Contig_300	gag-pol polyprotein	367	10	6.15e-37	0.756	12	P:defense response; P:auxin biosynthetic process; F:DNA binding; C:mitochondrion; P:apoptosis; F:nucleic acid binding; F:nucleotide binding; F:ATP binding; F:nucleoside-triphosphatase activity; F:zinc ion binding; P:DNA integration; F:metal ion binding
tulip_all_Contig_303	glycosyltransferase family 14 protein	428	10	4.48e-43	0.777	7	P:carbohydrate biosynthetic process; C:endomembrane system; F:transferase activity; C:membrane; F:protein xylosyltransferase activity; F:acetylglucosaminyltransferase activity; F:transferase activity
tulip_all_Contig_304	translational activator	363	10	8.19e-31	0.838	1	F:binding
tulip_all_Contig_306	phospho-2-dehydro-3-deoxyheptonate aldolase chloroplast	329	10	1.18e-27	0.874	6	C:plastid; P:shikimate biosynthetic process; F:transferase activity; P:chorismate biosynthetic process; F:3-deoxy-7-phosphoheptulonate synthase activity; P:aromatic amino acid family biosynthetic process
tulip_all_Contig_307	nucleic acid binding protein	231	10	1e-26	0.82	2	F:nucleic acid binding;
tulip_all_Contig_315	hypothetical protein VITISV_028047 [Vitis vinifera]	466	10	1.14e-33	0.728	7	F:nucleic acid binding; F:RNA binding; P:DNA integration; P:RNA-dependent DNA replication; F:zinc ion binding; F:DNA binding; F:RNA-directed DNA polymerase activity
tulip_all_Contig_319	galactose kinase	347	10	4.22e-49	0.953	13	F:transferase activity; P:carbohydrate phosphorylation; F:N-acetylgalactosamine kinase activity; P:auxin biosynthetic process; P:phosphorylation; F:nucleotide binding; C:cytoplasm; F:ATP binding; F:kinase activity; P:galactose metabolic process; P:metabolic process; F:phosphotransferase activity
tulip_all_Contig_324	sac9 inositol or phosphatidylinositol phosphatase	382	10	6.25e-29	0.757	2	P:phosphatidylinositol metabolic process; P:response to osmotic stress
tulip_all_Contig_325	inositol-3-phosphate synthase	357	10	6.24e-29	0.998	17	F:ATPase activity
tulip_all_Contig_336	mitochondrial processing peptidase alpha	321	10	2.47e-33	0.915	7	F:metal ion binding; C:mitochondrion; P:proteolysis; F:hydrolase activity; F:catalytic activity; F:metalloendopeptidase activity; F:zinc ion binding
tulip_all_Contig_339	eukaryotic release factor 1-3	554	10	1.88e-19	0.85	2	P:translational termination; F:translation release factor activity
tulip_all_Contig_349	dead box atp-dependent rna	686	10	5.14e-31	0.832	7	F:nucleic acid binding; F:helicase activity; F:ATP binding; F:nucleotide binding; F:hydrolase activity; P:auxin biosynthetic process; F:ATP-dependent helicase activity
tulip_all_Contig_356	emb2410 (embryo defective 2410)	411	9	1.87e-17	0.9344	1	C:plastid
tulip_all_Contig_359	wrky transcription	630	10	4.91e-30	0.757	6	P:transcription; F:sequence-specific DNA binding; P:regulation of transcription; F:DNA binding; F:transcription factor activity; C:nucleus
tulip_all_Contig_360	dna mismatch repair protein	294	8	5.34e-20	0.905	10	F:damaged DNA binding; P:auxin biosynthetic process; F:DNA binding; F:mismatched DNA binding; F:nucleotide binding; F:nucleoside-triphosphatase activity; F:ATP binding; P:maintenance of fidelity during DNA-dependent DNA replication; P:mismatch repair; C:plastid
tulip_all_Contig_364	c-myc-binding protein	265	10	1.55e-27	0.938	3	; P:biological_process;
tulip_all_Contig_365	hypothetical protein OsI_04954 [Oryza sativa Indica Group]	511	10	4.08e-31	0.92	3	F:haloalkane dehalogenase activity; C:mitochondrion; F:hydrolase activity
tulip_all_Contig_366	histone deacetylase family rpd3 hda1 class iii	393	10	2.74e-56	0.879	2	C:plastid; F:hydrolase activity
tulip_all_Contig_369	zinc c3hc4 type family expressed	460	10	2.87e-26	0.692	2	F:ligase activity; F:zinc ion binding
tulip_all_Contig_374	60s ribosomal protein l2	693	10	3.69e-108	0.891	4	F:structural constituent of ribosome; P:translation; C:ribosome; C:intracellular
tulip_all_Contig_378	protein bre	217	10	1.92e-22	0.802	3	; P:biological_process;
tulip_all_Contig_386	rna polymerase ii ctd	537	10	3.15e-78	0.922	4	F:hydrolase activity; F:phosphoprotein phosphatase activity; C:nucleus; C:intracellular
tulip_all_Contig_388	atp binding	300	10	5.83e-35	0.884	11	F:transferase activity; C:cytoplasmic membrane-bounded vesicle; F:protein serine/threonine kinase activity; F:sugar binding; F:protein kinase activity; P:protein amino acid phosphorylation; F:non-membrane spanning protein tyrosine kinase activity; F:ATP binding; F:kinase activity; P:recognition of pollen; F:receptor activity
tulip_all_Contig_393	hypothetical protein SORBIDRAFT_10g031250 [Sorghum bicolor]	1522	10	2.51e-102	0.759	0
tulip_all_Contig_402	cytochrome b6-f complex iron-sulfur subunit 2	420	10	5.32e-44	0.924	17	C:chloroplast thylakoid membrane; C:integral to membrane; C:thylakoid membrane; C:membrane; P:transport; F:oxidoreductase activity
tulip_all_Contig_403	predicted protein [Populus trichocarpa]	462	2	1.62e-16	0.92	8	P:protein amino acid glycosylation; F:transferase activity; C:integral to membrane; F:galactosyltransferase activity; C:membrane; F:sugar binding; C:Golgi apparatus; F:transferase activity
tulip_all_Contig_416	spindle disassembly related protein cdc48	347	10	2.77e-18	0.87	10	P:auxin biosynthetic process; C:membrane; F:hydrolase activity; F:nucleotide binding; F:nucleoside-triphosphatase activity; P:cell division; F:ATP binding; C:plasma membrane; P:cell cycle; F:binding
tulip_all_Contig_419	glucose-6-phosphate 1-dehydrogenase 2	291	10	1.04e-31	0.963	10	C:mitochondrion; P:oxidation reduction; P:carbohydrate metabolic process; F:glucose-6-phosphate dehydrogenase activity; F:oxidoreductase activity; F:catalytic activity; P:glucose metabolic process; P:metabolic process; C:plastid; F:binding
tulip_all_Contig_423	protein disulfide isomerase	410	10	4.78e-21	0.753	8	C:endoplasmic reticulum lumen; P:cell redox homeostasis; F:protein disulfide isomerase activity; F:transferase activity; C:endoplasmic reticulum; F:dolichyl-diphosphooligosaccharide-protein glycotransferase activity; F:transferase activity
tulip_all_Contig_425	indigoidine synthase a family protein	318	10	3.63e-32	0.836	2	C:plasma membrane; C:peroxisome
tulip_all_Contig_428	seu3a expressed	220	10	5.4e-28	0.906	1	C:plastid
tulip_all_Contig_433	sedoheptulose-bisphosphatase precursor	346	10	4.12e-20	0.849	9	F:sedoheptulose-bisphosphatase activity; P:sucrose biosynthetic process; P:defense response to bacterium; C:chloroplast envelope; C:thylakoid; F:protein binding; P:starch biosynthetic process; C:chloroplast stroma; C:apoplast
tulip_all_Contig_437	PREDICTED: hypothetical protein [Vitis vinifera]	338	1	8.55e-19	0.82	0
tulip_all_Contig_439	PREDICTED: hypothetical protein [Vitis vinifera]	366	10	1.85e-41	0.792	4	F:unfolded protein binding; C:mitochondrion; P:protein folding; F:heat shock protein binding
tulip_all_Contig_457	PREDICTED: hypothetical protein [Vitis vinifera]	678	10	4.54e-35	0.562	2	C:cytoplasmic membrane-bounded vesicle; C:membrane
tulip_all_Contig_463	conserved hypothetical protein [Ricinus communis]	222	1	7.29e-17	0.81	0
tulip_all_Contig_473	hypothetical protein OsI_02425 [Oryza sativa Indica Group]	381	1	4.73e-16	0.77	0
tulip_all_Contig_474	major facilitator superfamily	583	10	1.71e-81	0.878	2	F:inorganic phosphate transmembrane transporter activity; C:plastid
tulip_all_Contig_477	at5g40850 mhk7_8	458	10	5.81e-27	0.934	3	P:siroheme biosynthetic process; F:uroporphyrin-III C-methyltransferase activity; C:chloroplast
tulip_all_Contig_478	PREDICTED: hypothetical protein [Vitis vinifera]	440	4	5.08e-38	0.84	0
tulip_all_Contig_479	ubiquitin-conjugating enzyme	401	10	1.11e-50	0.865	4	F:ligase activity; P:regulation of protein metabolic process; P:post-translational protein modification; F:small conjugating protein ligase activity
tulip_all_Contig_485	threonine endopeptidase	392	10	4.29e-22	0.967	3	C:plastoglobule; C:chloroplast envelope; C:chloroplast thylakoid membrane
tulip_all_Contig_487	hst nucleocytoplasmic transporter	507	10	5.76e-32	0.633	10	P:polarity specification of adaxial/abaxial axis; P:negative regulation of flower development; P:root development; F:homogentisate geranylgeranyltransferase activity; C:chloroplast envelope; P:leaf morphogenesis; P:carotenoid biosynthetic process; P:plastoquinone biosynthetic process; F:homogentisate solanesyltransferase activity; F:homogentisate farnesyltransferase activity
tulip_all_Contig_497	hypothetical protein OSJNBa0017M13.23 [Oryza sativa Japonica Group]	350	6	2.4e-19	0.5767	1	C:mitochondrion
tulip_all_Contig_499	molybdopterin cofactor	298	10	4.07e-20	0.736	3	P:metabolic process; F:catalytic activity; F:pyridoxal phosphate binding
tulip_all_Contig_500	purine permease	657	10	5.39e-30	0.68	4	F:purine transmembrane transporter activity; C:integral to membrane; P:purine transport; C:membrane
tulip_all_Contig_507	cytosine-5 dna methyltransferase	414	10	2.39e-49	0.816	8	P:DNA methylation; F:methyltransferase activity; F:electron carrier activity; F:transferase activity; F:DNA (cytosine-5-)-methyltransferase activity; F:protein binding; F:DNA binding; C:nucleus
tulip_all_Contig_510	ring finger	539	8	3.78e-23	0.5425	5	C:plastid; F:metal ion binding; P:biological_process; F:zinc ion binding; F:protein binding
tulip_all_Contig_512	wall-associated kinase 4-like	305	10	5.63e-30	0.767	7	F:protein kinase activity; F:ATP binding; C:cytoplasmic membrane-bounded vesicle; F:nucleotide binding; P:protein amino acid phosphorylation; P:auxin biosynthetic process; F:protein serine/threonine kinase activity
tulip_all_Contig_520	disproportionating enzyme	597	10	1.34e-60	0.754	9	F:transferase activity; F:cation binding; C:amyloplast; F:transferase activity
tulip_all_Contig_526	heat repeat family expressed	457	10	2.19e-58	0.861	1	C:plasma membrane
tulip_all_Contig_533	serine threonine-protein kinase cx32	379	10	1.89e-33	0.836	8	C:plastid; F:kinase activity; F:protein kinase activity; F:ATP binding; F:nucleotide binding; P:protein amino acid phosphorylation; P:auxin biosynthetic process; F:protein serine/threonine kinase activity
tulip_all_Contig_538	ubiquitin-conjugating enzyme	710	10	5.05e-19	0.954	4	F:ligase activity; P:regulation of protein metabolic process; P:post-translational protein modification; F:small conjugating protein ligase activity
tulip_all_Contig_543	global transcription factor group	423	10	4.68e-42	0.893	6	F:transcription elongation regulator activity; F:RNA binding; P:nucleobase
tulip_all_Contig_545	cytochrome p450 72a1	289	10	1.62e-16	0.907	9	F:heme binding; C:cytoplasmic membrane-bounded vesicle; F:iron ion binding; F:electron carrier activity; P:oxidation reduction; F:oxidoreductase activity; F:secologanin synthase activity; F:metal ion binding; F:monooxygenase activity
tulip_all_Contig_550	PREDICTED: hypothetical protein isoform 2 [Vitis vinifera]	423	10	1.06e-60	0.892	3	F:GTP binding; F:GTPase activity; F:nucleotide binding
tulip_all_Contig_552	transposon en spm sub- expressed	516	10	1.31e-43	0.826	4	F:nucleic acid binding; F:zinc ion binding; F:protein binding; C:nucleus
tulip_all_Contig_553	disulfide oxidoreductase monooxygenase	586	10	3.38e-77	0.8	11	F:NADP or NADPH binding; F:FAD binding; P:oxidation reduction; F:catalytic activity; ; F:flavin-containing monooxygenase activity; P:metabolic process; P:biological_process; F:monooxygenase activity; F:binding; C:plastid
tulip_all_Contig_558	polysialic acid capsule expression protein	249	10	1.02e-31	0.906	4	F:arabinose-5-phosphate isomerase activity; P:carbohydrate metabolic process; F:sugar binding; F:isomerase activity
tulip_all_Contig_559	copia-type 28768-	341	10	3.62e-21	0.725	5	F:nucleic acid binding; F:metal ion binding; P:DNA integration; F:zinc ion binding; F:DNA binding
tulip_all_Contig_560	thyroid hormone receptor-associated protein complex component trap170-like protein	596	10	6.46e-71	0.78	3	F:RNA polymerase II transcription mediator activity; P:regulation of transcription from RNA polymerase II promoter; C:mediator complex
tulip_all_Contig_563	at5g23040 myj24_3	495	10	6.39e-50	0.775	8	P:regulation of timing of transition from vegetative to reproductive phase; C:mitochondrion; P:cell death; F:DNA binding; F:protein binding; P:negative regulation of transcription; C:chloroplast; C:nucleus
tulip_all_Contig_568	mapk activating	371	6	5.58e-17	0.8083	1	C:plastid
tulip_all_Contig_570	dynamin family expressed	267	3	8.21e-20	0.81	3	F:GTP binding; F:GTPase activity; F:nucleotide binding
tulip_all_Contig_571	lob domain-containing	365	10	1.09e-41	0.816	0
tulip_all_Contig_578	f-box family protein	291	10	7.7e-35	0.83	2	F:ligase activity; F:protein binding
tulip_all_Contig_581	4-nitrophenylphosphatase-like protein	329	10	4.2e-25	0.905	7	F:phosphatase activity; F:phosphoglycolate phosphatase activity; P:metabolic process; F:hydrolase activity; F:catalytic activity; F:4-nitrophenylphosphatase activity; F:protein serine/threonine kinase activity
tulip_all_Contig_585	hypothetical protein VITISV_004139 [Vitis vinifera]	545	10	1.97e-49	0.723	11	P:auxin biosynthetic process; F:protein serine/threonine kinase activity; F:protein kinase activity; F:DNA binding; F:nucleic acid binding; F:nucleotide binding; P:protein amino acid phosphorylation; F:ATP binding; F:zinc ion binding; P:DNA integration; F:metal ion binding
tulip_all_Contig_589	granule-bound starch synthase	291	10	9.08e-44	0.905	11	F:transferase activity; P:biosynthetic process; C:amyloplast; F:transferase activity
tulip_all_Contig_590	phospholipase d	355	8	1.65e-21	0.9388	2	P:metabolic process; F:catalytic activity
tulip_all_Contig_596	aminotransferase class iv family protein	384	10	2.47e-26	0.83	7	P:branched chain family amino acid metabolic process; F:branched-chain-amino-acid transaminase activity; F:transferase activity; P:metabolic process; F:catalytic activity; F:transaminase activity;
tulip_all_Contig_603	cinnamyl alcohol dehydrogenase	303	10	1.01e-20	0.744	9	F:zinc ion binding; P:oxidation reduction; F:mannitol dehydrogenase activity; F:oxidoreductase activity; F:catalytic activity; P:metabolic process; F:metal ion binding; C:plastid; F:binding
tulip_all_Contig_604	gt-2 factor	387	10	4.44e-27	0.813	1	F:DNA binding
tulip_all_Contig_605	monooxygenase family protein	672	4	2.82e-16	0.8225	2	C:endomembrane system; F:oxidoreductase activity
tulip_all_Contig_606	fad-dependent oxidoreductase family protein	502	10	6.16e-29	0.705	3	F:oxidoreductase activity; P:biological_process;
tulip_all_Contig_609	hypothetical protein SORBIDRAFT_01g010910 [Sorghum bicolor]	446	1	8e-16	0.85	0
tulip_all_Contig_610	unknown [Zea mays]	547	10	9.61e-59	0.805	1	C:nucleus
tulip_all_Contig_615	methylenetetrahydrofolate reductase	437	10	1.09e-41	0.771	4	P:oxidation reduction; P:methionine metabolic process; F:oxidoreductase activity; F:methylenetetrahydrofolate reductase (NADPH) activity
tulip_all_Contig_621	PREDICTED: hypothetical protein [Vitis vinifera]	362	10	2.16e-28	0.765	5	P:chromosome segregation; C:chromosome
tulip_all_Contig_628	bip2 atp binding	509	10	9e-47	0.874	9	C:cell wall; P:response to endoplasmic reticulum stress; C:nucleolus; P:polar nucleus fusion; P:response to heat; C:vacuole; P:response to cadmium ion; C:endoplasmic reticulum; C:plasma membrane
tulip_all_Contig_629	heat shock	458	10	4.09e-30	0.85	9	P:auxin biosynthetic process; P:response to stress; F:2-alkenal reductase activity; F:nucleotide binding; F:ATP binding; P:oxidation reduction; F:oxidoreductase activity; C:endoplasmic reticulum lumen; C:endoplasmic reticulum
tulip_all_Contig_643	1-aminocyclopropane-1-carboxylate oxidase	288	10	6.98e-44	0.927	2	P:oxidation reduction; F:oxidoreductase activity
tulip_all_Contig_644	somatic embryogenesis receptor kinase	400	10	1.36e-23	0.609	11	C:protein complex; P:embryonic development ending in seed dormancy; P:microsporogenesis; F:identical protein binding; P:floral organ abscission; P:Golgi organization; P:pollen maturation; P:brassinosteroid mediated signaling pathway; F:transmembrane receptor protein serine/threonine kinase activity; C:plasma membrane; P:protein amino acid phosphorylation
tulip_all_Contig_646	pentatricopeptide repeat-containing	576	10	2.58e-42	0.634	3	C:plastid chromosome; C:membrane; C:chloroplast
tulip_all_Contig_652	p30 dbc	406	10	1.3e-38	0.723	1	F:calcium ion binding
tulip_all_Contig_658	snf2 histone linker phd ring	382	8	3.43e-27	0.675	10	F:helicase activity; F:DNA binding; F:nucleic acid binding; F:RNA binding; F:RNA-directed DNA polymerase activity; F:zinc ion binding; F:ATP binding; P:RNA-dependent DNA replication; F:protein binding; F:metal ion binding
tulip_all_Contig_664	conserved hypothetical protein [Ricinus communis]	376	10	3.57e-32	0.737	3	; P:biological_process; C:intracellular
tulip_all_Contig_670	pre-mrna-splicing factor cwc15	396	7	9.48e-17	0.9714	2	P:nuclear mRNA splicing
tulip_all_Contig_671	2og-fe oxygenase family expressed	343	10	8.89e-23	0.706	5	C:plastid; P:oxidation reduction; F:oxidoreductase activity; P:biological_process;
tulip_all_Contig_673	protein n-terminal asparagine amidohydrolase family protein	363	10	1.02e-39	0.805	4	C:plastid; F:protein N-terminal asparagine amidohydrolase activity; P:biological_process;
tulip_all_Contig_679	hypothetical protein SORBIDRAFT_02g032150 [Sorghum bicolor]	290	1	9.88e-17	0.85	11	F:helicase activity; F:DNA binding; C:nucleus; F:hydrolase activity; F:ATP-dependent DNA helicase activity; F:nucleic acid binding; F:nucleotide binding; F:ATP binding; F:ATP-dependent helicase activity; P:nucleobase
tulip_all_Contig_681	atp-dependent rna	480	10	1.42e-42	0.759	12	F:helicase activity; P:auxin biosynthetic process; F:hydrolase activity; P:transport; F:nucleic acid binding; F:RNA helicase activity; F:nucleotide binding; P:embryonic development ending in seed dormancy; F:ATP binding; F:ATP-dependent helicase activity; ; C:intracellular
tulip_all_Contig_692	cytosolic purine 5-	471	10	1.52e-67	0.876	3	C:plastid; F:5'-nucleotidase activity; F:hydrolase activity
tulip_all_Contig_696	hypothetical protein OsJ_05035 [Oryza sativa Japonica Group]	516	10	3.3e-63	0.86	9	F:helicase activity; P:auxin biosynthetic process; F:hydrolase activity; C:mitochondrion; F:nucleic acid binding; F:nucleotide binding; F:nucleoside-triphosphatase activity; F:ATP binding; F:ATP-dependent helicase activity
tulip_all_Contig_698	acetolactate synthase	372	10	3.85e-18	0.894	9	F:transferase activity; F:FAD binding; P:branched chain family amino acid biosynthetic process; F:thiamin pyrophosphate binding; F:catalytic activity; F:acetolactate synthase activity; F:metal ion binding; F:magnesium ion binding; P:cellular amino acid biosynthetic process
tulip_all_Contig_701	solute carrier family member f5-like	808	10	2.62e-52	0.861	1	C:membrane
tulip_all_Contig_702	protein	761	6	4.92e-18	0.72	1	F:protein dimerization activity
tulip_all_Contig_708	PREDICTED: hypothetical protein [Vitis vinifera]	389	10	2.92e-41	0.829	7	P:oxidation reduction; ; F:phosphorylase activity; F:oxidoreductase activity; P:carbohydrate metabolic process; P:biological_process;
tulip_all_Contig_713	dolichyl-phosphate mannosyltransferase polypeptide 2	379	10	6.06e-32	0.893	5	C:endomembrane system; ; C:cytoplasmic membrane-bounded vesicle; C:integral to endoplasmic reticulum membrane; P:macromolecule biosynthetic process
tulip_all_Contig_717	ppr repeat protein	588	10	1.82e-78	0.786	0
tulip_all_Contig_719	zinc finger	416	10	5.74e-41	0.908	3	P:response to lithium ion; P:response to salicylic acid stimulus; P:hyperosmotic salinity response
tulip_all_Contig_726	protein	271	10	2.62e-27	0.817	0
tulip_all_Contig_733	rip1_orysj ame: full= ripening-related protein 1 flags: precursor	639	10	8.26e-33	0.657	1	C:cytoplasmic membrane-bounded vesicle
tulip_all_Contig_735	trytophan synthase alpha	455	10	1.03e-31	0.698	4	P:metabolic process; F:catalytic activity; F:pyridoxal phosphate binding;
tulip_all_Contig_743	hypothetical protein SORBIDRAFT_01g042950 [Sorghum bicolor]	584	10	3.71e-52	0.751	3	; P:biological_process;
tulip_all_Contig_747	plasma membrane h+-transporting atpase	501	10	6.55e-57	0.781	13	P:auxin biosynthetic process; C:integral to membrane; C:membrane; P:cation transport; F:ATPase activity
tulip_all_Contig_748	retrovirus-related polyprotein	385	2	1.06e-20	0.675	3	F:nucleic acid binding; P:DNA integration; F:DNA binding
tulip_all_Contig_759	viral a-type inclusion protein repeat containing expressed	462	8	1.29e-20	0.6075	0
tulip_all_Contig_767	mterf family protein	490	10	6.98e-37	0.681	3	; P:biological_process;
tulip_all_Contig_768	set domain protein	535	10	7.04e-36	0.839	8	F:metal ion binding; C:mitochondrion; F:methyltransferase activity; F:transferase activity; F:histone-lysine N-methyltransferase activity; F:zinc ion binding; F:protein binding; C:nucleus
tulip_all_Contig_778	tripeptidyl peptidase	278	10	2.97e-39	0.889	4	P:proteolysis; C:mitochondrion; F:serine-type endopeptidase activity; F:hydrolase activity
tulip_all_Contig_784	serine threonine-protein phosphatase bsl2	475	10	5.38e-73	0.916	5	F:hydrolase activity; F:iron ion binding; F:protein binding; F:manganese ion binding; F:phosphoprotein phosphatase activity
tulip_all_Contig_786	PREDICTED: hypothetical protein [Vitis vinifera]	212	1	4.61e-16	0.79	0
tulip_all_Contig_788	predicted protein [Laccaria bicolor S238N-H82]	542	10	4.84e-51	0.65	0
tulip_all_Contig_797	importin 9	315	10	3.37e-30	0.752	3	F:binding; P:intracellular protein transport; F:protein transporter activity
tulip_all_Contig_804	met-10+ protein	712	10	1.11e-45	0.806	0
tulip_all_Contig_809	peptidylprolyl isomerase-like	597	10	4.15e-86	0.849	3	F:RNA binding; F:protein binding; C:nucleus
tulip_all_Contig_810	multidomain cyclophilin type peptidyl-prolyl cis-trans isomerase	429	10	3.6e-42	0.791	3	F:RNA binding; F:protein binding; C:nucleus
tulip_all_Contig_813	OSJNBa0093O08.2 [Oryza sativa Japonica Group]	204	10	7.65e-19	0.826	2	C:mitochondrion; C:cytoplasmic membrane-bounded vesicle
tulip_all_Contig_817	fat domain-containing protein	331	10	1.1e-40	0.87	5	F:kinase activity; F:binding; F:inositol or phosphatidylinositol kinase activity; F:transferase activity; F:phosphotransferase activity
tulip_all_Contig_824	af361586_1 at3g17900 meb5_12	393	10	5.16e-27	0.803	3	; P:biological_process;
tulip_all_Contig_835	dihydroxyacid dehydratase	453	10	3.62e-61	0.916	8	C:plastid; P:branched chain family amino acid biosynthetic process; P:metabolic process; F:catalytic activity; P:valine biosynthetic process; F:lyase activity; P:isoleucine biosynthetic process; F:dihydroxy-acid dehydratase activity
tulip_all_Contig_840	conserved hypothetical protein [Ricinus communis]	408	10	3.69e-24	0.638	1	F:zinc ion binding
tulip_all_Contig_841	lipid binding	313	10	2.51e-43	0.951	0
tulip_all_Contig_847	hypothetical protein OsI_16002 [Oryza sativa Indica Group]	409	8	9.33e-17	0.7638	0
tulip_all_Contig_848	s-locus lectin protein kinase family protein	421	10	4.82e-45	0.764	13	F:transferase activity; C:cytoplasmic membrane-bounded vesicle; P:auxin biosynthetic process; F:protein serine/threonine kinase activity; F:sugar binding; F:protein kinase activity; P:protein amino acid phosphorylation; F:nucleotide binding; F:non-membrane spanning protein tyrosine kinase activity; F:ATP binding; F:kinase activity; P:recognition of pollen; F:receptor activity
tulip_all_Contig_849	wd and tetratricopeptide repeat	355	10	2.45e-41	0.827	1	C:plasma membrane
tulip_all_Contig_851	PREDICTED: hypothetical protein [Vitis vinifera]	291	2	1.28e-21	0.705	0
tulip_all_Contig_853	ferric reductase	198	7	3.82e-18	0.7529	5	P:iron chelate transport; F:ferric-chelate reductase activity; P:response to bacterium; C:plasma membrane; P:iron ion homeostasis
tulip_all_Contig_855	chorismate synthase	508	10	1.97e-33	0.589	4	F:chorismate synthase activity; P:cellular amino acid biosynthetic process; P:aromatic amino acid family biosynthetic process; F:lyase activity
tulip_all_Contig_856	cbs domain-containing protein	412	9	6.43e-18	0.9133	1	C:chloroplast
tulip_all_Contig_857	abi3-interacting protein 2-1 protein	488	10	3.88e-31	0.707	1	C:nucleus
tulip_all_Contig_861	zinc finger	355	10	4.03e-52	0.895	4	F:metal ion binding; F:ligase activity; F:zinc ion binding; F:protein binding
tulip_all_Contig_866	protein	537	10	3.89e-36	0.544	2	; P:biological_process
tulip_all_Contig_867	serine threonine-protein kinase cx32	283	10	2.31e-34	0.928	8	C:plastid; F:kinase activity; F:protein kinase activity; F:ATP binding; F:nucleotide binding; P:protein amino acid phosphorylation; P:auxin biosynthetic process; F:protein serine/threonine kinase activity
tulip_all_Contig_868	t-snare sed 5	343	10	1.28e-29	0.792	6	P:vesicle-mediated transport; C:integral to membrane; F:SNAP receptor activity; C:membrane; P:intracellular protein transport; F:protein binding
tulip_all_Contig_869	hypothetical protein Mtub2_10695 [Mycobacterium tuberculosis 210]	508	10	1.45e-20	0.785	0
tulip_all_Contig_878	eukaryotic translation initiation factor 3 subunit 10-like	540	10	3.7e-41	0.601	0
tulip_all_Contig_879	heat shock protein binding	490	10	5.46e-49	0.94	1	F:heat shock protein binding
tulip_all_Contig_885	unnamed protein product [Vitis vinifera]	429	3	2.46e-17	0.5267	2	P:regulation of transcription; F:DNA binding
tulip_all_Contig_887	ankyrin repeat-containing	325	10	8.5e-38	0.867	3	C:endomembrane system; P:biological_process; F:protein binding
tulip_all_Contig_888	gsdl-motif lipase	334	10	4.76e-29	0.687	3	P:lipid metabolic process; C:cytoplasmic membrane-bounded vesicle; F:hydrolase activity
tulip_all_Contig_891	rna binding motif protein	307	8	2.52e-22	0.765	4	C:plastid; F:nucleic acid binding; F:nucleotide binding; P:mRNA processing
tulip_all_Contig_900	unknown [Zea mays]	360	3	2.71e-16	0.7333	0
tulip_all_Contig_905	50s ribosomal protein l33	257	5	7.79e-19	0.896	6	F:structural constituent of ribosome; C:mitochondrion; P:translation; C:ribonucleoprotein complex; C:ribosome; C:intracellular
tulip_all_Contig_907	heat shock	364	10	3.77e-31	0.905	9	P:auxin biosynthetic process; P:response to stress; F:2-alkenal reductase activity; F:nucleotide binding; F:ATP binding; P:oxidation reduction; F:oxidoreductase activity; C:endoplasmic reticulum lumen; C:endoplasmic reticulum
tulip_all_Contig_916	hypothetical protein ARALYDRAFT_894859 [Arabidopsis lyrata subsp. lyrata]	273	4	4.63e-16	0.9	2	; P:biological_process
tulip_all_Contig_920	protein expressed	512	10	5.1e-67	0.868	6	F:kinase activity; F:protein kinase activity; F:ATP binding; F:transferase activity; P:protein amino acid phosphorylation; F:protein serine/threonine kinase activity
tulip_all_Contig_922	phenylalanine ammonia-	308	10	3.29e-30	0.74	8	P:biosynthetic process; F:ligase activity; C:cytoplasm; F:catalytic activity; P:phenylpropanoid metabolic process; F:lyase activity; P:L-phenylalanine catabolic process; F:ammonia-lyase activity
tulip_all_Contig_933	mitochondrial respiratory chain complexes assembly protein	433	10	1.34e-31	0.783	13	F:microtubule-severing ATPase activity; P:auxin biosynthetic process; F:metalloendopeptidase activity; C:integral to membrane; C:membrane; P:protein catabolic process; F:hydrolase activity; C:mitochondrion; F:nucleotide binding; F:ATP binding; F:zinc ion binding; F:nucleoside-triphosphatase activity; P:proteolysis
tulip_all_Contig_936	dna binding	467	10	7.19e-41	0.77	6	F:metal ion binding; F:zinc ion binding; F:protein binding; C:intracellular; F:DNA binding; C:nucleus
tulip_all_Contig_943	stem 28 kda glycoprotein	266	10	6.45e-20	0.728	3	C:cytoplasmic membrane-bounded vesicle; F:hydrolase activity; F:acid phosphatase activity
tulip_all_Contig_946	rad1-like protein	191	10	1.05e-23	0.885	4	P:DNA repair; F:damaged DNA binding; F:exodeoxyribonuclease III activity; C:nucleus
tulip_all_Contig_951	phosphatidylserine decarboxylase	600	10	4.23e-70	0.78	2	F:phosphatidylserine decarboxylase activity; P:phospholipid biosynthetic process
tulip_all_Contig_954	u-box domain-containing protein	450	10	6.69e-31	0.616	7	F:ligase activity; F:ubiquitin-ubiquitin ligase activity; C:ubiquitin ligase complex; F:ubiquitin-protein ligase activity; F:protein binding; P:protein ubiquitination; P:ubiquitin-dependent protein catabolic process
tulip_all_Contig_955	pollen caleosin	242	10	5.81e-29	0.861	1	C:plastid
tulip_all_Contig_956	protein	485	10	1.01e-26	0.857	6	P:regulation of transcription
tulip_all_Contig_962	nucleotide binding	553	10	1.98e-94	0.924	1	C:membrane
tulip_all_Contig_981	p-glycoprotein 1	257	10	3.03e-27	0.962	11	F:ATPase activity
tulip_all_Contig_989	flavonoid 3 -hydroxylase-like	425	10	3.12e-36	0.715	9	F:heme binding; C:cytoplasmic membrane-bounded vesicle; F:iron ion binding; F:electron carrier activity; C:mitochondrion; P:oxidation reduction; F:oxidoreductase activity; F:metal ion binding; F:monooxygenase activity
tulip_all_Contig_990	hypothetical protein SORBIDRAFT_01g048110 [Sorghum bicolor]	426	10	4.1e-62	0.925	0
tulip_all_Contig_991	cinnamyl alcohol dehydrogenase	250	10	1.2e-24	0.815	9	F:cinnamyl-alcohol dehydrogenase activity; F:zinc ion binding; P:oxidation reduction; P:lignin biosynthetic process; F:oxidoreductase activity; F:catalytic activity; P:metabolic process; F:metal ion binding; F:binding
tulip_all_Contig_996	pelota protein	555	10	1.61e-59	0.805	5	F:translation release factor activity; P:translation; C:membrane; P:meiosis; P:translational termination
tulip_all_Contig_997	dnaj heat shock n-terminal domain-containing	443	1	6.15e-16	0.67	0
tulip_all_Contig_1000	protein kinase pk12	363	10	3.98e-52	0.906	7	F:kinase activity; C:plastid; F:protein kinase activity; F:ATP binding; F:transferase activity; P:protein amino acid phosphorylation; F:protein serine/threonine kinase activity
tulip_all_Contig_1004	heat shock protein 83	379	10	8.74e-19	0.73	6	F:unfolded protein binding; F:ATP binding; C:cytoplasm; P:response to stress; F:nucleotide binding; P:protein folding
tulip_all_Contig_1006	nuclear pore complex protein nup155	336	8	1.82e-37	0.8813	5	C:plastid; C:nuclear pore; P:nucleocytoplasmic transport; F:structural constituent of nuclear pore; F:protein binding
tulip_all_Contig_1009	mlh3 (mutl protein homolog 3) atp binding mismatched dna binding	346	10	1.67e-29	0.766	3	F:ATP binding; P:mismatch repair; F:mismatched DNA binding
tulip_all_Contig_1010	hypothetical protein SORBIDRAFT_03g010270 [Sorghum bicolor]	356	10	2.62e-43	0.866	1	C:cytoplasmic membrane-bounded vesicle
tulip_all_Contig_1011	retrotransposon polyprotein	344	8	1.24e-16	0.6138	10	F:DNA binding; F:nucleic acid binding; F:zinc ion binding; P:oxidation reduction; P:DNA integration; F:oxidoreductase activity; F:catalytic activity; P:metabolic process; F:metal ion binding; F:binding
tulip_all_Contig_1015	hypothetical protein OsI_19719 [Oryza sativa Indica Group]	415	3	6e-16	0.92	0
tulip_all_Contig_1019	ac012654_9contains s1 rna binding domain pf	576	10	2.16e-81	0.882	2	C:plastid; F:RNA binding
tulip_all_Contig_1026	at1g78800 f9k20_16	294	10	3.59e-31	0.898	3	P:biosynthetic process; F:transferase activity; F:transferase activity
tulip_all_Contig_1028	hydroxyproline-rich glycoprotein family expressed	522	10	9.22e-24	0.742	1	C:plastid
tulip_all_Contig_1032	domain containing expressed	319	10	3.72e-21	0.862	5	F:unfolded protein binding; C:plastid; P:response to stress; P:protein folding; F:heat shock protein binding
tulip_all_Contig_1034	hypothetical protein SORBIDRAFT_04g024160 [Sorghum bicolor]	425	2	3.59e-16	0.665	8	F:2-succinyl-5-enolpyruvyl-6-hydroxy-3-cyclohexene-1-carboxylic-acid synthase activity; P:menaquinone biosynthetic process; F:hydro-lyase activity; F:magnesium ion binding; F:thiamin pyrophosphate binding; F:catalytic activity; P:cellular amino acid catabolic process; F:manganese ion binding
tulip_all_Contig_1038	yeast dcp1	643	10	1.25e-20	0.607	4	F:m7G(5')pppN diphosphatase activity; P:deadenylation-independent decapping of nuclear-transcribed mRNA; C:cytoplasmic mRNA processing body; F:protein homodimerization activity
tulip_all_Contig_1039	gag-pol polyprotein	378	10	1.44e-41	0.789	6	F:nucleic acid binding; F:metal ion binding; C:mitochondrion; P:DNA integration; F:zinc ion binding; F:DNA binding
tulip_all_Contig_1043	syntaxin of plants 41	441	10	8.2e-61	0.884	5	P:vesicle-mediated transport; F:SNAP receptor activity; C:membrane; P:intracellular protein transport; F:protein binding
tulip_all_Contig_1050	protein phosphatase type 2a regulator signal transducer	422	10	1.06e-27	0.663	0
tulip_all_Contig_1055	protein kinase expressed	347	10	2.18e-21	0.91	6	F:kinase activity; F:protein kinase activity; F:ATP binding; F:transferase activity; P:protein amino acid phosphorylation; F:protein serine/threonine kinase activity
tulip_all_Contig_1059	global transcription factor group	530	10	1.04e-43	0.878	7	F:transcription elongation regulator activity; F:RNA binding; P:nucleobase
tulip_all_Contig_1061	phosphatidylinositol kinase	527	10	6.94e-56	0.73	7	P:root hair cell tip growth; C:cytosol; F:1-phosphatidylinositol 4-kinase activity; P:pollen tube growth; F:protein binding; C:membrane; C:nucleus
tulip_all_Contig_1063	denn domain containing expressed	689	10	3.57e-51	0.61	0
tulip_all_Contig_1068	toprim domain-containing protein	417	10	3.23e-65	0.906	5	F:nucleic acid binding; P:DNA metabolic process; P:DNA replication; F:ATP binding; F:DNA helicase activity
tulip_all_Contig_1069	hypothetical protein CHGG_11101 [Chaetomium globosum CBS 148.51]	348	2	6.11e-24	0.555	0
tulip_all_Contig_1078	gmp synthase	183	4	5.61e-17	0.91	1	F:catalytic activity
tulip_all_Contig_1083	retrotransposon ty1-copia subclass	763	5	6.77e-23	0.672	0
tulip_all_Contig_1087	atp binding protein	475	10	4.45e-35	0.657	5	F:kinase activity; F:protein kinase activity; F:ATP binding; P:protein amino acid phosphorylation; F:protein binding
tulip_all_Contig_1104	abc transporter family protein	471	10	2.16e-21	0.835	1	C:chloroplast
tulip_all_Contig_1107	glycoside hydrolase family 18 protein	848	10	1.19e-66	0.648	9	F:chitinase activity; F:cation binding; F:hydrolase activity; P:carbohydrate metabolic process; F:catalytic activity; F:hydrolase activity
tulip_all_Contig_1114	PREDICTED: hypothetical protein [Vitis vinifera]	322	2	8.55e-18	0.74	0
tulip_all_Contig_1116	cytochrome p450	235	10	2.55e-22	0.814	8	F:metal ion binding; P:oxidation reduction; F:electron carrier activity; F:oxidoreductase activity; F:heme binding; F:aromatase activity; F:iron ion binding; F:monooxygenase activity
tulip_all_Contig_1117	dna methyltransferase	341	10	1.11e-22	0.821	10	F:transferase activity; C:chromatin; F:chromatin binding; F:methyltransferase activity; F:DNA binding; C:nucleus; P:DNA methylation; F:DNA (cytosine-5-)-methyltransferase activity; P:chromatin assembly or disassembly; F:acyltransferase activity
tulip_all_Contig_1118	phosphatidylinositol n-acetylglucosaminyltransferase	455	10	1.93e-56	0.91	6	P:biosynthetic process; P:GPI anchor biosynthetic process; F:phosphatidylinositol N-acetylglucosaminyltransferase activity; F:transferase activity; ; F:transferase activity
tulip_all_Contig_1131	hypothetical kda protein in chromosome	408	10	1.34e-39	0.774	6	P:hermaphrodite genitalia development; P:nematode larval development; P:molting cycle
tulip_all_Contig_1133	trehalase family expressed	417	10	4.73e-32	0.689	6	P:trehalose metabolic process; P:metabolic process; F:hydrolase activity; F:hydrolase activity
tulip_all_Contig_1134	hypothetical protein SORBIDRAFT_07g024560 [Sorghum bicolor]	508	10	3.07e-71	0.815	4	F:carbohydrate binding; P:carbohydrate metabolic process; F:catalytic activity; F:lyase activity
tulip_all_Contig_1137	dna-binding protein	411	10	3.87e-29	0.726	1	C:mitochondrion
tulip_all_Contig_1143	Os09g0560300 [Oryza sativa Japonica Group]	284	10	2.85e-34	0.944	0
tulip_all_Contig_1147	protein phosphatase	435	3	8.11e-21	0.68	7	F:metal ion binding; C:protein serine/threonine phosphatase complex; P:protein amino acid dephosphorylation; F:hydrolase activity; F:catalytic activity; F:protein serine/threonine phosphatase activity; F:phosphoprotein phosphatase activity
tulip_all_Contig_1159	Os01g0119100 [Oryza sativa Japonica Group]	437	10	1.53e-19	0.712	2	C:mitochondrion; F:transferase activity
tulip_all_Contig_1161	pentatricopeptide repeat-containing	402	10	2.48e-17	0.573	0
tulip_all_Contig_1169	retrotransposon gag protein	488	10	1.74e-29	0.698	7	F:nucleic acid binding; F:RNA binding; P:DNA integration; P:RNA-dependent DNA replication; F:zinc ion binding; F:DNA binding; F:RNA-directed DNA polymerase activity
tulip_all_Contig_1170	transferring glycosyl	439	10	1.51e-43	0.759	3	F:transferase activity; F:cellulose synthase (UDP-forming) activity; F:transferase activity
tulip_all_Contig_1179	f-box and wd40 domain	458	8	4.36e-17	0.81	15	F:transferase activity; P:protein transport; P:protein targeting; P:auxin biosynthetic process; C:membrane; P:protein import; P:transport; F:nucleotide binding; F:ATP binding; F:zinc ion binding; P:intracellular protein transmembrane transport; P:intracellular protein transport; F:protein binding; P:transmembrane transport; F:metal ion binding
tulip_all_Contig_1181	copalyl diphosphate synthase	460	10	1.71e-38	0.775	8	C:plastid; F:ent-copalyl diphosphate synthase activity; F:magnesium ion binding; P:metabolic process; P:diterpene phytoalexin precursor biosynthetic process pathway; P:gibberellin metabolic process; F:lyase activity; F:isomerase activity
tulip_all_Contig_1186	dna mismatch repair protein	372	10	5.4e-30	0.808	4	F:ATP binding; P:mismatch repair; F:mismatched DNA binding; F:DNA binding
tulip_all_Contig_1187	snf7 family protein	398	10	1.28e-21	0.879	3	C:ESCRT III complex; P:vesicle-mediated transport; P:protein transport
tulip_all_Contig_1189	amino acid transporter	414	10	1.01e-47	0.79	6	F:amino acid transmembrane transporter activity; P:amino acid transport; C:integral to membrane; C:membrane; P:transmembrane transport; P:transport
tulip_all_Contig_1191	transcription factor iiia	373	10	2.94e-26	0.757	4	C:cytoplasm; C:nucleolus; F:5S rDNA binding; F:5S rRNA binding
tulip_all_Contig_1194	uroporphyrinogen iii synthase	443	10	9.99e-29	0.822	4	C:plastid; F:uroporphyrinogen-III synthase activity; F:lyase activity; P:tetrapyrrole biosynthetic process
tulip_all_Contig_1195	hypothetical protein VITISV_004909 [Vitis vinifera]	474	10	8.04e-35	0.7	12	C:chromatin; F:chromatin binding; C:nucleus; F:DNA binding; F:nucleic acid binding; F:RNA-directed DNA polymerase activity; F:RNA binding; P:chromatin assembly or disassembly; F:zinc ion binding; P:DNA integration; P:RNA-dependent DNA replication; F:metal ion binding
tulip_all_Contig_1196	receptor protein	377	10	1.36e-31	0.652	18	P:protein amino acid phosphorylation; F:ATP binding; F:kinase activity; C:integral to membrane; C:membrane; F:protein serine/threonine kinase activity; F:protein kinase activity; F:MAP kinase kinase kinase activity; F:receptor activity; P:transmembrane receptor protein tyrosine kinase signaling pathway; P:auxin biosynthetic process; F:nucleotide binding; C:endomembrane system; P:oxidation reducti…
tulip_all_Contig_1199	shikimate dehydrogenase	349	10	2.92e-42	0.861	10	F:NADP or NADPH binding; C:cytoplasm; P:oxidation reduction; F:3-dehydroquinate dehydratase activity; P:aromatic amino acid family biosynthetic process; F:catalytic activity; F:shikimate 5-dehydrogenase activity; P:metabolic process; C:plastid; F:binding
tulip_all_Contig_1208	let12_sollc ame: full=homeobox protein knotted-1-like let12	421	10	6.15e-55	0.919	6	P:regulation of transcription
tulip_all_Contig_1215	ring-h2 finger protein	437	10	1.22e-21	0.719	4	F:metal ion binding; F:binding; F:zinc ion binding; F:protein binding
tulip_all_Contig_1222	rwp-rk domain containing expressed	561	10	9.14e-38	0.565	1	C:cytoplasmic membrane-bounded vesicle
tulip_all_Contig_1223	phosphoglucosamine mutase family protein	394	10	3.38e-22	0.861	1	C:chloroplast
tulip_all_Contig_1235	phenylalanine ammonia-lyase	674	10	5.52e-89	0.898	9	F:ligase activity; P:phenylpropanoid metabolic process; P:biosynthetic process; F:ammonia-lyase activity; F:phenylalanine ammonia-lyase activity; C:cytoplasm; F:lyase activity; F:catalytic activity; P:L-phenylalanine catabolic process
tulip_all_Contig_1240	PREDICTED: hypothetical protein [Vitis vinifera]	361	3	1.65e-16	0.62	0
tulip_all_Contig_1245	lysosomal alpha-	357	10	5.52e-33	0.786	14	F:carbohydrate binding; F:mannosidase activity; F:DNA binding; F:hydrolase activity; F:nucleic acid binding; F:zinc ion binding; F:alpha-mannosidase activity; P:mannose metabolic process; P:DNA integration; P:carbohydrate metabolic process; F:catalytic activity; F:hydrolase activity
tulip_all_Contig_1247	dna binding protein	380	10	1.5e-33	0.765	2	F:nucleic acid binding; F:nucleotide binding
tulip_all_Contig_1250	rhamnolipids biosynthesis 3-oxoacyl-	321	6	5.9e-27	0.6983	5	P:oxidation reduction; F:binding; F:oxidoreductase activity; P:metabolic process; F:catalytic activity
tulip_all_Contig_1254	glutaredoxin family protein	444	10	7.2e-33	0.88	1	C:mitochondrion
tulip_all_Contig_1257	pentatricopeptide repeat-containing	468	10	6.95e-28	0.794	2	C:mitochondrion; F:binding
tulip_all_Contig_1264	protein	341	10	1.18e-29	0.948	4	F:ligase activity; P:regulation of protein metabolic process; P:post-translational protein modification; F:small conjugating protein ligase activity
tulip_all_Contig_1265	dna binding	460	10	2.59e-27	0.858	2	P:regulation of transcription; F:DNA binding
tulip_all_Contig_1280	basic helix-loop- expressed	258	9	7.5e-22	0.7767	1	F:catalytic activity
tulip_all_Contig_1282	conserved hypothetical protein [Ricinus communis]	274	4	1.7e-16	0.97	3	F:RNA polymerase II transcription mediator activity; P:regulation of transcription from RNA polymerase II promoter; C:mediator complex
tulip_all_Contig_1284	af272750_1kinesin heavy chain	502	10	1.03e-27	0.841	1	F:protein binding
tulip_all_Contig_1286	predicted protein [Populus trichocarpa]	505	10	4.27e-18	0.84	0
tulip_all_Contig_1290	alpha- -mannosyl-glycoprotein beta- 2-n-	381	10	1.13e-26	0.761	6	P:protein amino acid N-linked glycosylation; C:cytoplasmic membrane-bounded vesicle; F:alpha-1
tulip_all_Contig_1292	hypothetical protein OsJ_01668 [Oryza sativa Japonica Group]	426	10	4.06e-36	0.684	0
tulip_all_Contig_1294	serine-threonine protein plant-	514	10	2.51e-29	0.657	6	F:kinase activity; P:oxidation reduction; C:cytoplasmic membrane-bounded vesicle; F:oxidoreductase activity; F:2-alkenal reductase activity; F:protein binding
tulip_all_Contig_1297	cytochrome p450	317	10	6.43e-20	0.715	7	F:metal ion binding; P:oxidation reduction; F:electron carrier activity; F:oxidoreductase activity; F:heme binding; F:iron ion binding; F:monooxygenase activity
tulip_all_Contig_1305	dna binding	597	4	1.11e-30	0.5125	0
tulip_all_Contig_1306	chalcone isomerase	481	4	5.6e-22	0.6175	3	F:intramolecular lyase activity; P:cellular amino acid derivative biosynthetic process; F:isomerase activity
tulip_all_Contig_1309	protein	403	10	1.49e-46	0.979	2	C:cytosolic large ribosomal subunit; C:membrane
tulip_all_Contig_1310	hypothetical protein Mtub2_10695 [Mycobacterium tuberculosis 210]	565	10	7.97e-17	0.816	0
tulip_all_Contig_1313	hypothetical protein OsI_37707 [Oryza sativa Indica Group]	373	10	1.78e-23	0.745	0
tulip_all_Contig_1314	iaa30 - auxin-responsive aux iaa family member	448	10	3.24e-17	0.963	5	P:transcription; P:auxin mediated signaling pathway; P:regulation of transcription; F:protein dimerization activity; C:nucleus
tulip_all_Contig_1319	elote1 polyprotein	454	10	3.52e-40	0.794	5	F:metal ion binding; F:nucleic acid binding; P:DNA integration; F:zinc ion binding; F:DNA binding
tulip_all_Contig_1323	cyclophilin-type peptidyl-prolyl cis-trans isomerase- bmcyp-2	494	10	3.47e-27	0.722	5	C:cytoplasm; F:peptidyl-prolyl cis-trans isomerase activity; P:protein folding; F:peptide binding; F:isomerase activity
tulip_all_Contig_1327	sphingolipid fatty acid alpha hydroxylase	536	10	5.69e-40	0.705	7	P:very-long-chain fatty acid metabolic process; P:response to UV-B; F:fatty acid alpha-hydroxylase activity; P:negative regulation of programmed cell death; P:lignin biosynthetic process; F:ferulate 5-hydroxylase activity; C:endoplasmic reticulum
tulip_all_Contig_1333	hypothetical protein OsJ_27955 [Oryza sativa Japonica Group]	646	2	5.52e-16	0.87	0
tulip_all_Contig_1337	unknown [Picea sitchensis]	343	4	2.89e-16	0.7475	2	C:endomembrane system; F:carboxylesterase activity
tulip_all_Contig_1340	tyrosine nicotianamine aminotransferases family expressed	389	5	7.6e-19	0.854	7	P:biosynthetic process; P:cellular amino acid and derivative metabolic process; F:1-aminocyclopropane-1-carboxylate synthase activity; F:catalytic activity; F:transaminase activity; F:pyridoxal phosphate binding; F:transferase activity
tulip_all_Contig_1345	avr9 cf-9 rapidly elicited protein 141	310	10	6.18e-24	0.702	2	C:cytoplasmic membrane-bounded vesicle; C:membrane
tulip_all_Contig_1346	3-isopropylmalate dehydrogenase 2	385	10	1.56e-49	0.908	13	F:NAD or NADH binding; F:3-isopropylmalate dehydrogenase activity; P:branched chain family amino acid biosynthetic process; C:cytoplasm; P:oxidation reduction; F:oxidoreductase activity
tulip_all_Contig_1352	u2 snrnp auxiliary small	469	10	1.14e-22	0.56	8	C:plastid; F:nucleic acid binding; F:metal ion binding; F:RNA binding; F:nucleotide binding; F:sugar binding; F:zinc ion binding; C:nucleus
tulip_all_Contig_1358	binding protein transporter	525	10	1.81e-49	0.758	3	F:binding; P:intracellular protein transport; F:protein transporter activity
tulip_all_Contig_1359	flavone synthase ii	381	10	4.79e-29	0.746	10	F:heme binding; C:cytoplasmic membrane-bounded vesicle; F:iron ion binding; F:electron carrier activity; F:isoflavone 2'-hydroxylase activity; P:oxidation reduction; F:oxidoreductase activity; P:electron transport chain; F:metal ion binding; F:monooxygenase activity
tulip_all_Contig_1361	nadh dehydrogenase subunit 5	745	10	2.07e-98	0.801	12	C:mitochondrial respiratory chain complex I; C:integral to membrane; C:membrane; C:mitochondrial inner membrane; C:respiratory chain; F:NADH dehydrogenase (ubiquinone) activity; C:mitochondrion; P:transport; P:oxidation reduction; F:oxidoreductase activity; P:ATP synthesis coupled electron transport; P:electron transport chain
tulip_all_Contig_1362	protein arginine n-	354	10	5.1e-47	0.93	6	F:methyltransferase activity; F:protein methyltransferase activity; C:cytoplasm; F:transferase activity; P:protein amino acid methylation; F:histone-arginine N-methyltransferase activity
tulip_all_Contig_1376	udp-glucose:flavonoid 3-o-glucosyltransferase	642	10	3.87e-46	0.654	4	F:anthocyanidin 3-O-glucosyltransferase activity; P:quercetin O-glucoside biosynthetic process; P:kaempferol O-glucoside biosynthetic process; P:cyanidin 3-O-glucoside biosynthetic process
tulip_all_Contig_1380	cytosine allantoin family protein	619	10	2e-65	0.745	4	F:nucleobase transmembrane transporter activity; C:membrane; P:nucleobase
tulip_all_Contig_1381	predicted protein [Populus trichocarpa]	341	10	1.2e-32	0.932	2	; P:biological_process
tulip_all_Contig_1384	glucan endo- -beta-glucosidase 4	464	10	4.49e-46	0.786	8	F:hydrolase activity
tulip_all_Contig_1393	nadhp hc toxin	506	10	2.84e-29	0.809	10	F:dihydrokaempferol 4-reductase activity; F:coenzyme binding; P:cellular metabolic process; P:oxidation reduction; F:oxidoreductase activity; F:3-beta-hydroxy-delta5-steroid dehydrogenase activity; F:catalytic activity; P:metabolic process; P:steroid biosynthetic process; F:binding
tulip_all_Contig_1395	60s ribosomal protein l19	462	10	2.66e-35	0.812	5	F:structural constituent of ribosome; P:translation; C:ribonucleoprotein complex; C:ribosome; C:intracellular
tulip_all_Contig_1396	aldo keto reductase family protein	419	10	1.02e-20	0.968	3	C:plastoglobule; C:chloroplast envelope; C:chloroplast thylakoid membrane
tulip_all_Contig_1399	zinc finger c-x8-c-x5-c-x3-h type family expressed	389	10	6.43e-18	0.589	5	F:nucleic acid binding; F:RNA binding; F:metal ion binding; F:zinc ion binding; C:nucleus
tulip_all_Contig_1405	14-3-3 protein	443	10	2.17e-45	0.946	1	F:protein domain specific binding
tulip_all_Contig_1409	atp-dependent rna	647	10	8.49e-25	0.921	11	F:helicase activity; P:auxin biosynthetic process; C:mitochondrion; F:hydrolase activity; F:double-stranded RNA binding; F:nucleic acid binding; F:nucleotide binding; F:ATP binding; F:RNA binding; F:ATP-dependent helicase activity; C:intracellular
tulip_all_Contig_1410	Os02g0752300 [Oryza sativa Japonica Group]	565	10	1.77e-32	0.698	0
tulip_all_Contig_1411	wrky domain class transcription factor	566	1	2.32e-16	0.53	0
tulip_all_Contig_1412	-5	471	10	4.21e-17	0.786	10	P:deadenylation-independent decapping of nuclear-transcribed mRNA; F:5'-3' exoribonuclease activity; P:regulation of gene expression
tulip_all_Contig_1423	protein	596	10	1.47e-43	0.646	1	F:binding
tulip_all_Contig_1425	ribosomal protein l32-like protein	583	10	5.93e-42	0.963	2	C:nucleolus; C:cytosolic large ribosomal subunit
tulip_all_Contig_1429	conserved hypothetical protein [Ricinus communis]	414	8	2.01e-17	0.7125	1	C:mitochondrion
tulip_all_Contig_1430	protein	244	10	3.64e-29	0.775	3	C:cytoplasmic membrane-bounded vesicle; F:hydrolase activity
tulip_all_Contig_1432	predicted protein [Physcomitrella patens subsp. patens]	430	2	6.15e-17	0.7	8	F:RNA binding; F:phenylalanine-tRNA ligase activity; F:ATP binding; P:translation; C:cytoplasm; F:magnesium ion binding; F:nucleotide binding; P:phenylalanyl-tRNA aminoacylation
tulip_all_Contig_1439	chromosome-associated kinesin	373	10	2.06e-49	0.906	7	F:ATP binding; F:nucleotide binding; F:microtubule motor activity; P:auxin biosynthetic process; F:motor activity; P:microtubule-based movement; C:microtubule
tulip_all_Contig_1441	suf4 (suppressor of frigida4) dna binding protein heterodimerization protein homodimerization transcription factor	450	10	9.97e-35	0.851	6	P:negative regulation of flower development; P:regulation of transcription; F:DNA binding; F:protein heterodimerization activity; F:protein homodimerization activity; C:nucleus
tulip_all_Contig_1456	gag protein	424	10	5.51e-37	0.769	10	F:DNA binding; F:nucleic acid binding; F:RNA-directed DNA polymerase activity; F:zinc ion binding; F:RNA binding; P:DNA integration; F:aspartic-type endopeptidase activity; P:RNA-dependent DNA replication; P:regulation of transcription
tulip_all_Contig_1460	rna-binding protein 10	441	10	4.85e-29	0.763	4	F:nucleic acid binding; F:nucleotide binding; F:zinc ion binding; C:intracellular
tulip_all_Contig_1464	zinc finger	240	10	1.54e-19	0.938	3	F:metal ion binding; F:zinc ion binding; F:protein binding
tulip_all_Contig_1467	transcription factor	408	4	7.14e-17	0.935	6	P:regulation of transcription
tulip_all_Contig_1472	nadp-thioredoxin reductase c precursor	343	10	1.13e-17	0.84	9	C:mitochondrion; F:FAD binding; C:cytoplasm; P:oxidation reduction; F:oxidoreductase activity; P:cell redox homeostasis; F:thioredoxin-disulfide reductase activity; P:removal of superoxide radicals; C:plastid
tulip_all_Contig_1473	cytochrome-c oxidase chain vi	631	10	1.93e-34	0.677	1	F:cytochrome-c oxidase activity
tulip_all_Contig_1476	1-aminocyclopropane-1-carboxylate synthase	429	10	8.16e-52	0.895	6	P:biosynthetic process; F:1-aminocyclopropane-1-carboxylate synthase activity; F:catalytic activity; F:lyase activity; F:pyridoxal phosphate binding; F:transferase activity
tulip_all_Contig_1485	hypothetical protein VITISV_003944 [Vitis vinifera]	550	10	2.17e-45	0.73	5	F:nucleic acid binding; F:metal ion binding; P:DNA integration; F:zinc ion binding; F:DNA binding
tulip_all_Contig_1486	hypothetical protein VITISV_003944 [Vitis vinifera]	384	10	5.63e-30	0.709	5	F:nucleic acid binding; F:metal ion binding; P:DNA integration; F:zinc ion binding; F:DNA binding
tulip_all_Contig_1487	unknown [Zea mays]	398	10	6.98e-36	0.804	6	F:binding; C:integral to membrane; C:membrane; P:transmembrane transport; C:mitochondrial inner membrane; P:transport
tulip_all_Contig_1491	protein ariadne-	473	10	2.07e-19	0.716	4	F:metal ion binding; P:biological_process; F:zinc ion binding; F:protein binding
tulip_all_Contig_1496	unknown [Zea mays]	660	10	4.57e-61	0.743	3	C:mitochondrion; C:cytoplasmic membrane-bounded vesicle; F:transferase activity
tulip_all_Contig_1504	unknown [Dimocarpus longan]	696	10	3.56e-33	0.548	1	C:cytoplasmic membrane-bounded vesicle
tulip_all_Contig_1505	mya1 (myosin 1) motor protein binding	293	10	1.25e-42	0.967	8	P:cell growth; P:peroxisome localization; P:fruit development; F:identical protein binding; P:cell division; P:post-embryonic development; P:mitochondrion localization; P:Golgi localization
tulip_all_Contig_1507	atp-dependent protease la domain-containing protein	616	10	6.39e-48	0.718	3	P:proteolysis; F:ATP-dependent peptidase activity;
tulip_all_Contig_1508	hypothetical protein OsJ_27400 [Oryza sativa Japonica Group]	558	4	1.72e-16	0.48	0
tulip_all_Contig_1509	26s proteasome non-atpase regulatory subunit 14	483	10	1.07e-68	0.938	1	C:proteasome complex
tulip_all_Contig_1512	d-3-phosphoglycerate dehydrogenase	748	10	1.89e-91	0.945	12	F:phosphoglycerate dehydrogenase activity; F:NAD or NADH binding; P:oxidation reduction; F:amino acid binding; F:oxidoreductase activity; F:oxidoreductase activity
tulip_all_Contig_1514	pentatricopeptide repeat-containing protein	318	6	6.76e-19	0.7567	1	C:chloroplast
tulip_all_Contig_1515	short-chain dehydrogenase reductase family protein	288	10	7.49e-30	0.79	6	P:oxidation reduction; F:binding; F:oxidoreductase activity; P:metabolic process; F:catalytic activity;
tulip_all_Contig_1524	poly -binding	603	10	2.38e-28	0.59	1	F:RNA binding
tulip_all_Contig_1528	hypothetical protein OsI_05691 [Oryza sativa Indica Group]	521	10	9.29e-50	0.712	3	C:mitochondrion; ; P:biological_process
tulip_all_Contig_1529	meiotic recombination protein	516	10	1.75e-64	0.911	12	P:auxin biosynthetic process; F:DNA-dependent ATPase activity; P:DNA metabolic process; F:DNA binding; C:nucleus; F:nucleotide binding; F:nucleoside-triphosphatase activity; F:ATP binding; F:protein binding; P:reciprocal meiotic recombination; P:cell cycle; P:meiosis
tulip_all_Contig_1531	transposon en spm sub- expressed	681	8	2.89e-21	0.6713	0
tulip_all_Contig_1533	hypothetical protein 10.t00044 [Asparagus officinalis]	397	2	1.97e-26	0.85	0
tulip_all_Contig_1534	taxadien-5-alpha-ol o-acetyltransferase	421	4	1.77e-16	0.675	1	F:transferase activity
tulip_all_Contig_1540	nac domain ipr003441	623	7	9.24e-18	0.8186	5	P:multicellular organismal development; P:regulation of transcription; ; F:transcription factor activity; F:DNA binding
tulip_all_Contig_1547	rna-directed dna polymerase (reverse transcriptase) ribonuclease h	408	4	2.22e-18	0.56	5	F:nucleic acid binding; F:RNA binding; F:ribonuclease H activity; P:RNA-dependent DNA replication; F:RNA-directed DNA polymerase activity
tulip_all_Contig_1549	metal tolerance protein	600	10	1.72e-71	0.717	4	F:cation transmembrane transporter activity; C:membrane; P:transmembrane transport; P:cation transport
tulip_all_Contig_1551	PREDICTED: hypothetical protein isoform 1 [Vitis vinifera]	360	10	5.44e-25	0.613	4	C:plastid; ; P:biological_process;
tulip_all_Contig_1552	predicted protein [Populus trichocarpa]	463	10	3.71e-37	0.748	3	; P:biological_process;
tulip_all_Contig_1554	protein	465	10	2.32e-31	0.607	4	C:plastid; F:acyltransferase activity; P:metabolic process; F:transferase activity
tulip_all_Contig_1560	binding protein binding	399	10	8.67e-41	0.813	5	F:binding; C:cytoplasmic membrane-bounded vesicle; P:RNA metabolic process; F:protein binding;
tulip_all_Contig_1565	actin-binding protein	628	10	1.41e-61	0.771	0
tulip_all_Contig_1578	receptor protein	561	10	2.25e-56	0.777	16	F:transferase activity; P:auxin biosynthetic process; C:integral to membrane; F:protein serine/threonine kinase activity; C:membrane; F:2-alkenal reductase activity; F:protein kinase activity; P:protein amino acid phosphorylation; F:nucleotide binding; F:ATP binding; P:oxidation reduction; F:kinase activity; F:oxidoreductase activity; F:MAP kinase kinase kinase activity; F:receptor activity; F:pr…
tulip_all_Contig_1586	nuclear pore complex protein nup205 related	290	10	5.75e-22	0.846	0
tulip_all_Contig_1587	unnamed protein product [Vitis vinifera]	290	3	2.5e-17	0.79	1	F:RNA binding
tulip_all_Contig_1591	thimet oligopeptidase	321	10	1.5e-33	0.844	5	P:proteolysis; F:metallopeptidase activity; F:hydrolase activity; F:metalloendopeptidase activity; F:peptidase activity
tulip_all_Contig_1598	rhamnose synthase	555	10	7.28e-72	0.955	6	C:soluble fraction; F:UDP-glucose 4
tulip_all_Contig_1601	hypothetical protein BrnapMp063 [Brassica napus]	257	1	1.42e-27	0.9	1	C:mitochondrion
tulip_all_Contig_1607	carb (carbamoyl phosphate synthetase b) atp binding carbamoyl-phosphate synthase catalytic	693	10	7.23e-108	0.898	3	C:chloroplast stroma; P:cellular response to phosphate starvation; C:membrane
tulip_all_Contig_1608	phosphatidylinositol 3-kinase 1	588	10	6.15e-26	0.896	11	F:transferase activity; F:inositol or phosphatidylinositol kinase activity; F:1-phosphatidylinositol-3-kinase activity; F:nucleotide binding; P:phosphoinositide phosphorylation; F:ATP binding; F:kinase activity; P:phosphoinositide-mediated signaling; C:phosphoinositide 3-kinase complex; F:phosphotransferase activity
tulip_all_Contig_1620	kup-related potassium transporter	405	10	1.76e-31	0.643	3	C:membrane; P:potassium ion transport; F:potassium ion transmembrane transporter activity
tulip_all_Contig_1626	hypothetical protein OsJ_29218 [Oryza sativa Japonica Group]	399	10	3.02e-39	0.849	0
tulip_all_Contig_1632	transcription factor myb94	272	10	6.46e-26	0.918	7	P:response to jasmonic acid stimulus; P:response to cadmium ion; P:response to salicylic acid stimulus; P:response to auxin stimulus; P:response to abscisic acid stimulus; P:response to ethylene stimulus; P:response to salt stress
tulip_all_Contig_1634	PREDICTED: hypothetical protein [Vitis vinifera]	369	10	4.55e-27	0.677	0
tulip_all_Contig_1636	hexose transporter	643	10	3.69e-97	0.932	8	P:carbohydrate transport; C:integral to membrane; F:substrate-specific transmembrane transporter activity; C:membrane; F:sugar:hydrogen symporter activity; P:transmembrane transport; F:transporter activity; P:transport
tulip_all_Contig_1643	zinc finger	500	10	2.59e-43	0.649	1
tulip_all_Contig_1646	ent-kaurene synthase	384	10	3.02e-34	0.725	5	C:plastid; C:mitochondrion; F:magnesium ion binding; P:metabolic process; F:lyase activity
tulip_all_Contig_1652	cytochrome b	474	10	6.87e-36	0.858	10	C:integral to membrane; C:membrane; F:electron carrier activity; C:respiratory chain; C:mitochondrion; P:transport; F:oxidoreductase activity; P:respiratory electron transport chain; P:electron transport chain; F:metal ion binding
tulip_all_Contig_1653	class i	452	10	1.53e-51	0.779	8	P:chitin catabolic process; P:carbohydrate metabolic process; P:metabolic process; F:hydrolase activity; F:hydrolase activity
tulip_all_Contig_1655	dna polymerase delta small	642	10	6.24e-78	0.776	5	P:DNA replication; F:nucleotidyltransferase activity; F:DNA-directed DNA polymerase activity; F:transferase activity; F:DNA binding
tulip_all_Contig_1659	cytochrome c oxidase subunit	231	8	1.72e-16	0.94	2	C:mitochondrion; F:cytochrome-c oxidase activity
tulip_all_Contig_1660	e3 ubiquitin protein ligase	252	8	2.34e-31	0.8875	5	F:binding; F:ligase activity; F:acid-amino acid ligase activity; C:intracellular; P:protein modification process
tulip_all_Contig_1661	hypothetical protein VITISV_014855 [Vitis vinifera]	327	4	1.29e-20	0.8	5	F:nucleic acid binding; F:metal ion binding; P:DNA integration; F:zinc ion binding; F:DNA binding
tulip_all_Contig_1663	udp-glucose pyrophosphorylase	382	10	1.47e-62	0.945	5	F:nucleotidyltransferase activity; C:cytoplasm; F:UTP:glucose-1-phosphate uridylyltransferase activity; F:transferase activity; P:metabolic process
tulip_all_Contig_1670	receptor serine-threonine protein	406	10	1.73e-51	0.906	10	F:transferase activity; P:auxin biosynthetic process; F:protein serine/threonine kinase activity; F:protein kinase activity; P:protein amino acid phosphorylation; F:nucleotide binding; F:non-membrane spanning protein tyrosine kinase activity; F:ATP binding; F:kinase activity; F:receptor activity
tulip_all_Contig_1671	c2 domain-containing protein gram domain-containing protein	725	10	5.86e-87	0.782	3	C:endomembrane system; ; P:biological_process
tulip_all_Contig_1675	protein phosphatase 2c-related pp2c-related	353	10	2.55e-30	0.755	7	C:plastid; F:hydrolase activity; F:catalytic activity; P:biological_process; F:protein serine/threonine phosphatase activity; F:phosphoprotein phosphatase activity;
tulip_all_Contig_1677	mrp-like abc transporter	354	10	1.59e-32	0.816	8	F:folic acid transporter activity; P:stomatal movement; P:response to water deprivation; C:plant-type vacuole; P:response to wounding; C:vacuolar membrane; P:response to nematode; C:plasma membrane
tulip_all_Contig_1684	mitochondrial carnitine acylcarnitine carrier	331	10	4.32e-30	0.803	8	C:mitochondrion; F:binding; C:integral to membrane; C:membrane; P:transmembrane transport; C:mitochondrial inner membrane; F:transporter activity; P:transport
tulip_all_Contig_1693	transcription factor transcription initiation factor	338	10	1.93e-22	0.873	4	P:transcription initiation from RNA polymerase II promoter; F:translation initiation factor activity; F:RNA polymerase II transcription factor activity; C:transcription factor TFIIA complex
tulip_all_Contig_1694	hypothetical protein VITISV_001861 [Vitis vinifera]	373	10	4.11e-20	0.572	5	F:metal ion binding; F:nucleic acid binding; P:DNA integration; F:zinc ion binding; F:DNA binding
tulip_all_Contig_1696	kinesin heavy	990	10	7.71e-31	0.631	12	P:microtubule-based movement; P:auxin biosynthetic process; C:integral to membrane; C:membrane; C:microtubule; P:transport; F:nucleotide binding; F:ATP binding; F:microtubule motor activity; F:motor activity; P:transmembrane transport; F:binding
tulip_all_Contig_1698	2-oxo acid lipoyl-binding site	368	10	1.06e-30	0.771	3	F:RNA polymerase II transcription mediator activity; P:regulation of transcription from RNA polymerase II promoter; C:mediator complex
tulip_all_Contig_1699	sensor histidine	414	10	5.4e-33	0.778	11	P:primary root development; P:regulation of anthocyanin metabolic process; P:regulation of stomatal movement; F:protein binding; F:transcription factor activity; P:leaf senescence; P:regulation of chlorophyll biosynthetic process; P:shoot development; P:cytokinin mediated signaling pathway; C:nucleus; P:ethylene mediated signaling pathway
tulip_all_Contig_1700	transport inhibitor response 1	577	10	1.99e-18	0.839	2	P:auxin mediated signaling pathway; F:inositol hexakisphosphate binding
tulip_all_Contig_1702	transcription factor iiia	744	10	2.83e-55	0.764	3	F:nucleic acid binding; F:zinc ion binding; C:intracellular
tulip_all_Contig_1703	PREDICTED: hypothetical protein [Vitis vinifera]	316	10	1.02e-20	0.662	3	P:response to light stimulus; F:signal transducer activity; F:protein binding
tulip_all_Contig_1711	epc1 (ectopically parting cells) udp-glucosyltransferase transferring glycosyl groups	383	10	8.96e-52	0.816	3	P:cell-cell adhesion; C:Golgi apparatus; P:phloem or xylem histogenesis
tulip_all_Contig_1715	at1g48030-like protein	500	10	2.05e-21	0.739	9	F:copper ion binding; F:zinc ion binding; C:mitochondrion; F:cobalt ion binding; P:response to light stimulus; F:ATP binding; F:protein binding; P:response to cadmium ion; C:apoplast
tulip_all_Contig_1721	saccharopine dehydrogenase family expressed	528	10	3.63e-68	0.85	4	C:plastid; F:binding; P:metabolic process; F:catalytic activity
tulip_all_Contig_1740	clathrin coat assembly protein ap-	349	10	4.83e-29	0.913	6	C:clathrin adaptor complex; P:vesicle-mediated transport; C:clathrin vesicle coat; P:intracellular protein transport; F:protein binding; P:transport
tulip_all_Contig_1742	cytochrome p450	507	10	6.02e-51	0.742	7	F:metal ion binding; P:oxidation reduction; F:electron carrier activity; F:oxidoreductase activity; F:heme binding; F:iron ion binding; F:monooxygenase activity
tulip_all_Contig_1748	ppr89_arath ame: full=pentatricopeptide repeat-containing protein at1g62350	523	10	6.55e-67	0.79	5	F:RNA binding; C:mitochondrion; ; F:ribonuclease T2 activity; P:biological_process
tulip_all_Contig_1753	heat shock transcription factor a-2	243	10	8.66e-31	0.871	8	P:regulation of transcription
tulip_all_Contig_1765	asynapsis 1	281	1	1.9e-18	0.78	1	P:mitosis
tulip_all_Contig_1766	PREDICTED: hypothetical protein [Vitis vinifera]	535	10	4.95e-23	0.718	4	C:plastid; ; P:biological_process;
tulip_all_Contig_1772	transcription factor-related	328	10	5.98e-39	0.927	6	C:endomembrane system; P:regulation of transcription
tulip_all_Contig_1777	f-box protein	473	10	3.55e-32	0.753	0
tulip_all_Contig_1782	protein expressed	307	10	2.51e-38	0.86	10	F:transferase activity; F:protein serine/threonine kinase activity; F:protein kinase activity; F:protein kinase C activity; P:protein amino acid phosphorylation; F:nucleotide binding; F:ATP binding; F:kinase activity; F:protein tyrosine kinase activity; C:chloroplast
tulip_all_Contig_1788	beta-ketoacyl-coa synthase family protein	267	10	1.71e-20	0.833	3	P:response to cold; C:endoplasmic reticulum; P:response to light stimulus
tulip_all_Contig_1798	p0_tyyvf ame: full=suppressor of silencing p0 ame: full=29 kda protein ame: full=protein orf0	293	10	1.83e-34	0.776	1	P:interspecies interaction between organisms
tulip_all_Contig_1800	predicted protein [Naegleria gruberi]	374	2	1.71e-16	0.67	2	P:oxidation reduction; F:oxidoreductase activity
tulip_all_Contig_1802	type ii inositol 5-	396	9	3.15e-20	0.6867	3	F:phosphatidylinositol-4
tulip_all_Contig_1807	hypothetical protein VITISV_043102 [Vitis vinifera]	391	10	3.51e-24	0.802	5	F:metal ion binding; F:nucleic acid binding; P:DNA integration; F:zinc ion binding; F:DNA binding
tulip_all_Contig_1812	multidrug resistance	347	10	4.86e-35	0.924	5	P:drug transmembrane transport; F:drug transmembrane transporter activity; C:membrane; P:transmembrane transport; F:antiporter activity
tulip_all_Contig_1821	zinc c2h2 type family protein	357	10	3.1e-20	0.643	2	F:zinc ion binding; C:intracellular
tulip_all_Contig_1837	rhamnosyl transferase	376	2	1.11e-17	0.695	4	F:transferase activity; P:metabolic process; F:transferase activity
tulip_all_Contig_1852	hypothetical protein SORBIDRAFT_06g003053 [Sorghum bicolor]	257	10	9.48e-33	0.881	6	P:oxidation reduction; C:glycerol-3-phosphate dehydrogenase complex; F:oxidoreductase activity; F:glycerol-3-phosphate oxidase activity; F:glycerol-3-phosphate dehydrogenase activity; P:glycerol-3-phosphate metabolic process
tulip_all_Contig_1866	root hair defective 3 gtp-binding	528	10	1.8e-29	0.695	5	F:GTP binding; F:nucleotide binding; C:integral to membrane; F:hydrolase activity; C:membrane
tulip_all_Contig_1874	plant synaptotagmin	358	10	9.56e-43	0.881	0
tulip_all_Contig_1883	transparent testa 12	541	10	9.59e-49	0.827	7	P:drug transmembrane transport; F:sodium:dicarboxylate symporter activity; F:drug transmembrane transporter activity; C:membrane; P:transmembrane transport; F:antiporter activity; P:dicarboxylic acid transport
tulip_all_Contig_1884	pentatricopeptide repeat-containing protein	517	10	1.3e-67	0.793	4	C:plastid; F:binding; C:chloroplast; P:biological_process
tulip_all_Contig_1885	tetratricopeptide repeat	375	10	4.14e-37	0.839	2	C:plastid; F:binding
tulip_all_Contig_1886	unknow protein	250	10	2.35e-20	0.872	1	F:ATP binding
tulip_all_Contig_1889	zinc finger c-x8-c-x5-c-x3-h type family expressed	487	10	1.88e-65	0.864	5	F:nucleic acid binding; F:RNA binding; F:metal ion binding; F:nucleotide binding; F:zinc ion binding
tulip_all_Contig_1891	ccb21_orysi ame: full=cyclin-b2-1 ame: full= s1 ame: full=g2 mitotic-specific cyclin-b2-1 short= 2 1	300	10	3.67e-21	0.931	3	P:cell cycle; P:cell division; C:nucleus
tulip_all_Contig_1908	acid phosphatase survival protein	246	10	1.47e-30	0.897	7	F:5'-nucleotidase activity; F:metal ion binding; C:cytoplasm; F:hydrolase activity; F:acid phosphatase activity; P:biological_process;
tulip_all_Contig_1910	microsomal signal peptidase 25 kd	295	9	1.52e-18	0.7156	1	C:endoplasmic reticulum
tulip_all_Contig_1929	emb1381 (embryo defective 1381)	370	8	2.49e-33	0.845	0
tulip_all_Contig_1938	heat shock protein binding	266	10	1.07e-23	0.839	4	F:unfolded protein binding; P:response to stress; P:protein folding; F:heat shock protein binding
tulip_all_Contig_1943	transcription factor	337	10	1.02e-23	0.629	3	P:regulation of transcription; F:DNA binding; C:nucleus
tulip_all_Contig_1954	thioesterase family protein	410	10	1.74e-47	0.846	1	C:peroxisome
tulip_all_Contig_1959	protein	568	10	5.86e-28	0.705	9	F:iron ion binding; P:fatty acid biosynthetic process; F:oxidoreductase activity
tulip_all_Contig_1963	elicitor-responsive protein 1	401	10	9.4e-33	0.683	0
tulip_all_Contig_1965	proliferating-cell nucleolar	468	10	6.21e-61	0.919	3	F:RNA binding; F:methyltransferase activity; C:mitochondrion
tulip_all_Contig_1970	glutamyl-trna synthetase	323	10	1.36e-31	0.735	12	F:ligase activity; P:auxin biosynthetic process; P:tRNA aminoacylation for protein translation; F:nucleotide binding; C:cytoplasm; P:translation; F:ATP binding; F:glutamate-tRNA ligase activity; F:aminoacyl-tRNA ligase activity; F:ligase activity
tulip_all_Contig_1978	predicted protein [Populus trichocarpa]	304	10	9.28e-33	0.846	7	P:lignin catabolic process; F:metal ion binding; P:oxidation reduction; F:oxidoreductase activity; F:copper ion binding; C:apoplast; F:laccase activity
tulip_all_Contig_1982	thimet oligopeptidase	301	10	1.22e-32	0.862	5	P:proteolysis; F:metallopeptidase activity; F:hydrolase activity; F:metalloendopeptidase activity; F:peptidase activity
tulip_all_Contig_1984	ribosomal rna	338	10	1.34e-23	0.678	8	C:plastid; F:nucleic acid binding; F:methyltransferase activity; P:rRNA processing; F:transferase activity; P:rRNA methylation; P:methylation; C:nucleus
tulip_all_Contig_1997	protein phosphatase	364	10	2.85e-50	0.877	7	F:metal ion binding; C:protein serine/threonine phosphatase complex; P:protein amino acid dephosphorylation; F:hydrolase activity; F:catalytic activity; F:protein serine/threonine phosphatase activity; F:phosphoprotein phosphatase activity
tulip_all_Contig_2000	pyridoxin biosynthesis protein er1	385	10	1.96e-43	0.712	3	P:pyridoxal phosphate biosynthetic process; P:metabolic process; F:catalytic activity
tulip_all_Contig_2022	hypothetical protein VITISV_042965 [Vitis vinifera]	507	10	1.71e-29	0.581	4	P:proteolysis; F:cysteine-type peptidase activity; F:zinc ion binding; C:intracellular
tulip_all_Contig_2023	hypothetical protein VITISV_030993 [Vitis vinifera]	300	10	9.95e-35	0.825	5	F:metal ion binding; F:nucleic acid binding; P:DNA integration; F:zinc ion binding; F:DNA binding
tulip_all_Contig_2039	set domain protein	245	10	1.21e-24	0.799	7	P:secondary shoot formation; F:histone methyltransferase activity (H3-K4 specific); P:negative regulation of flower development; P:positive regulation of histone methylation; P:carotenoid metabolic process; P:regulation of gene expression
tulip_all_Contig_2044	leucine-rich repeat family protein	295	7	5.42e-18	0.8	3	C:mitochondrion; C:cytoplasmic membrane-bounded vesicle; C:membrane
tulip_all_Contig_2052	calcineurin subunit b	456	10	1.85e-57	0.91	1	F:calcium ion binding
tulip_all_Contig_2065	PREDICTED: hypothetical protein [Vitis vinifera]	358	10	7.09e-49	0.895	7	F:kinase activity; F:ATP binding; F:transferase activity; F:diphosphate-fructose-6-phosphate 1-phosphotransferase activity; F:6-phosphofructokinase activity; P:glycolysis; C:6-phosphofructokinase complex
tulip_all_Contig_2070	unknown [Zea mays]	408	4	2.08e-16	0.87	0
tulip_all_Contig_2093	isochorismate synthase	447	10	2.55e-30	0.71	4	F:isochorismate synthase activity; P:biosynthetic process; C:plastid; F:isomerase activity
tulip_all_Contig_2101	hypothetical protein MA4_54B05.28 [Musa acuminata]	467	10	2.47e-50	0.785	3	; P:biological_process;
tulip_all_Contig_2103	lysine ketoglutarate reductase trans-splicing related 1	294	10	2.56e-30	0.788	0
tulip_all_Contig_2108	unknown [Zea mays]	275	10	4.41e-29	0.898	1	C:mitochondrion
tulip_all_Contig_2112	gag protein	355	10	2.03e-36	0.852	8	P:regulation of transcription
tulip_all_Contig_2117	tropinone expressed	356	10	3.26e-33	0.833	6	P:oxidation reduction; F:binding; F:tropine dehydrogenase activity; F:oxidoreductase activity; P:metabolic process; F:catalytic activity
tulip_all_Contig_2120	plastid hexose transporter	422	10	1.45e-49	0.95	10	F:transporter activity; C:integral to membrane; C:membrane; F:2-alkenal reductase activity; P:carbohydrate transport; P:transport; F:substrate-specific transmembrane transporter activity; P:oxidation reduction; F:oxidoreductase activity; P:transmembrane transport
tulip_all_Contig_2126	rdr3_orysj ame: full=probable rna-dependent rna polymerase 3 short= 3	530	10	6.92e-27	0.6	0
tulip_all_Contig_2129	chromosome-associated kinesin	276	10	9.9e-27	0.789	7	F:ATP binding; F:nucleotide binding; F:microtubule motor activity; P:auxin biosynthetic process; F:motor activity; P:microtubule-based movement; C:microtubule
tulip_all_Contig_2130	pmi1 (plastid movement impaired1)	420	10	3.13e-36	0.773	4	P:embryonic development ending in seed dormancy; P:chloroplast relocation; F:mannose-6-phosphate isomerase activity; P:actin cytoskeleton organization
tulip_all_Contig_2140	binding protein	335	10	3.4e-35	0.802	1	C:membrane
tulip_all_Contig_2141	coatomer alpha	695	10	3.7e-112	0.969	2	F:protein binding; C:plasma membrane
tulip_all_Contig_2143	unnamed protein product [Vitis vinifera]	351	10	2.61e-29	0.75	2	;
tulip_all_Contig_2144	retrotransposon ty1-copia subclass	315	10	2.68e-25	0.787	5	F:nucleic acid binding; P:DNA integration; F:zinc ion binding; P:DNA recombination; F:DNA binding
tulip_all_Contig_2146	predicted protein [Populus trichocarpa]	559	10	9.58e-68	0.8	3	; P:biological_process;
tulip_all_Contig_2157	transcription factor	303	5	2.71e-16	0.67	0
tulip_all_Contig_2159	elongation factor 1-	736	10	2.58e-45	0.97	4	P:translational elongation; F:translation elongation factor activity; P:translation; C:eukaryotic translation elongation factor 1 complex
tulip_all_Contig_2160	elongation factor 1-beta	719	10	2.44e-45	0.959	4	P:translational elongation; F:translation elongation factor activity; P:translation; C:eukaryotic translation elongation factor 1 complex
tulip_all_Contig_2168	ac007354_12 gb	479	10	3.26e-62	0.775	2	C:endomembrane system; C:cytoplasmic membrane-bounded vesicle
tulip_all_Contig_2174	leucine-rich repeat transmembrane protein	343	10	1.95e-22	0.729	9	P:auxin biosynthetic process; F:protein serine/threonine kinase activity; F:protein kinase activity; P:protein amino acid phosphorylation; F:nucleotide binding; P:transmembrane receptor protein tyrosine kinase signaling pathway; F:ATP binding; F:protein binding; C:endomembrane system
tulip_all_Contig_2185	hypothetical protein VITISV_022906 [Vitis vinifera]	471	10	2.22e-38	0.9	5	F:metal ion binding; F:nucleic acid binding; P:DNA integration; F:zinc ion binding; F:DNA binding
tulip_all_Contig_2190	kinesin light chain	249	10	8.35e-18	0.756	1	F:binding
tulip_all_Contig_2199	protein kinase family protein wd-40 repeat family protein	505	10	7.91e-64	0.912	6	F:protein kinase activity; F:ATP binding; F:binding; P:protein amino acid phosphorylation; F:protein serine/threonine kinase activity; C:CUL4 RING ubiquitin ligase complex
tulip_all_Contig_2202	pentatricopeptide repeat-containing	445	10	1.77e-47	0.749	1	C:mitochondrion
tulip_all_Contig_2204	receptor protein	451	10	2.05e-39	0.71	3	F:transmembrane receptor protein serine/threonine kinase activity; F:protein binding; P:signal transduction
tulip_all_Contig_2209	plastid-lipid associated protein pap	388	10	2.68e-39	0.79	1	C:chloroplast thylakoid membrane
tulip_all_Contig_2210	protein	544	10	5.91e-32	0.595	0
tulip_all_Contig_2211	transcriptional repressor	382	10	9.05e-20	0.926	2	C:vacuole; C:chloroplast
tulip_all_Contig_2217	armadillo beta-catenin repeat family protein	381	10	6.42e-50	0.846	6	C:plasma membrane; F:protein binding; P:response to abscisic acid stimulus; P:negative regulation of seed germination; C:nucleus; P:response to salt stress
tulip_all_Contig_2219	protein	487	8	2.21e-20	0.8438	0
tulip_all_Contig_2227	hsc70-1 (heat shock cognate 70 kda protein 1) atp binding isoform 2	327	10	5.86e-27	0.854	3	F:ATP binding; F:nucleotide binding; P:auxin biosynthetic process
tulip_all_Contig_2228	ceramide kinase	318	7	1.6e-21	0.7543	5	F:ceramide kinase activity; F:kinase activity; P:activation of protein kinase C activity by G-protein coupled receptor protein signaling pathway; F:diacylglycerol kinase activity; F:transferase activity
tulip_all_Contig_2231	xanthine uracil permease family protein	477	10	2.59e-29	0.834	5	F:transmembrane transporter activity; C:membrane; P:transmembrane transport; F:transporter activity; P:transport
tulip_all_Contig_2234	transposase [Saintpaulia hybrid cultivar]	341	1	2.13e-16	0.6	0
tulip_all_Contig_2236	atpase subunit 6	514	10	1.6e-26	0.966	11	P:ATP synthesis coupled proton transport; C:proton-transporting ATP synthase complex
tulip_all_Contig_2241	unnamed protein product [Vitis vinifera]	359	10	1.53e-35	0.737	0
tulip_all_Contig_2244	receptor protein kinase clavata1	400	6	3.49e-21	0.6	1	P:leaf development
tulip_all_Contig_2249	ribonuclease ii-like protein	528	10	2.24e-53	0.798	5	C:mitochondrion; P:rRNA processing; P:chloroplast organization; C:chloroplast; F:3'-5'-exoribonuclease activity
tulip_all_Contig_2250	hypothetical protein VITISV_018226 [Vitis vinifera]	423	10	3.23e-33	0.73	5	F:metal ion binding; F:nucleic acid binding; P:DNA integration; F:zinc ion binding; F:DNA binding
tulip_all_Contig_2251	zinc finger family protein	433	7	6.66e-23	0.6786	3	F:metal ion binding; F:zinc ion binding; F:protein binding
tulip_all_Contig_2253	scpl45 (serine carboxypeptidase-like 45 precursor) serine-type carboxypeptidase	431	10	1.71e-18	0.946	1	C:plant-type cell wall
tulip_all_Contig_2254	polyubiquitin 10	205	10	2.08e-24	0.957	0
tulip_all_Contig_2262	dek1 (defective kernel 1) calcium-dependent cysteine-type endopeptidase cysteine-type endopeptidase	426	10	6.66e-55	0.849	4	P:cell fate specification; P:endosperm development; C:plasma membrane; P:embryonic development ending in seed dormancy
tulip_all_Contig_2275	cgs1 mrna stability 1	360	10	3.25e-22	0.897	7	C:plastid; P:biosynthetic process; ; C:chloroplast; F:catalytic activity; P:biological_process; F:pyridoxal phosphate binding
tulip_all_Contig_2294	receptor serine threonine kinase pr5k	765	5	1.27e-21	0.558	6	F:protein kinase activity; F:ATP binding; F:nucleotide binding; P:protein amino acid phosphorylation; P:auxin biosynthetic process; F:protein serine/threonine kinase activity
tulip_all_Contig_2295	atp binding	473	8	6.26e-29	0.7475	9	F:transferase activity; P:auxin biosynthetic process; F:protein serine/threonine kinase activity; F:protein kinase activity; P:protein amino acid phosphorylation; F:nucleotide binding; F:ATP binding; F:calmodulin-dependent protein kinase activity; F:binding
tulip_all_Contig_2306	transcription repressor hotr	521	10	2.37e-37	0.663	3	P:DNA repair; F:nuclease activity; C:intracellular
tulip_all_Contig_2310	hypothetical protein SORBIDRAFT_01g048700 [Sorghum bicolor]	405	1	6.07e-16	0.54	0
tulip_all_Contig_2314	glu-rich protein	274	10	3.68e-24	0.745	3	F:metal ion binding; F:zinc ion binding; F:protein binding
tulip_all_Contig_2322	crs2-associated factor 2	190	10	1.73e-26	0.952	7	C:plastid; F:RNA binding; C:chloroplast stroma; C:chloroplast; P:RNA splicing; P:mRNA processing; C:ribonucleoprotein complex
tulip_all_Contig_2327	pentatricopeptide repeat-containing protein	379	10	7.16e-33	0.758	2	F:binding;
tulip_all_Contig_2330	replication protein a 70 kda dna-binding subunit	557	10	5.98e-22	0.729	4	F:nucleic acid binding; P:DNA replication; F:DNA binding; C:nucleus
tulip_all_Contig_2332	histidine-containing phosphotransfer protein 4	296	10	2.4e-20	0.757	4	P:two-component signal transduction system (phosphorelay); C:mitochondrion; C:cytoplasmic membrane-bounded vesicle; F:signal transducer activity
tulip_all_Contig_2333	r2r3-myb transcription	393	10	1.12e-37	0.953	3	P:regulation of transcription; F:DNA binding; C:nucleus
tulip_all_Contig_2339	gag-pol polyprotein	275	10	4.76e-29	0.809	11	P:defense response; P:auxin biosynthetic process; F:DNA binding; P:apoptosis; F:nucleic acid binding; F:nucleotide binding; F:ATP binding; F:nucleoside-triphosphatase activity; F:zinc ion binding; P:DNA integration; F:metal ion binding
tulip_all_Contig_2341	predicted protein [Postia placenta Mad-698-R]	411	2	1.58e-16	0.74	2	F:transferase activity; F:transferase activity
tulip_all_Contig_2348	ty1-copia retrotransposon protein	350	10	1.08e-28	0.693	4	F:nucleic acid binding; P:DNA integration; F:zinc ion binding; F:DNA binding
tulip_all_Contig_2349	clathrin assembly	510	10	6.55e-77	0.925	8	C:clathrin coat; P:oxidation reduction; F:oxidoreductase activity; F:phosphatidylinositol binding; F:phospholipid binding; F:2-alkenal reductase activity; F:clathrin binding; P:clathrin coat assembly
tulip_all_Contig_2368	nucleoporin 98	432	10	2.2e-42	0.844	3	C:plastid; C:nuclear pore; P:transport
tulip_all_Contig_2373	sua5
tulip_all_Contig_2379	goga5_orysj ame: full=golgin-84	526	10	3.48e-23	0.862	3	C:Golgi apparatus; C:chloroplast envelope; P:chloroplast fission
tulip_all_Contig_2385	hypothetical protein SORBIDRAFT_09g020490 [Sorghum bicolor]	340	10	2.19e-26	0.745	0
tulip_all_Contig_2388	map3k delta-1 protein	315	8	7.52e-22	0.6888	1	C:plasma membrane
tulip_all_Contig_2389	alkaline neutral invertase	350	10	2.32e-31	0.853	6	C:plastid; F:beta-fructofuranosidase activity; P:metabolic process; F:hydrolase activity; F:hydrolase activity
tulip_all_Contig_2394	membrane protein	389	10	8.08e-37	0.833	4	; C:integral to membrane; C:membrane; P:biological_process
tulip_all_Contig_2395	cytokinin-o-glucosyltransferase 2	598	10	5.69e-35	0.594	4	F:transferase activity; P:metabolic process; F:transferase activity
tulip_all_Contig_2398	pfkb-type carbohydrate kinase family protein	221	10	5.25e-27	0.865	6	F:kinase activity; F:transferase activity; P:D-ribose metabolic process; F:ribokinase activity; F:fructokinase activity;
tulip_all_Contig_2411	protein kinase	472	10	1.22e-24	0.616	7	F:kinase activity; F:protein kinase activity; F:ATP binding; F:nucleotide binding; P:protein amino acid phosphorylation; P:auxin biosynthetic process; F:protein serine/threonine kinase activity
tulip_all_Contig_2415	retrotransposon expressed	637	10	2.46e-21	0.499	3	F:RNA binding; P:RNA-dependent DNA replication; F:RNA-directed DNA polymerase activity
tulip_all_Contig_2416	glycoside hydrolase family 47 protein	493	10	1.4e-72	0.937	10	F:mannosyl-oligosaccharide 1
tulip_all_Contig_2426	ribosome biogenesis protein	502	10	1.55e-52	0.769	5	F:GTP binding; F:GTPase activity; F:nucleotide binding; P:ribosome biogenesis; C:nucleus
tulip_all_Contig_2428	putative polyprotein [Oryza sativa Japonica Group]	310	1	2.75e-16	0.69	0
tulip_all_Contig_2429	transferring glycosyl groups	535	10	1.31e-28	0.873	2	F:transferase activity; F:transferase activity
tulip_all_Contig_2432	hypothetical protein SORBIDRAFT_02g003920 [Sorghum bicolor]	588	10	1.24e-34	0.659	2	F:zinc ion binding; C:intracellular
tulip_all_Contig_2437	ubiquinone biosynthesis protein ubib	391	10	1.28e-42	0.805	2	C:mitochondrion;
tulip_all_Contig_2440	pentatricopeptide repeat-containing protein	486	10	2.37e-44	0.665	3	C:plastid; C:mitochondrion; F:binding
tulip_all_Contig_2443	photoperiod-independent early flowering 1	394	10	2.17e-53	0.888	5	P:petal formation; P:defense response to bacterium; C:chromatin remodeling complex; F:protein binding; P:response to cadmium ion
tulip_all_Contig_2444	unnamed protein product [Vitis vinifera]	306	3	1.21e-16	0.8	0
tulip_all_Contig_2450	kelch repeat-containing serine threonine phosphoesterase family expressed	393	10	2.05e-27	0.743	5	F:hydrolase activity; F:iron ion binding; F:protein binding; F:manganese ion binding; F:phosphoprotein phosphatase activity
tulip_all_Contig_2451	phosphoenolpyruvate carboxykinase	340	10	1.71e-31	0.949	10	F:phosphoenolpyruvate carboxykinase (ATP) activity; F:nucleotide binding; C:cytoplasm; F:phosphoenolpyruvate carboxykinase activity; F:ATP binding; F:kinase activity; F:carboxy-lyase activity; F:lyase activity; P:gluconeogenesis; F:purine nucleotide binding
tulip_all_Contig_2458	domain found in egl- and pleckstrin family expressed	340	10	7.27e-38	0.871	4	P:cell redox homeostasis; F:electron carrier activity; F:protein disulfide oxidoreductase activity; P:intracellular signaling pathway
tulip_all_Contig_2462	g-strand specific single-stranded telomere-binding protein 1	366	10	3.74e-26	0.795	2	F:nucleic acid binding; F:nucleotide binding
tulip_all_Contig_2463	adaptor-related protein complex ap- beta 2 subunit	388	10	1.74e-29	0.742	10	P:protein transport; F:protein transporter activity; P:endocytosis; C:Golgi apparatus; P:intracellular protein transport; F:protein binding; C:endomembrane system; C:membrane coat; P:vesicle-mediated transport; F:binding
tulip_all_Contig_2465	integrase core domain containing protein	290	2	3.98e-23	0.675	3	F:nucleic acid binding; P:DNA integration; F:DNA binding
tulip_all_Contig_2468	hypothetical protein OsI_04098 [Oryza sativa Indica Group]	555	10	3.48e-22	0.704	1	C:mitochondrion
tulip_all_Contig_2469	glycinamide ribonucleotide transformylase	380	10	2.23e-34	0.895	11	F:ligase activity; P:'de novo' IMP biosynthetic process; F:transferase activity; P:biosynthetic process; F:phosphoribosylglycinamide formyltransferase activity; F:methyltransferase activity; C:mitochondrion; F:hydroxymethyl-
tulip_all_Contig_2470	aldose 1-epimerase-like	264	9	2.71e-17	0.7844	4	F:carbohydrate binding; P:carbohydrate metabolic process; F:catalytic activity; F:isomerase activity
tulip_all_Contig_2471	peroxisomal carrier protein	351	10	2.91e-20	0.901	6	F:binding; C:integral to membrane; C:membrane; P:transmembrane transport; C:mitochondrial inner membrane; P:transport
tulip_all_Contig_2503	hypothetical protein OsI_17248 [Oryza sativa Indica Group]	360	3	2.89e-26	0.7133	5	F:ATP binding; P:DNA repair; F:hydrolase activity; F:DNA binding; F:ATP-dependent DNA helicase activity
tulip_all_Contig_2514	protein	416	10	5.01e-27	0.619	15	F:transferase activity; P:auxin biosynthetic process; C:integral to membrane; C:membrane; F:2-alkenal reductase activity; F:protein kinase activity; P:protein amino acid phosphorylation; F:nucleotide binding; F:ATP binding; F:kinase activity; P:oxidation reduction; F:protein tyrosine kinase activity; F:oxidoreductase activity; F:receptor activity; F:protein binding
tulip_all_Contig_2517	unnamed protein product [Vitis vinifera]	390	1	1.42e-25	0.82	0
tulip_all_Contig_2520	hypothetical protein SORBIDRAFT_01g048700 [Sorghum bicolor]	311	2	2.31e-19	0.625	0
tulip_all_Contig_2527	transposon en spm sub-class	444	10	2.24e-48	0.781	0
tulip_all_Contig_2528	kelch motif family protein	433	4	5.46e-17	0.61	0
tulip_all_Contig_2531	peroxidase 19	367	10	7.76e-32	0.796	7	F:metal ion binding; P:oxidation reduction; C:cytoplasmic membrane-bounded vesicle; F:oxidoreductase activity; F:heme binding; P:response to oxidative stress; F:peroxidase activity
tulip_all_Contig_2541	plant synaptotagmin	432	10	1.21e-32	0.632	3	; C:membrane; P:biological_process
tulip_all_Contig_2545	electron carrier	351	10	2.55e-22	0.84	1	C:chloroplast thylakoid membrane
tulip_all_Contig_2553	protein kinase	411	10	2.97e-39	0.785	5	F:kinase activity; F:protein kinase activity; F:ATP binding; P:protein amino acid phosphorylation; F:protein serine/threonine kinase activity
tulip_all_Contig_2554	gcn5-related n-acetyltransferase family	609	10	2.66e-43	0.729	5	C:plastid; C:chloroplast; F:transferase activity; P:metabolic process; F:N-acetyltransferase activity
tulip_all_Contig_2557	boron transporter	329	8	1.64e-18	0.88	8	F:boron transmembrane transporter activity; P:anion transport; F:inorganic anion exchanger activity; P:boron transport; C:cytoplasmic membrane-bounded vesicle; C:integral to membrane; C:membrane; F:anion exchanger activity
tulip_all_Contig_2558	anion exchanger family protein	373	10	3.71e-35	0.828	5	P:anion transport; F:inorganic anion exchanger activity; C:integral to membrane; C:membrane; F:anion exchanger activity
tulip_all_Contig_2559	emb2016 (embryo defective 2016)	569	10	4.58e-73	0.854	3	F:RNA binding; P:RNA-dependent DNA replication; F:RNA-directed DNA polymerase activity
tulip_all_Contig_2561	PREDICTED: hypothetical protein [Vitis vinifera]	458	5	1.3e-18	0.718	0
tulip_all_Contig_2572	hypothetical protein VITISV_028342 [Vitis vinifera]	374	2	1.02e-16	0.69	4	F:nucleic acid binding; P:DNA integration; F:zinc ion binding; F:DNA binding
tulip_all_Contig_2593	protein kinase xa21	315	10	1.57e-19	0.717	17	F:transferase activity; C:cytoplasmic membrane-bounded vesicle; C:integral to membrane; P:auxin biosynthetic process; C:membrane; F:protein serine/threonine kinase activity; F:2-alkenal reductase activity; F:protein kinase activity; P:protein amino acid phosphorylation; F:nucleotide binding; F:non-membrane spanning protein tyrosine kinase activity; F:ATP binding; F:kinase activity; P:oxidation re…
tulip_all_Contig_2594	adenosylmethionine-8-amino-7-oxononanoate aminotransferase-like protein	611	10	3.49e-46	0.758	2	F:adenosylmethionine-8-amino-7-oxononanoate transaminase activity; P:biotin biosynthetic process
tulip_all_Contig_2599	zinc c3hc4 type family protein	571	7	2.68e-20	0.5829	3	F:metal ion binding; F:zinc ion binding; F:protein binding
tulip_all_Contig_2603	at1g32080 f3c3_12	302	10	8.22e-20	0.83	1	C:chloroplast inner membrane
tulip_all_Contig_2607	ubiquitin fusion degradation protein	394	10	5.05e-18	0.894	1	P:ubiquitin-dependent protein catabolic process
tulip_all_Contig_2617	phosphoribulokinase precursor	274	10	1.39e-28	0.958	12	F:transferase activity; P:auxin biosynthetic process; P:photosynthesis; F:nucleotide binding; F:ATP binding; F:kinase activity; P:carbohydrate metabolic process; P:reductive pentose-phosphate cycle; F:phosphoribulokinase activity; P:metabolic process; C:plastid; C:chloroplast
tulip_all_Contig_2632	60s ribosomal protein l7-1	520	10	2.47e-18	0.932	7	F:structural constituent of ribosome; P:translation; C:large ribosomal subunit; C:ribonucleoprotein complex; C:ribosome; F:transcription regulator activity; C:intracellular
tulip_all_Contig_2637	protein	524	10	5.06e-35	0.65	1	F:protein dimerization activity
tulip_all_Contig_2641	patatin b2	542	10	9.4e-29	0.593	4	P:lipid metabolic process; P:metabolic process; F:hydrolase activity; P:lipid catabolic process
tulip_all_Contig_2643	cytochrome p450 probable 6-deoxoteasterone to 3-dehydro 6-deoxoteasterone or teasterone to 3-dehydro teasterone	524	10	1.52e-31	0.813	8	F:metal ion binding; P:oxidation reduction; F:electron carrier activity; F:oxidoreductase activity; F:heme binding; P:electron transport chain; F:iron ion binding; F:monooxygenase activity
tulip_all_Contig_2652	unnamed protein product [Vitis vinifera]	366	10	2.35e-20	0.786	5	P:carbohydrate transport; C:integral to membrane; C:membrane; C:Golgi membrane; F:sugar:hydrogen symporter activity
tulip_all_Contig_2675	c2 domain-containing protein	266	10	7.69e-27	0.833	1	C:chloroplast
tulip_all_Contig_2677	mitotic control protein	672	10	1.38e-90	0.855	4	F:RNA binding; F:ribonuclease activity; F:exoribonuclease II activity; F:hydrolase activity
tulip_all_Contig_2678	at1g70370 f17o7_9	289	10	5.19e-31	0.739	1	C:cytoplasmic membrane-bounded vesicle
tulip_all_Contig_2684	mate efflux	573	10	1.33e-61	0.817	5	P:drug transmembrane transport; F:drug transmembrane transporter activity; C:membrane; P:transmembrane transport; F:antiporter activity
tulip_all_Contig_2694	PREDICTED: hypothetical protein [Vitis vinifera]	581	10	6.45e-40	0.642	0
tulip_all_Contig_2715	cell wall invertase	496	10	3.52e-32	0.806	9	C:cytoplasmic membrane-bounded vesicle; F:hydrolase activity; F:beta-fructofuranosidase activity; P:carbohydrate metabolic process; C:extracellular region; F:hydrolase activity
tulip_all_Contig_2717	retrotransposon ty1-copia subclass	528	10	1.32e-40	0.669	7	F:nucleic acid binding; F:metal ion binding; C:mitochondrion; P:DNA integration; F:zinc ion binding; F:protein binding; F:DNA binding
tulip_all_Contig_2721	dtdp-glucose 4-6-dehydratase	455	10	6.87e-36	0.965	3	F:UDP-glucuronate decarboxylase activity; P:nucleotide-sugar biosynthetic process; F:NAD or NADH binding
tulip_all_Contig_2724	peptide transporter	365	10	2.2e-26	0.7	5	P:oligopeptide transport; C:integral to membrane; C:membrane; F:transporter activity; P:transport
tulip_all_Contig_2737	oligopeptidase b	387	10	1.02e-54	0.911	5	C:mitochondrion; P:proteolysis; F:serine-type endopeptidase activity; F:hydrolase activity; F:peptidase activity
tulip_all_Contig_2740	inosine-uridine preferring nucleoside hydrolase	345	10	1.08e-28	0.915	1	F:UDP-glucosyltransferase activity
tulip_all_Contig_2742	predicted protein [Populus trichocarpa]	472	10	1.26e-37	0.732	0
tulip_all_Contig_2746	lactuca sativa aldehyde oxidase 1	343	10	1.37e-41	0.909	1	P:auxin biosynthetic process
tulip_all_Contig_2748	conserved hypothetical protein [Ricinus communis]	465	8	3.04e-23	0.57	1	C:mitochondrion
tulip_all_Contig_2751	dna helicase homolog	365	10	3.32e-29	0.794	0
tulip_all_Contig_2754	predicted protein [Nematostella vectensis]	465	1	7.9e-17	0.62	0
tulip_all_Contig_2765	pentatricopeptide repeat-containing	426	10	9.95e-51	0.818	2	C:mitochondrion; F:binding
tulip_all_Contig_2773	polyprotein [Hydrangea macrophylla]	426	10	1.03e-39	0.761	11	P:defense response; P:auxin biosynthetic process; F:DNA binding; P:apoptosis; F:nucleic acid binding; F:nucleotide binding; F:ATP binding; F:nucleoside-triphosphatase activity; F:zinc ion binding; P:DNA integration; F:metal ion binding
tulip_all_Contig_2783	nph4 (non-phototrophic hypocotyl) dna binding transcription activator transcription factor transcription regulator	232	10	1.36e-27	0.884	10	P:blue light signaling pathway; P:phototropism; F:DNA binding; P:response to auxin stimulus; F:transcription activator activity; F:protein dimerization activity; P:leaf development; P:response to ethylene stimulus; P:lateral root primordium development; C:nucleus
tulip_all_Contig_2788	hypothetical protein SORBIDRAFT_01g043000 [Sorghum bicolor]	330	10	3.43e-19	0.635	1	C:plastid
tulip_all_Contig_2790	gag-pol identical	574	10	6.07e-42	0.658	11	C:chromatin; F:chromatin binding; C:nucleus; F:DNA binding; F:nucleic acid binding; P:chromatin assembly or disassembly; F:RNA-directed DNA polymerase activity; F:zinc ion binding; F:RNA binding; P:DNA integration; P:RNA-dependent DNA replication
tulip_all_Contig_2796	nucleosome chromatin assembly factor group a	297	10	6.92e-36	0.888	2	P:nucleosome assembly; C:nucleus
tulip_all_Contig_2799	3-isopropylmalate dehydrogenase	427	10	2.3e-59	0.973	4	F:zinc ion binding; C:mitochondrion; F:ATP binding; C:chloroplast
tulip_all_Contig_2801	hypothetical protein LOC100275775 [Zea mays]	271	10	9.04e-20	0.733	2	C:plastid; C:membrane
tulip_all_Contig_2805	gtpase activator protein of rab-like small gtpases-like protein	462	10	6.31e-45	0.754	3	P:regulation of Rab GTPase activity; F:Rab GTPase activator activity; C:intracellular
tulip_all_Contig_2817	pentatricopeptide repeat-containing protein	411	10	1.13e-38	0.727	0
tulip_all_Contig_2821	hypothetical protein LOC100191605 [Zea mays]	413	10	3.21e-26	0.823	1	F:hydrolase activity
tulip_all_Contig_2826	dna helicase homolog	610	10	3.42e-30	0.598	0
tulip_all_Contig_2833	small heat shock protein	504	10	2.57e-30	0.727	1	P:response to stress
tulip_all_Contig_2842	glutathione s-	256	10	9.04e-19	0.779	4	F:transferase activity; F:lactoylglutathione lyase activity; F:glutathione transferase activity; F:lyase activity
tulip_all_Contig_2845	choline ethanolamine kinase	357	10	8.11e-45	0.858	4	F:kinase activity; F:phosphotransferase activity
tulip_all_Contig_2850	structural maintenance of chromosome 1	321	10	1.07e-23	0.795	1	C:Golgi apparatus
tulip_all_Contig_2865	serine hydroxymethyltransferase	203	10	1e-18	0.856	9	F:transferase activity; F:pyridoxal phosphate binding; F:methyltransferase activity; P:one-carbon metabolic process; P:glycine metabolic process; F:catalytic activity; F:glycine hydroxymethyltransferase activity; P:L-serine metabolic process; C:plastid
tulip_all_Contig_2868	60s acidic ribosomal protein p0	401	10	1.35e-31	0.849	6	F:structural constituent of ribosome; P:translational elongation; C:ribonucleoprotein complex; C:ribosome; P:ribosome biogenesis; C:intracellular
tulip_all_Contig_2892	acyl-coenzyme a oxidase 2	269	10	2.49e-26	0.768	11	P:fatty acid beta-oxidation; C:peroxisome; P:fatty acid metabolic process; F:oxidoreductase activity
tulip_all_Contig_2893	acyl-coenzyme a oxidase 2	453	3	1.47e-18	0.67	10	P:fatty acid beta-oxidation; C:peroxisome; P:fatty acid metabolic process; F:oxidoreductase activity
tulip_all_Contig_2894	unnamed protein product [Vitis vinifera]	321	10	4.66e-40	0.794	5	; C:membrane; P:biological_process; F:acetylglucosaminyltransferase activity;
tulip_all_Contig_2902	cleavage and polyadenylation specificity factor	267	7	3.12e-20	0.6929	2	F:nucleic acid binding; C:nucleus
tulip_all_Contig_2921	kip-related cyclin-dependent kinase inhibitor 1	245	10	1.93e-22	0.727	4	F:kinase activity; F:cyclin-dependent protein kinase inhibitor activity; P:cell cycle arrest; C:nucleus
tulip_all_Contig_2928	plasma membrane proton atpase	365	1	6.01e-16	0.74	13	P:auxin biosynthetic process; C:integral to membrane; C:membrane; P:cation transport; F:ATPase activity
tulip_all_Contig_2929	protein	568	10	1.03e-40	0.569	0
tulip_all_Contig_2946	atp-dependent rna	536	10	5.35e-82	0.963	7	F:nucleic acid binding; F:helicase activity; F:ATP binding; F:nucleotide binding; F:hydrolase activity; P:auxin biosynthetic process; F:ATP-dependent helicase activity
tulip_all_Contig_2955	integral membrane protein duf6 containing expressed	478	4	2.86e-20	0.81	2	C:plastid; C:membrane
tulip_all_Contig_2957	elf6 (early flowering 6) transcription factor	511	10	2.76e-67	0.83	6	P:negative regulation of long-day photoperiodism
tulip_all_Contig_2958	trna rrna methyltransferase family protein	387	10	1.48e-30	0.735	6	F:RNA binding; C:mitochondrion; F:methyltransferase activity; F:transferase activity; P:RNA processing; F:RNA methyltransferase activity
tulip_all_Contig_2961	hypothetical protein SORBIDRAFT_06g021960 [Sorghum bicolor]	565	10	1.96e-23	0.911	1	C:chloroplast
tulip_all_Contig_2964	predicted protein [Populus trichocarpa]	332	5	2.72e-16	0.808	0
tulip_all_Contig_2965	unnamed protein product [Vitis vinifera]	338	10	2.6e-27	0.814	0
tulip_all_Contig_2967	chromosome structural maintenance	665	10	1.65e-42	0.613	6	; F:hydrolase activity; P:regulation of transcription; P:biological_process; ; F:DNA binding
tulip_all_Contig_2975	brassinosteroid insensitive 1	500	10	5.55e-59	0.821	14	F:transferase activity; C:integral to membrane; F:protein serine/threonine kinase activity; C:membrane; F:2-alkenal reductase activity; F:protein kinase activity; P:protein amino acid phosphorylation; F:ATP binding; F:kinase activity; P:oxidation reduction; F:oxidoreductase activity; F:MAP kinase kinase kinase activity; F:receptor activity; F:protein binding
tulip_all_Contig_2986	hira_orysj ame: full=protein hira ame: full=histone regulator protein	343	10	2.11e-40	0.796	5	P:transcription; P:regulation of transcription; P:chromatin modification; F:transcription regulator activity; C:nucleus
tulip_all_Contig_2989	ac104427_3 c-terminal binding protein	441	10	9.39e-57	0.911	9	F:glycerate dehydrogenase activity; P:oxidation reduction; F:oxidoreductase activity
tulip_all_Contig_2993	non-ltr retroelement reverse transcriptase	506	6	2.39e-19	0.6317	6	F:nucleic acid binding; F:RNA binding; F:ribonuclease H activity; P:RNA-dependent DNA replication; F:zinc ion binding; F:RNA-directed DNA polymerase activity
tulip_all_Contig_2994	Os01g0337600 [Oryza sativa Japonica Group]	460	10	1.97e-46	0.865	1	F:binding
tulip_all_Contig_2995	6-deoxocastasterone oxidase	418	10	7.49e-43	0.803	4	P:brassinosteroid homeostasis; F:monooxygenase activity; P:skotomorphogenesis; P:microtubule bundle formation
tulip_all_Contig_2998	fyve finger-containing phosphoinositide	298	10	4.41e-17	0.763	11	F:transferase activity; F:1-phosphatidylinositol-4-phosphate 5-kinase activity; P:cellular protein metabolic process; F:phosphatidylinositol phosphate kinase activity; P:phosphatidylinositol metabolic process; F:zinc ion binding; F:ATP binding; F:kinase activity; F:protein binding; F:metal ion binding; F:1-phosphatidylinositol-3-phosphate 5-kinase activity
tulip_all_Contig_3001	myb family transcription factor	450	10	1.07e-28	0.68	2	P:regulation of transcription; F:DNA binding
tulip_all_Contig_3006	hypothetical protein VITISV_041202 [Vitis vinifera]	616	10	4.09e-27	0.827	11	P:microtubule-based movement; P:auxin biosynthetic process; F:DNA binding; C:microtubule; F:nucleic acid binding; F:nucleotide binding; F:zinc ion binding; F:ATP binding; F:microtubule motor activity; P:DNA integration; F:motor activity
tulip_all_Contig_3012	rna-dependent rna polymerase	506	5	1.68e-88	0.974	13	F:transferase activity; F:mRNA methyltransferase activity; F:helicase activity; P:RNA processing; P:viral genome replication; F:RNA-directed RNA polymerase activity; F:hydrolase activity; F:nucleotide binding; F:RNA binding; F:ATP binding; P:transcription
tulip_all_Contig_3014	gek1 d-aminoacyl-trna deacylase	250	10	7.54e-27	0.806	2	P:response to toxin; F:D-aminoacyl-tRNA deacylase activity
tulip_all_Contig_3023	retrotransposon ty3-gypsy subclass	677	10	4.13e-50	0.846	0
tulip_all_Contig_3037	molybdenum cofactor sulfurase	396	10	6.54e-34	0.7	11	P:stomatal movement; P:response to salt stress; P:defense response to bacterium; F:Mo-molybdopterin cofactor sulfurase activity; P:response to cold; P:response to heat; P:Mo-molybdopterin cofactor metabolic process; P:molybdenum incorporation into molybdenum-molybdopterin complex; P:abscisic acid biosynthetic process; F:selenocysteine lyase activity; P:auxin mediated signaling pathway
tulip_all_Contig_3039	at3g06540 f5e6_13	591	10	7.32e-51	0.714	1	P:regulation of GTPase activity
tulip_all_Contig_3040	unknow protein	442	10	1.16e-30	0.676	0
tulip_all_Contig_3053	protein	398	10	6.72e-55	0.844	8	P:lignin catabolic process; F:metal ion binding; P:oxidation reduction; F:oxidoreductase activity; F:copper ion binding; C:apoplast; F:L-ascorbate oxidase activity; F:laccase activity
tulip_all_Contig_3056	ubiquitin-protein ligase	466	1	8.01e-16	0.7	5	F:binding; F:ligase activity; C:ubiquitin ligase complex; F:ubiquitin-protein ligase activity; P:protein ubiquitination
tulip_all_Contig_3061	hypothetical protein SORBIDRAFT_01g042750 [Sorghum bicolor]	431	10	1.96e-61	0.912	3	C:plastid; F:hydrolase activity
tulip_all_Contig_3079	af262997_1nadp-dependent malic protein	263	4	3.48e-17	0.81	10	F:NAD or NADH binding; P:oxidation reduction; F:oxidoreductase activity
tulip_all_Contig_3081	short chain dehydrogenase reductase family expressed	449	7	1.77e-23	0.6771	6	P:oxidation reduction; F:binding; F:oxidoreductase activity; C:cytoplasmic membrane-bounded vesicle; P:metabolic process; F:catalytic activity
tulip_all_Contig_3086	hypothetical protein OsI_18103 [Oryza sativa Indica Group]	387	9	4.9e-34	0.7322	1	F:small GTPase regulator activity
tulip_all_Contig_3094	beta transducin-like protein het-e2c-like	438	10	1.15e-27	0.874	3	F:acyltransferase activity; F:transferase activity; F:histone acetyltransferase activity
tulip_all_Contig_3100	reverse transcriptase-like protein	432	10	2.16e-24	0.676	7	F:nucleic acid binding; F:RNA binding; P:DNA integration; P:RNA-dependent DNA replication; F:zinc ion binding; F:DNA binding; F:RNA-directed DNA polymerase activity
tulip_all_Contig_3111	methyltransferase domain containing	212	10	2.88e-26	0.912	2	F:methyltransferase activity; P:metabolic process
tulip_all_Contig_3116	prokaryotic dna	248	10	8.63e-31	0.893	10	F:DNA topoisomerase type I activity; F:DNA topoisomerase activity; P:DNA topological change; C:chromosome; P:DNA metabolic process; C:mitochondrion; F:DNA binding; F:nucleic acid binding; F:isomerase activity; P:DNA unwinding involved in replication
tulip_all_Contig_3117	hypothetical protein SORBIDRAFT_10g031160 [Sorghum bicolor]	615	6	3.08e-26	0.525	0
tulip_all_Contig_3118	betanidin 5-o-glucosyltransferase	447	10	1.29e-28	0.728	5	F:transferase activity; P:metabolic process; F:anthocyanidin 3-O-glucosyltransferase activity; F:transferase activity
tulip_all_Contig_3130	mrp-like abc transporter	631	10	4.3e-51	0.667	11	F:ATPase activity
tulip_all_Contig_3132	hemh_horvu ame: full=ferrochelatase- chloroplastic ame: full=ferrochelatase ii ame: full=heme synthase 2 ame: full=protoheme ferro-lyase 2 flags: precursor	324	10	7.17e-33	0.85	7	C:plastid; F:ferrochelatase activity; C:cytoplasm; P:heme biosynthetic process; C:chloroplast; P:porphyrin biosynthetic process; F:lyase activity
tulip_all_Contig_3133	aminotransferase family protein	317	10	1.62e-32	0.794	8	P:biosynthetic process; P:cellular amino acid and derivative metabolic process; F:transferase activity; F:1-aminocyclopropane-1-carboxylate synthase activity; F:catalytic activity; F:transaminase activity; F:pyridoxal phosphate binding; F:transferase activity
tulip_all_Contig_3139	nucleotidyltransferase domain containing expressed	376	10	3.01e-47	0.89	1	F:nucleotidyltransferase activity
tulip_all_Contig_3140	hypothetical protein VITISV_011891 [Vitis vinifera]	371	2	1.62e-16	0.63	4	F:nucleic acid binding; P:DNA integration; F:zinc ion binding; F:DNA binding
tulip_all_Contig_3142	homeobox protein	641	10	3.28e-70	0.733	7	P:regulation of transcription
tulip_all_Contig_3145	serine threonine protein kinase pbs1	681	10	5.91e-83	0.817	10	F:transferase activity; P:auxin biosynthetic process; F:protein serine/threonine kinase activity; F:protein kinase activity; P:protein amino acid phosphorylation; F:nucleotide binding; F:non-membrane spanning protein tyrosine kinase activity; F:ATP binding; F:kinase activity; F:receptor activity
tulip_all_Contig_3147	protein	472	10	2.45e-41	0.982	0
tulip_all_Contig_3159	glycosyl transferase family 1 protein	287	10	1.56e-35	0.838	4	P:biosynthetic process; F:transferase activity; C:chloroplast; F:transferase activity
tulip_all_Contig_3165	polygalacturonase 6	584	9	1.33e-17	0.8844	5	P:carbohydrate metabolic process; P:metabolic process; F:hydrolase activity; F:hydrolase activity
tulip_all_Contig_3171	microtubule-associated protein map65-1a	544	10	9.67e-59	0.778	0
tulip_all_Contig_3172	b-cell receptor-associated protein 31-like containing protein	465	10	6.72e-47	0.875	6	C:cytoplasmic membrane-bounded vesicle; F:receptor activity; C:integral to membrane; C:membrane; C:endoplasmic reticulum; P:intracellular protein transport
tulip_all_Contig_3174	nucleic acid binding	411	10	3.19e-25	0.771	1	F:binding
tulip_all_Contig_3177	negative regulator of the pho	462	10	8.59e-18	0.615	11	F:transferase activity; C:cytoplasmic membrane-bounded vesicle; P:auxin biosynthetic process; F:protein serine/threonine kinase activity; F:sugar binding; F:protein kinase activity; F:nucleotide binding; P:protein amino acid phosphorylation; F:non-membrane spanning protein tyrosine kinase activity; F:ATP binding; P:recognition of pollen
tulip_all_Contig_3180	40s ribosomal protein s4	346	10	1.71e-58	0.983	8	F:RNA binding; F:structural constituent of ribosome; P:translation; C:cytoplasm; C:ribonucleoprotein complex; C:ribosome; F:rRNA binding; C:intracellular
tulip_all_Contig_3183	dna helicase homolog	515	10	3.01e-25	0.656	0
tulip_all_Contig_3195	receptor protein kinase perk	409	10	1.46e-53	0.95	9	C:cytoplasmic membrane-bounded vesicle; P:auxin biosynthetic process; F:protein serine/threonine kinase activity; F:protein kinase activity; C:mitochondrion; P:protein amino acid phosphorylation; F:nucleotide binding; F:ATP binding; F:protein tyrosine kinase activity
tulip_all_Contig_3201	transcription factor iid-1	724	10	1.38e-19	0.95	7	P:regulation of transcription
tulip_all_Contig_3209	ysl transporter 1	626	10	3.05e-85	0.836	4	F:oligopeptide transporter activity; P:oligopeptide transport; C:membrane; P:transmembrane transport
tulip_all_Contig_3212	retroelement pol poly	386	1	2.46e-18	0.53	0
tulip_all_Contig_3223	hypothetical protein VITISV_041623 [Vitis vinifera]	341	10	3.16e-33	0.81	27	F:RNA binding; P:protein amino acid phosphorylation; F:sugar binding; C:nucleus; F:DNA binding; F:nucleic acid binding; F:ATP binding; F:protein serine/threonine kinase activity; P:RNA-dependent DNA replication; F:aspartic-type endopeptidase activity; F:structural constituent of ribosome; F:protein kinase activity; P:tRNA aminoacylation for protein translation; F:aminoacyl-tRNA ligase activity; F…
tulip_all_Contig_3225	ac082645_13 protein kinase	516	10	8.92e-61	0.862	9	F:transferase activity; F:protein serine/threonine kinase activity; F:protein kinase activity; F:protein kinase C activity; P:protein amino acid phosphorylation; F:nucleotide binding; F:ATP binding; F:kinase activity; F:protein tyrosine kinase activity
tulip_all_Contig_3251	octicosapeptide phox bem1p domain-containing protein	429	10	2.22e-26	0.778	1	C:vacuole
tulip_all_Contig_3252	predicted protein [Populus trichocarpa]	595	7	2.69e-21	0.5529	1	C:mitochondrion
tulip_all_Contig_3264	predicted protein [Populus trichocarpa]	588	10	2.49e-35	0.764	0
tulip_all_Contig_3271	anaphase-promoting complex	630	10	1.05e-64	0.711	0
tulip_all_Contig_3281	protein arginine n-	498	10	1.92e-38	0.635	6	F:methyltransferase activity; F:transferase activity; P:metabolic process; F:zinc ion binding; C:intracellular; F:histone-arginine N-methyltransferase activity
tulip_all_Contig_3283	kinesin heavy	406	4	4.97e-18	0.6275	7	F:ATP binding; F:nucleotide binding; F:microtubule motor activity; P:auxin biosynthetic process; F:motor activity; P:microtubule-based movement; C:microtubule
tulip_all_Contig_3286	pentatricopeptide repeat-containing	506	10	2.49e-26	0.618	0
tulip_all_Contig_3287	leucine rich repeat receptor	402	10	3.32e-38	0.77	16	C:cytoplasmic membrane-bounded vesicle; C:integral to membrane; C:membrane; F:protein serine/threonine kinase activity; F:2-alkenal reductase activity; F:protein kinase activity; P:protein amino acid phosphorylation; P:transmembrane receptor protein tyrosine kinase signaling pathway; F:ATP binding; F:kinase activity; P:oxidation reduction; F:protein tyrosine kinase activity; F:oxidoreductase acti…
tulip_all_Contig_3295	glycoside hydrolase family 28 protein	409	3	2.05e-17	0.64	3	C:endomembrane system; P:carbohydrate metabolic process; F:polygalacturonase activity
tulip_all_Contig_3298	protein	697	10	1.72e-24	0.706	3	F:nucleic acid binding; F:metal ion binding; F:zinc ion binding
tulip_all_Contig_3301	alpha- -fucosidase	393	10	4.38e-59	0.852	1	F:catalytic activity
tulip_all_Contig_3324	sdg26 (set domain group 26) histone-lysine n-methyltransferase	321	10	2.69e-25	0.845	3	P:histone methylation; C:nucleus; P:vegetative to reproductive phase transition of meristem
tulip_all_Contig_3328	u4 u6 small nuclear ribonucleoprotein	604	10	1.64e-61	0.916	2	F:nucleic acid binding; C:ribonucleoprotein complex
tulip_all_Contig_3332	atp binding protein	353	7	2.53e-33	0.7314	2	P:vesicle docking during exocytosis; P:vesicle-mediated transport
tulip_all_Contig_3335	PREDICTED: hypothetical protein [Vitis vinifera]	342	10	4.41e-22	0.848	0
tulip_all_Contig_3336	predicted protein [Postia placenta Mad-698-R]	434	1	8.12e-29	0.65	2	P:metabolic process; F:N-acetyltransferase activity
tulip_all_Contig_3339	serine threonine protein kinase	369	10	4.52e-51	0.898	7	F:protein kinase C activity; F:kinase activity; F:protein kinase activity; F:ATP binding; F:transferase activity; P:protein amino acid phosphorylation; F:protein serine/threonine kinase activity
tulip_all_Contig_3352	f-box family protein	335	10	1.63e-45	0.874	3	F:receptor activity; P:auxin mediated signaling pathway; F:inositol hexakisphosphate binding
tulip_all_Contig_3353	retrotransposon unclassified	478	10	6.56e-19	0.556	5	F:nucleic acid binding; F:RNA binding; F:ribonuclease H activity; P:RNA-dependent DNA replication; F:RNA-directed DNA polymerase activity
tulip_all_Contig_3354	rhodanese-like domain-containing protein	580	10	5.73e-70	0.893	3	C:plastid; ; P:aging
tulip_all_Contig_3360	rna dependent rna polymerase	384	4	8.04e-69	0.755	5	F:RNA binding; F:ATP binding; P:transcription; F:RNA-directed RNA polymerase activity; P:viral genome replication
tulip_all_Contig_3363	sec20 family protein	405	10	8.74e-27	0.752	1
tulip_all_Contig_3367	predicted protein [Populus trichocarpa]	362	4	3.26e-18	0.6225	3	F:acid-amino acid ligase activity; C:intracellular; P:protein modification process
tulip_all_Contig_3368	hypothetical protein OsJ_12135 [Oryza sativa Japonica Group]	400	2	1.8e-19	0.755	3	F:acid-amino acid ligase activity; C:intracellular; P:protein modification process
tulip_all_Contig_3372	villin 2	470	10	6.14e-58	0.82	3	F:actin binding; P:cytoskeleton organization;
tulip_all_Contig_3376	nucleic acid binding	396	10	5.36e-28	0.689	2	F:methylated histone residue binding; C:nucleus
tulip_all_Contig_3378	rna-directed dna polymerase-like protein	543	7	3.61e-20	0.5443	1	C:mitochondrion
tulip_all_Contig_3382	glycosyl hydrolase family 38 expressed	439	10	1.46e-38	0.655	13	F:carbohydrate binding; C:cytoplasmic membrane-bounded vesicle; F:cation binding; F:mannosidase activity; F:hydrolase activity; F:zinc ion binding; F:alpha-mannosidase activity; P:mannose metabolic process; P:carbohydrate metabolic process; F:catalytic activity; F:hydrolase activity
tulip_all_Contig_3386	polynucleotide phosphorylase	584	10	4.5e-74	0.836	10	F:transferase activity; F:3'-5'-exoribonuclease activity; P:RNA processing; C:mitochondrion; F:nucleic acid binding; C:cytoplasm; F:RNA binding; F:nucleotidyltransferase activity; P:mRNA catabolic process; F:polyribonucleotide nucleotidyltransferase activity
tulip_all_Contig_3396	plastid serine hydroxymethyltransferase	506	10	1.22e-72	0.884	8	F:methyltransferase activity; F:glycine hydroxymethyltransferase activity; P:glycine metabolic process; F:transferase activity; F:catalytic activity; P:L-serine metabolic process; P:one-carbon metabolic process; F:pyridoxal phosphate binding
tulip_all_Contig_3399	protein disulfide isomerase	595	10	6.46e-54	0.764	5	C:endoplasmic reticulum lumen; P:cell redox homeostasis; F:protein disulfide isomerase activity; C:endoplasmic reticulum; F:isomerase activity
tulip_all_Contig_3403	conserved hypothetical protein [Ricinus communis]	337	10	5.61e-22	0.889	3	C:plastid; ; P:biological_process
tulip_all_Contig_3405	phosphatidylinositol kinase	425	10	7.93e-40	0.84	0
tulip_all_Contig_3413	jun activation domain binding	317	10	1.41e-52	0.974	8	P:negative regulation of photomorphogenesis; C:signalosome; P:signalosome assembly; P:cullin deneddylation; P:response to auxin stimulus; F:protein binding; P:specification of floral organ identity; P:G2 phase of mitotic cell cycle
tulip_all_Contig_3414	ac079633_1 dihydroflavonal-4-reductase	376	10	2.38e-52	0.845	3	C:vacuole; C:endoplasmic reticulum; C:plasma membrane
tulip_all_Contig_3423	hexose carrier	462	10	4.32e-22	0.785	11	F:transporter activity; C:integral to membrane; C:membrane; F:2-alkenal reductase activity; P:carbohydrate transport; F:symporter activity; P:transport; F:substrate-specific transmembrane transporter activity; P:oxidation reduction; F:oxidoreductase activity; P:transmembrane transport
tulip_all_Contig_3425	protein	658	10	3.05e-33	0.797	3	; C:chloroplast; P:biological_process
tulip_all_Contig_3429	retroelement pol polyprotein	419	10	1.43e-30	0.697	12	C:chromatin; F:chromatin binding; F:DNA binding; C:nucleus; F:nucleic acid binding; F:RNA-directed DNA polymerase activity; P:chromatin assembly or disassembly; F:RNA binding; P:DNA integration; F:aspartic-type endopeptidase activity; P:RNA-dependent DNA replication; P:proteolysis
tulip_all_Contig_3432	human pcf11p homolog (gb:af046935)	494	10	3.64e-53	0.73	5	C:cytoplasm; P:mRNA polyadenylation; F:protein binding; P:positive regulation of flower development; C:nucleus
tulip_all_Contig_3436	pre-mrna splicing	413	10	7.51e-59	0.923	9	P:RNA processing; C:nucleus; P:polysaccharide metabolic process; P:starch biosynthetic process; P:nuclear mRNA splicing
tulip_all_Contig_3441	unnamed protein product [Vitis vinifera]	323	1	3.59e-16	0.7	0
tulip_all_Contig_3455	laccase 110b	288	10	4.02e-34	0.844	7	P:lignin catabolic process; F:metal ion binding; P:oxidation reduction; F:oxidoreductase activity; F:copper ion binding; C:apoplast; F:laccase activity
tulip_all_Contig_3463	dnaj heat shock n-terminal domain-containing protein	490	10	9.39e-46	0.871	4	F:unfolded protein binding; P:protein folding; F:heat shock protein binding;
tulip_all_Contig_3464	glycine decarboxylase p subunit	408	2	3.61e-16	0.955	8	P:oxidation reduction; P:glycine metabolic process; F:oxidoreductase activity; F:catalytic activity; P:glycine decarboxylation via glycine cleavage system; F:2-alkenal reductase activity; F:pyridoxal phosphate binding; F:glycine dehydrogenase (decarboxylating) activity
tulip_all_Contig_3472	multifunctional aminoacyl-trna ligase-like protein	397	10	1.8e-27	0.667	2	F:protein binding; C:membrane
tulip_all_Contig_3474	eukaryotic translation initiation factor	340	10	1.63e-16	0.81	2	F:nucleic acid binding; F:translation initiation factor activity
tulip_all_Contig_3491	ac099402_4 22 kda kafirin cluster ty3-gypsy type	307	10	2.52e-30	0.825	14	C:chromatin; F:chromatin binding; P:DNA recombination; C:nucleus; F:DNA binding; F:nucleic acid binding; F:zinc ion binding; P:chromatin assembly or disassembly; F:RNA-directed DNA polymerase activity; F:RNA binding; P:DNA integration; F:aspartic-type endopeptidase activity; P:RNA-dependent DNA replication; P:proteolysis
tulip_all_Contig_3492	retrotransposon ty3-gypsy subclass	225	10	1.97e-22	0.786	15	C:chromatin; F:chromatin binding; P:DNA recombination; F:DNA binding; C:nucleus; F:nucleic acid binding; F:RNA binding; F:RNA-directed DNA polymerase activity; P:chromatin assembly or disassembly; F:zinc ion binding; P:DNA integration; F:aspartic-type endopeptidase activity; P:RNA-dependent DNA replication; P:proteolysis; F:metal ion binding
tulip_all_Contig_3500	phosphoglycerate bisphosphoglycerate mutase family protein	504	10	6.32e-29	0.895	4	F:metal ion binding; C:plastid; F:zinc ion binding; F:protein binding
tulip_all_Contig_3505	gag-pol polyprotein	313	10	5.21e-28	0.741	11	P:defense response; P:auxin biosynthetic process; F:DNA binding; P:apoptosis; F:nucleic acid binding; F:nucleotide binding; F:ATP binding; F:nucleoside-triphosphatase activity; F:zinc ion binding; P:DNA integration; F:metal ion binding
tulip_all_Contig_3508	PREDICTED: hypothetical protein [Vitis vinifera]	320	10	1.12e-30	0.764	1	C:plastid
tulip_all_Contig_3510	pectinacetylesterase family protein	393	10	1.91e-25	0.737	1	C:plant-type cell wall
tulip_all_Contig_3512	predicted protein [Laccaria bicolor S238N-H82]	406	10	1.43e-57	0.639	0
tulip_all_Contig_3514	transferring glycosyl	415	3	5.42e-17	0.95	9	F:transferase activity; F:galactosylxylosylprotein 3-beta-galactosyltransferase activity; C:integral to membrane; C:membrane; F:sugar binding; F:galactosyltransferase activity; F:transferase activity
tulip_all_Contig_3519	pentatricopeptide repeat-containing	443	10	3.46e-43	0.73	4	C:plastid; ; P:biological_process;
tulip_all_Contig_3534	adapter protein spike1	349	10	3.58e-24	0.789	1	C:cytosol
tulip_all_Contig_3535	3-hydroxyisobutyryl- hydrolase catalytic	312	10	2.51e-22	0.801	5	F:enoyl-CoA hydratase activity; F:hydrolase activity; P:metabolic process; F:catalytic activity; F:lyase activity
tulip_all_Contig_3543	PREDICTED: hypothetical protein [Vitis vinifera]	567	10	1.08e-64	0.866	3	; P:biological_process;
tulip_all_Contig_3544	zinc-binding protein	602	10	8.34e-34	0.703	1	F:catalytic activity
tulip_all_Contig_3560	retrotransposon expressed	402	1	1.71e-18	0.54	0
tulip_all_Contig_3565	coatomer alpha expressed	397	10	3.67e-69	0.982	7	C:membrane coat; C:mitochondrion; P:vesicle-mediated transport; C:COPI vesicle coat; F:structural molecule activity; P:intracellular protein transport; F:protein binding
tulip_all_Contig_3567	endoplasmic reticulum	448	10	7.12e-57	0.878	20	F:calcium-transporting ATPase activity; F:hydrolase activity; F:ATP binding; F:metal ion binding; C:endoplasmic reticulum membrane; C:integral to membrane; C:membrane; C:endoplasmic reticulum; P:ATP biosynthetic process; P:metabolic process; P:auxin biosynthetic process; F:catalytic activity; F:nucleotide binding; P:calcium ion transport; F:hydrolase activity
tulip_all_Contig_3576	rna polymerase ii largest subunit	294	10	4.66e-32	0.857	5	F:nucleotidyltransferase activity; F:DNA-directed RNA polymerase activity; F:transferase activity; P:transcription; F:DNA binding
tulip_all_Contig_3577	gag-pol related	481	1	4.83e-24	0.57	0
tulip_all_Contig_3579	cysteine-rich peptide	619	10	4.98e-32	0.719	1	C:endomembrane system
tulip_all_Contig_3583	homogentisate -dioxygenase	550	10	1.06e-92	0.94	8	P:tyrosine metabolic process; P:oxidation reduction; F:oxidoreductase activity; F:oxidoreductase activity
tulip_all_Contig_3585	glycoside hydrolase family 5 protein	333	6	4.4e-29	0.765	4	F:hydrolase activity
tulip_all_Contig_3586	allantoate amidohydrolase	522	10	2.43e-29	0.817	3	P:ureide catabolic process; F:allantoate deiminase activity; C:endoplasmic reticulum
tulip_all_Contig_3605	oligopeptide transporter opt family	456	10	1.76e-34	0.906	4	F:oligopeptide transporter activity; P:oligopeptide transport; C:membrane; P:transmembrane transport
tulip_all_Contig_3617	hypothetical protein LOC100501651 [Zea mays]	420	6	6.81e-19	0.795	1	C:mitochondrion
tulip_all_Contig_3619	retroelement pol polyprotein	418	10	2.33e-31	0.611	7	F:nucleic acid binding; F:RNA binding; P:DNA integration; F:ribonuclease H activity; P:RNA-dependent DNA replication; F:DNA binding; F:RNA-directed DNA polymerase activity
tulip_all_Contig_3629	atp binding	538	10	6.36e-41	0.635	10	F:transferase activity; C:cytoplasmic membrane-bounded vesicle; P:auxin biosynthetic process; F:protein serine/threonine kinase activity; F:protein kinase activity; P:protein amino acid phosphorylation; F:nucleotide binding; F:ATP binding; F:MAP kinase kinase kinase activity; F:calcium ion binding
tulip_all_Contig_3636	rna-binding protein 10	218	10	8.91e-20	0.782	4	F:nucleic acid binding; F:nucleotide binding; F:zinc ion binding; C:intracellular
tulip_all_Contig_3644	gtp binding	343	10	8.87e-31	0.73	3	C:plastid; F:GTP binding; F:nucleotide binding
tulip_all_Contig_3652	tubulin beta	533	10	9.11e-71	0.95	2	F:protein binding; P:response to salt stress
tulip_all_Contig_3656	predicted protein [Populus trichocarpa]	302	1	1.72e-16	0.72	4	F:ATP binding; P:mismatch repair; F:mismatched DNA binding; C:nucleus
tulip_all_Contig_3657	protein	555	6	7.29e-33	0.6817	1	F:protein dimerization activity
tulip_all_Contig_3660	protein transport protein sec61 beta subunit	316	2	1.62e-16	0.79	0
tulip_all_Contig_3664	copper ion binding	315	7	2.26e-24	0.6843	2	P:response to cadmium ion; C:plasma membrane
tulip_all_Contig_3666	inositol or phosphatidylinositol	447	10	1.29e-45	0.731	3	C:plastid; F:kinase activity; F:phosphotransferase activity
tulip_all_Contig_3674	wak1 - receptor-like cytoplasmic kinase ( -rlck)	421	10	4.23e-33	0.704	9	C:cytoplasmic membrane-bounded vesicle; P:auxin biosynthetic process; F:protein serine/threonine kinase activity; F:protein kinase activity; P:protein amino acid phosphorylation; F:nucleotide binding; F:ATP binding; F:kinase activity; F:receptor activity
tulip_all_Contig_3679	unnamed protein product [Vitis vinifera]	455	10	5.02e-41	0.725	0
tulip_all_Contig_3696	pre-mrna-processing atp-dependent rna helicase prp-5	413	10	1.85e-49	0.887	10	F:helicase activity; P:auxin biosynthetic process; F:hydrolase activity; C:mitochondrion; F:nucleic acid binding; F:nucleotide binding; F:ATP binding; F:ATP-dependent helicase activity; ; P:biological_process
tulip_all_Contig_3702	phage tail tape measure lambda family	537	10	2.5e-89	0.992	0
tulip_all_Contig_3705	receptor protein kinase clavata1	429	10	7.83e-56	0.835	15	F:transferase activity; C:cytoplasmic membrane-bounded vesicle; C:integral to membrane; F:protein serine/threonine kinase activity; C:membrane; F:2-alkenal reductase activity; F:protein kinase activity; P:protein amino acid phosphorylation; F:ATP binding; F:kinase activity; P:oxidation reduction; F:oxidoreductase activity; F:MAP kinase kinase kinase activity; F:receptor activity; F:protein binding
tulip_all_Contig_3709	mee18 (maternal effect embryo arrest 18)	366	10	5.88e-39	0.857	2	P:pollen tube development; P:embryonic development ending in seed dormancy
tulip_all_Contig_3711	predicted protein [Laccaria bicolor S238N-H82]	376	10	5.67e-46	0.727	1	F:signal transducer activity
tulip_all_Contig_3716	hypothetical protein VITISV_030284 [Vitis vinifera]	316	10	6.37e-21	0.674	8	F:RNA binding; F:nucleic acid binding; P:DNA integration; P:RNA-dependent DNA replication; F:ribonuclease H activity; F:RNA-directed DNA polymerase activity; C:intracellular; F:DNA binding
tulip_all_Contig_3718	glycopeptide [Phanerochaete chrysosporium]	431	10	5.27e-34	0.617	0
tulip_all_Contig_3723	predicted protein [Populus trichocarpa]	336	2	1.19e-25	0.665	3	F:metal ion binding; F:zinc ion binding; F:protein binding
tulip_all_Contig_3727	outer envelope membrane protein oep75 precursor	447	10	5.24e-63	0.963	3	C:membrane; C:mitochondrion; C:chloroplast envelope
tulip_all_Contig_3730	hypothetical protein VITISV_014175 [Vitis vinifera]	419	4	1.73e-18	0.6275	5	P:regulation of transcription
tulip_all_Contig_3731	cullin protein	466	10	1.28e-45	0.848	4	C:plastid; C:cullin-RING ubiquitin ligase complex; F:ubiquitin protein ligase binding; P:ubiquitin-dependent protein catabolic process
tulip_all_Contig_3735	auxilin-like protein	496	10	1.3e-26	0.703	1	F:heat shock protein binding
tulip_all_Contig_3737	af378049_1reverse transcriptase	549	10	8.49e-66	0.798	7	F:nucleic acid binding; F:RNA binding; P:DNA integration; P:RNA-dependent DNA replication; F:zinc ion binding; F:DNA binding; F:RNA-directed DNA polymerase activity
tulip_all_Contig_3739	peptidase acyl-coenzyme a 6-aminopenicillanic acid acyl-transferase	455	10	1.43e-49	0.737	2	P:penicillin biosynthetic process; F:transferase activity
tulip_all_Contig_3740	predicted protein [Populus trichocarpa]	302	10	1.59e-24	0.685	0
tulip_all_Contig_3746	40s ribosomal protein s8	251	10	4.22e-26	0.904	5	F:structural constituent of ribosome; P:translation; C:ribonucleoprotein complex; C:ribosome; C:intracellular
tulip_all_Contig_3751	splicing endonuclease positive effector	453	10	8.1e-45	0.705	3	P:biological_process; F:endonuclease activity;
tulip_all_Contig_3754	unknown [Zea mays]	444	10	4.52e-27	0.722	1	F:hydrolase activity
tulip_all_Contig_3755	structural maintenance of chromosomes family protein	376	7	2e-29	0.7186	1	P:sister chromatid cohesion
tulip_all_Contig_3758	protein	364	10	8.36e-26	0.882	0
tulip_all_Contig_3759	conserved hypothetical protein [Ricinus communis]	467	10	5.7e-38	0.699	1	C:plastid
tulip_all_Contig_3776	pentatricopeptide repeat-containing protein	515	10	1.04e-60	0.814	0
tulip_all_Contig_3777	translation elongation factor ef1-alpha	312	10	4.38e-51	0.976	6	P:translational elongation; F:GTP binding; F:translation elongation factor activity; F:GTPase activity; C:cytoplasm; F:nucleotide binding
tulip_all_Contig_3778	clathrin heavy	412	10	3.57e-28	0.616	7	C:clathrin coat of trans-Golgi network vesicle; F:binding; P:vesicle-mediated transport; F:structural molecule activity; P:intracellular protein transport; F:protein binding; C:clathrin coat of coated pit
tulip_all_Contig_3780	transcription factor 1r-myb1	409	10	4.01e-23	0.865	2	F:DNA binding; C:nucleus
tulip_all_Contig_3784	kinase family protein	330	10	1.92e-22	0.745	7	F:protein kinase activity; F:ATP binding; P:response to stress; F:nucleotide binding; P:protein amino acid phosphorylation; P:auxin biosynthetic process; F:protein serine/threonine kinase activity
tulip_all_Contig_3786	predicted protein [Populus trichocarpa]	489	3	2.92e-18	0.51	0
tulip_all_Contig_3787	hypothetical protein VITISV_008583 [Vitis vinifera]	360	10	1.44e-26	0.705	16	P:protein amino acid methylation; C:chromatin; F:chromatin binding; F:protein methyltransferase activity; C:nucleus; F:DNA binding; F:nucleic acid binding; C:cytoplasm; F:zinc ion binding; P:chromatin assembly or disassembly; F:RNA-directed DNA polymerase activity; F:RNA binding; P:DNA integration; F:aspartic-type endopeptidase activity; P:RNA-dependent DNA replication; P:proteolysis
tulip_all_Contig_3794	u3 ribonucleoprotein family protein	251	10	1.47e-30	0.83	6	C:small-subunit processome; C:spindle pole; ; P:rRNA processing; P:microtubule cytoskeleton organization; C:microtubule organizing center
tulip_all_Contig_3795	ma3 domain-containing protein	453	10	1.7e-26	0.795	3	; P:biological_process;
tulip_all_Contig_3798	hypothetical protein VITISV_034722 [Vitis vinifera]	620	10	6.95e-34	0.7	5	F:metal ion binding; F:nucleic acid binding; P:DNA integration; F:zinc ion binding; F:DNA binding
tulip_all_Contig_3805	protein binding zinc ion binding	323	10	1.15e-22	0.79	5	F:metal ion binding; P:biological_process; F:zinc ion binding; F:protein binding;
tulip_all_Contig_3814	had-superfamily subfamily iia	333	10	2.62e-19	0.803	1	C:chloroplast
tulip_all_Contig_3816	acid phosphatase	402	10	8.16e-45	0.849	2	F:phosphatase activity; P:metabolic process
tulip_all_Contig_3819	af428357_1 at1g74450 f1m20_13	520	10	2.08e-33	0.844	3	C:plastid; ; P:biological_process
tulip_all_Contig_3820	PREDICTED: hypothetical protein [Vitis vinifera]	262	10	7.75e-25	0.839	1	C:plastid
tulip_all_Contig_3828	ubiquitin-conjugating enzyme	441	10	3.6e-24	0.746	1	P:unsaturated fatty acid biosynthetic process
tulip_all_Contig_3837	unnamed protein product [Vitis vinifera]	339	2	2.69e-16	0.64	0
tulip_all_Contig_3839	phosphatidylinositolglycan class expressed	401	10	1e-50	0.83	4	C:mitochondrion; P:metabolic process; C:membrane; F:catalytic activity
tulip_all_Contig_3844	rna recognition motif-containing protein	352	10	2.39e-28	0.888	1	C:chloroplast
tulip_all_Contig_3858	autoinhibited ca2+-atpase 1	302	10	1.32e-31	0.81	3	C:chloroplast inner membrane; C:chloroplast stroma; C:endoplasmic reticulum
tulip_all_Contig_3860	af101045_2 transcription factor x1	476	10	3.41e-35	0.675	0
tulip_all_Contig_3862	zinc finger	353	10	6.49e-34	0.818	4	F:metal ion binding; C:cytoplasmic membrane-bounded vesicle; C:membrane; F:zinc ion binding
tulip_all_Contig_3863	dna mismatch repair protein	292	10	2.84e-21	0.871	5	F:ATP binding; C:membrane; P:mismatch repair; F:mismatched DNA binding; F:DNA binding
tulip_all_Contig_3866	calcium-dependent protein	313	10	4.71e-29	0.972	11	F:transferase activity; P:auxin biosynthetic process; F:protein serine/threonine kinase activity; F:protein kinase activity; P:protein amino acid phosphorylation; F:nucleotide binding; F:ATP binding; F:kinase activity; F:protein binding; F:calmodulin-dependent protein kinase activity; F:calcium ion binding
tulip_all_Contig_3868	protein phosphatase 2a 55 kda b regulatory subunit	434	10	3.74e-24	0.583	3	C:protein phosphatase type 2A complex; P:signal transduction; F:protein phosphatase type 2A regulator activity
tulip_all_Contig_3872	alpha-amylase isozyme 3d precursor	391	10	9.49e-43	0.742	2	P:sucrose catabolic process; P:starch catabolic process
tulip_all_Contig_3874	set domain protein	621	10	2.04e-49	0.672	3	F:methyltransferase activity; F:transferase activity; F:histone-lysine N-methyltransferase activity
tulip_all_Contig_3875	atp synthase f0 subunit 1	611	10	2.54e-25	0.901	19	P:plasma membrane ATP synthesis coupled proton transport; C:mitochondrial inner membrane; P:ATP synthesis coupled proton transport; C:proton-transporting two-sector ATPase complex
tulip_all_Contig_3879	transposase [Saintpaulia hybrid cultivar]	454	1	1.26e-21	0.85	0
tulip_all_Contig_3881	retrotransposon like protein	638	10	2.18e-33	0.555	0
tulip_all_Contig_3883	androgen induced inhibitor of proliferation	907	10	2.61e-70	0.648	2	F:binding; F:DNA binding
tulip_all_Contig_3889	kinase family protein	458	10	7.83e-32	0.93	12	F:transferase activity; F:protein serine/threonine kinase activity; F:protein serine/threonine phosphatase activity; F:phosphoprotein phosphatase activity; F:protein kinase activity; F:hydrolase activity; P:protein amino acid phosphorylation; F:ATP binding; F:kinase activity; F:MAP kinase kinase kinase activity; F:catalytic activity;
tulip_all_Contig_3892	rna polymerase ii largest subunit	325	10	1.77e-23	0.785	5	F:nucleotidyltransferase activity; F:DNA-directed RNA polymerase activity; F:transferase activity; P:transcription; F:DNA binding
tulip_all_Contig_3901	homeobox protein	324	1	9.87e-17	0.74	7	P:regulation of transcription
tulip_all_Contig_3902	predicted protein [Populus trichocarpa]	456	10	5.21e-52	0.869	2	; P:biological_process
tulip_all_Contig_3918	n-acetylglucosamine-phosphate mutase	326	10	2.63e-35	0.846	6	F:metal ion binding; F:phosphoacetylglucosamine mutase activity; F:magnesium ion binding; P:carbohydrate metabolic process; F:intramolecular transferase activity
tulip_all_Contig_3920	strictosidine synthase family protein	390	10	3.39e-27	0.626	3	C:plant-type cell wall; C:plasma membrane; C:endoplasmic reticulum
tulip_all_Contig_3932	retrotransposon ty1-copia subclass	517	10	3.66e-43	0.841	19	F:ionotropic glutamate receptor activity; P:protein amino acid phosphorylation; F:DNA binding; F:sugar binding; F:nucleic acid binding; F:transporter activity; F:ATP binding; F:metal ion binding; C:membrane; F:protein serine/threonine kinase activity; F:protein kinase activity; P:auxin biosynthetic process; F:nucleotide binding; C:outer membrane-bounded periplasmic space; P:DNA integration; P:tra…
tulip_all_Contig_3935	replication protein a 70 kda dna-binding subunit	571	10	7.53e-19	0.728	1	P:response to UV-B
tulip_all_Contig_3941	ozone-responsive stress-related	250	10	3.62e-21	0.803	1	C:cytoplasmic membrane-bounded vesicle
tulip_all_Contig_3947	galactinol synthase 3	462	10	2.26e-18	0.745	3	F:transferase activity; F:inositol 3-alpha-galactosyltransferase activity; F:transferase activity
tulip_all_Contig_3955	abc1 family protein	459	10	2.76e-45	0.804	2	C:plasma membrane; C:endoplasmic reticulum
tulip_all_Contig_3958	heavy metal atpase	544	10	3.04e-72	0.902	5	C:chloroplast envelope; P:photosynthetic electron transport chain; P:response to zinc ion; F:copper ion transmembrane transporter activity; C:plasma membrane
tulip_all_Contig_3963	PREDICTED: hypothetical protein [Vitis vinifera]	544	5	4.86e-18	0.528	0
tulip_all_Contig_3971	rac-gtp binding	543	10	1.05e-39	0.792	7	F:GTP binding; C:mitochondrial outer membrane; P:mitochondrion transport along microtubule; F:calcium ion binding; P:small GTPase mediated signal transduction; F:nucleotide binding; C:intracellular
tulip_all_Contig_3973	briggsae cbr-vit-2 protein	399	1	6.12e-16	0.56	2	P:lipid transport; F:lipid transporter activity
tulip_all_Contig_3978	rb-binding protein	299	10	1.84e-37	0.85	7	F:metal ion binding; F:zinc ion binding; F:protein binding; F:transcription factor activity; F:DNA binding; C:intracellular; C:nucleus
tulip_all_Contig_3989	receptor-like protein kinase-like	426	10	7.77e-39	0.746	1	C:mitochondrion
tulip_all_Contig_3995	abc transporter cholesterol phospholipid flippase	460	10	7.76e-48	0.803	9	P:auxin biosynthetic process; C:membrane; F:hydrolase activity; C:mitochondrion; F:polyamine-transporting ATPase activity; F:nucleotide binding; F:nucleoside-triphosphatase activity; F:ATP binding; F:ATPase activity
tulip_all_Contig_3996	kinase family protein	330	10	4.92e-38	0.879	10	F:transferase activity; F:protein serine/threonine kinase activity; F:phosphoprotein phosphatase activity; F:protein kinase activity; F:hydrolase activity; P:protein amino acid phosphorylation; F:ATP binding; F:kinase activity; F:MAP kinase kinase kinase activity; F:catalytic activity
tulip_all_Contig_4000	predicted protein [Arabidopsis lyrata subsp. lyrata]	518	10	2.16e-38	0.657	2	P:biological_process;
tulip_all_Contig_4006	hypothetical protein SORBIDRAFT_06g025765 [Sorghum bicolor]	503	2	1.29e-16	0.62	0
tulip_all_Contig_4008	phosphatidylinositol n-acetylglucosaminyltransferase subunit	393	10	8.98e-34	0.762	2	P:pollen tube growth; P:pollen germination
tulip_all_Contig_4013	cbs domain containing	430	10	1.06e-34	0.697	0
tulip_all_Contig_4030	transducin family protein	276	7	7.17e-22	0.76	2	P:response to abscisic acid stimulus; P:response to water deprivation
tulip_all_Contig_4035	hypothetical protein SORBIDRAFT_09g017080 [Sorghum bicolor]	450	10	7.53e-36	0.77	0
tulip_all_Contig_4045	predicted protein [Populus trichocarpa]	216	1	1.57e-16	0.78	0
tulip_all_Contig_4053	atp-dependent helicase	285	7	6.16e-24	0.72	9	F:helicase activity; P:auxin biosynthetic process; P:DNA recombination; F:hydrolase activity; F:ATP-dependent DNA helicase activity; F:nucleic acid binding; F:ATP binding; F:ATP-dependent helicase activity; P:DNA repair
tulip_all_Contig_4056	thymidylate synthase-like	436	10	4.43e-35	0.84	2	F:ubiquitin thiolesterase activity; P:ubiquitin-dependent protein catabolic process
tulip_all_Contig_4070	rna binding	570	10	7.69e-68	0.791	5	F:protein binding; P:auxin polar transport; P:phloem or xylem histogenesis; P:auxin mediated signaling pathway; C:nucleus
tulip_all_Contig_4087	mutator transposase	411	10	7.06e-41	0.631	3	F:metal ion binding; F:nucleic acid binding; F:zinc ion binding
tulip_all_Contig_4090	hypothetical protein Y51F10.7 [Caenorhabditis elegans]	346	4	1.12e-17	0.615	0
tulip_all_Contig_4096	hypothetical protein SORBIDRAFT_01g041830 [Sorghum bicolor]	444	10	9.45e-33	0.844	3	; P:biological_process;
tulip_all_Contig_4099	ac026815_10 peptide transport protein	503	10	1.32e-39	0.827	3	P:oligopeptide transport; C:membrane; F:transporter activity
tulip_all_Contig_4104	at5g42080 mjc20_19	387	10	2.82e-48	0.944	11	C:cell plate; P:embryonic development ending in seed dormancy; C:microtubule; F:clathrin binding; P:xylem and phloem pattern formation; C:chloroplast thylakoid membrane; P:trichome branching; F:GTPase activity; P:synaptic vesicle endocytosis; P:cell plate formation involved in plant-type cell wall biogenesis; C:plasma membrane
tulip_all_Contig_4108	heat shock protein binding	522	10	3.07e-32	0.892	3	P:response to stress; P:protein folding; F:heat shock protein binding
tulip_all_Contig_4110	f-box family protein	355	10	7.15e-33	0.785	1	C:plastid
tulip_all_Contig_4111	retrotransposon gag protein	385	10	5.08e-39	0.79	7	F:nucleic acid binding; F:RNA binding; P:DNA integration; P:RNA-dependent DNA replication; F:zinc ion binding; F:DNA binding; F:RNA-directed DNA polymerase activity
tulip_all_Contig_4123	cgs1 mrna stability 1	490	10	8.66e-71	0.906	7	C:plastid; P:biosynthetic process; C:chloroplast; F:amino acid binding; P:metabolic process; F:catalytic activity; F:pyridoxal phosphate binding
tulip_all_Contig_4126	patatin family protein	325	10	7.41e-38	0.793	5	P:lipid metabolic process; F:binding; P:metabolic process; F:hydrolase activity; P:lipid catabolic process
tulip_all_Contig_4130	hypothetical chloroplast rf21	329	10	1.53e-43	0.852	7	C:plastid; F:ATP binding; C:chloroplast stroma; C:chloroplast; F:nucleotide binding; F:nucleoside-triphosphatase activity; P:auxin biosynthetic process
tulip_all_Contig_4132	bel1 homeotic	453	3	2.01e-19	0.57	0
tulip_all_Contig_4152	fyve finger-containing phosphoinositide kinase-like	383	10	1.34e-29	0.754	7	F:metal ion binding; F:ATP binding; P:cellular protein metabolic process; P:phosphatidylinositol metabolic process; F:phosphatidylinositol phosphate kinase activity; F:zinc ion binding; F:protein binding
tulip_all_Contig_4174	Os05g0272900 [Oryza sativa Japonica Group]	322	10	1.55e-27	0.723	2	C:plasma membrane; C:endoplasmic reticulum
tulip_all_Contig_4176	replication factor a	428	10	1.94e-46	0.818	6	F:metal ion binding; F:nucleic acid binding; P:DNA replication; F:zinc ion binding; F:DNA binding; C:nucleus
tulip_all_Contig_4184	far-red impaired response protein	318	10	1.32e-26	0.601	2	F:zinc ion binding; F:DNA binding
tulip_all_Contig_4189	mpv17 protein	353	10	3.8e-24	0.853	3	C:mitochondrion; C:integral to membrane; C:membrane
tulip_all_Contig_4192	hydrolase protein serine threonine phosphatase	395	10	1.02e-26	0.869	4	C:mitochondrion; C:cytoplasmic membrane-bounded vesicle; F:hydrolase activity; C:membrane
tulip_all_Contig_4198	elongation factor	443	10	7.75e-27	0.593	2	P:response to cadmium ion; C:chloroplast stroma
tulip_all_Contig_4202	fyve zinc finger family protein	490	10	2.55e-30	0.613	2	F:metal ion binding; F:zinc ion binding
tulip_all_Contig_4203	hypothetical protein MtrDRAFT_AC148775g4v2 [Medicago truncatula]	357	3	3.2e-30	0.71	0
tulip_all_Contig_4207	structural maintenance of chromosome 1	431	10	1.82e-20	0.673	2	C:Golgi apparatus; F:protein binding
tulip_all_Contig_4210	gpi-anchor transamidase	263	10	1.27e-31	0.946	4	C:endomembrane system; P:proteolysis; F:GPI-anchor transamidase activity; F:cysteine-type endopeptidase activity
tulip_all_Contig_4221	retrotransposon ty1-copia subclass	429	9	8.63e-23	0.6322	14	F:transferase activity; C:mitochondrion; F:DNA binding; F:hydrolase activity; F:nucleic acid binding; F:RNA-directed DNA polymerase activity; F:zinc ion binding; P:DNA integration; F:aspartic-type endopeptidase activity; F:nucleotidyltransferase activity; F:peptidase activity; F:endonuclease activity; F:metal ion binding; F:nuclease activity
tulip_all_Contig_4231	far-red impaired response protein	575	10	3.63e-50	0.725	1	F:zinc ion binding
tulip_all_Contig_4235	unnamed protein product [Arabidopsis thaliana]	550	1	5.58e-17	0.65	0
tulip_all_Contig_4239	protein phosphatase	442	10	4.09e-44	0.857	7	F:metal ion binding; C:protein serine/threonine phosphatase complex; P:protein amino acid dephosphorylation; F:hydrolase activity; F:catalytic activity; F:protein serine/threonine phosphatase activity; F:phosphoprotein phosphatase activity
tulip_all_Contig_4256	vacuolar protein sorting 26	393	10	2.55e-26	0.859	2	C:retromer complex; P:vacuolar transport
tulip_all_Contig_4261	gag-pol polyprotein	530	10	1.4e-19	0.582	13	F:transferase activity; F:DNA binding; F:hydrolase activity; F:nucleic acid binding; F:RNA-directed DNA polymerase activity; F:zinc ion binding; P:DNA integration; F:aspartic-type endopeptidase activity; F:nucleotidyltransferase activity; F:peptidase activity; F:endonuclease activity; F:metal ion binding; F:nuclease activity
tulip_all_Contig_4266	predicted protein [Populus trichocarpa]	593	10	1.49e-19	0.872	2	P:biological_process;
tulip_all_Contig_4268	transposon unclassified	241	10	7.45e-17	0.86	5	F:nucleic acid binding; F:ATP binding; P:apoptosis; P:DNA recombination; F:DNA binding
tulip_all_Contig_4274	PREDICTED: hypothetical protein [Vitis vinifera]	345	10	9.17e-20	0.756	3	; P:biological_process;
tulip_all_Contig_4275	udp-n-acetylglucosamine--dolichyl-phosphate n-acetylglucosaminephosphotransferase	510	10	4.3e-28	0.725	2	F:transferase activity; C:membrane
tulip_all_Contig_4280	PREDICTED: hypothetical protein [Vitis vinifera]	386	1	6.46e-18	0.63	0
tulip_all_Contig_4287	hypothetical protein Mtub2_12463 [Mycobacterium tuberculosis 210]	492	2	7.93e-16	0.505	0
tulip_all_Contig_4290	syntaxin 121	552	10	1.02e-45	0.762	5	P:vesicle-mediated transport; F:SNAP receptor activity; C:membrane; P:intracellular protein transport; F:protein binding
tulip_all_Contig_4291	multidrug resistance protein abc transporter family	611	10	1.57e-46	0.651	13	F:ATPase activity
tulip_all_Contig_4296	enhancer of ag-4 2	475	10	2.97e-47	0.857	3	P:regulation of timing of transition from vegetative to reproductive phase; P:negative regulation of flower development; P:maintenance of floral organ identity
tulip_all_Contig_4297	cals6_arath ame: full= callose synthase 6 ame: full= -beta-glucan synthase ame: full=protein glucan synthase-like 11	468	10	6.29e-29	0.865	5	F:1
tulip_all_Contig_4313	shikimate kinase-like protein	412	10	1.43e-17	0.855	1	C:chloroplast
tulip_all_Contig_4317	peptide transport protein	326	10	2.55e-38	0.911	5	P:oligopeptide transport; C:integral to membrane; C:membrane; P:transport; F:transporter activity
tulip_all_Contig_4334	wrky transcription	585	10	1.3e-28	0.538	6	P:transcription; F:sequence-specific DNA binding; P:regulation of transcription; F:DNA binding; F:transcription factor activity; C:nucleus
tulip_all_Contig_4343	rna binding protein	369	10	1.56e-27	0.777	4	F:binding; P:RNA metabolic process; F:protein binding;
tulip_all_Contig_4362	kinase complex-associated protein	334	10	6.01e-32	0.814	0
tulip_all_Contig_4368	nli interacting factor-like phosphatase family expressed	415	4	3.28e-22	0.525	3	F:phosphoprotein phosphatase activity; C:intracellular; C:nucleus
tulip_all_Contig_4375	pmi1 (plastid movement impaired1)	471	10	1.81e-44	0.683	4	P:embryonic development ending in seed dormancy; P:chloroplast relocation; F:mannose-6-phosphate isomerase activity; P:actin cytoskeleton organization
tulip_all_Contig_4376	unnamed protein product [Vitis vinifera]	323	10	7.96e-32	0.815	1	C:mitochondrion
tulip_all_Contig_4381	protein binding	254	10	1.05e-23	0.793	5	F:metal ion binding; F:ATP binding; C:membrane; F:zinc ion binding; F:protein binding
tulip_all_Contig_4383	laccase [Liriodendron tulipifera]	399	10	6.8e-60	0.956	8	P:lignin catabolic process; F:metal ion binding; P:oxidation reduction; F:oxidoreductase activity; F:copper ion binding; C:apoplast; F:L-ascorbate oxidase activity; F:laccase activity
tulip_all_Contig_4387	dna-directed rna polymerase iii 130 kda expressed	358	10	1.43e-41	0.827	6	F:nucleotidyltransferase activity; F:DNA-directed RNA polymerase activity; F:transferase activity; P:transcription; F:ribonucleoside binding; F:DNA binding
tulip_all_Contig_4390	poly -ribose polymerase	405	10	2.72e-24	0.825	14	F:transferase activity; F:NAD or NADH binding; F:2-alkenal reductase activity; C:nucleus; F:DNA binding; F:transferase activity
tulip_all_Contig_4391	leucine rich	528	10	7.6e-50	0.814	8	F:protein kinase activity; F:ATP binding; C:cytoplasmic membrane-bounded vesicle; F:nucleotide binding; P:protein amino acid phosphorylation; P:auxin biosynthetic process; F:protein binding; F:protein serine/threonine kinase activity
tulip_all_Contig_4399	predicted protein [Populus trichocarpa]	495	9	5.43e-53	0.7389	0
tulip_all_Contig_4400	unnamed protein product [Vitis vinifera]	268	10	3.33e-22	0.885	6	F:methyltransferase activity; F:transferase activity; P:ubiquinone biosynthetic process; P:metabolic process; F:3-demethylubiquinone-9 3-O-methyltransferase activity; F:2-polyprenyl-6-methoxy-1
tulip_all_Contig_4402	nodulin-like protein	682	10	1.51e-62	0.721	1	C:membrane
tulip_all_Contig_4404	hypothetical protein SORBIDRAFT_03g036600 [Sorghum bicolor]	363	10	1.85e-41	0.83	2	C:mitochondrion; P:cellular iron ion homeostasis
tulip_all_Contig_4412	tho2 protein
tulip_all_Contig_4414	ocl5 protein	471	7	7.18e-17	0.9957	7	P:regulation of transcription
tulip_all_Contig_4417	potassium transport	207	10	6.24e-24	0.868	3	C:membrane; P:potassium ion transport; F:potassium ion transmembrane transporter activity
tulip_all_Contig_4419	leukocyte receptor cluster	299	10	2.08e-32	0.923	1	F:receptor activity
tulip_all_Contig_4420	histone h3	527	10	1.16e-26	1	5	C:chromosome; C:nucleosome; P:nucleosome assembly; F:DNA binding; C:nucleus
tulip_all_Contig_4422	cdt1a protein	712	10	2.45e-21	0.641	0
tulip_all_Contig_4425	triacylglycerol lipase 1	654	1	4.23e-19	0.78	0
tulip_all_Contig_4438	na+ h+ antiporter	371	10	3.12e-44	0.838	11	F:solute:hydrogen antiporter activity; F:antiporter activity; C:integral to membrane; C:membrane; P:sodium ion transport; P:cation transport; P:ion transport; P:transport; P:regulation of pH; F:sodium:hydrogen antiporter activity; P:transmembrane transport
tulip_all_Contig_4440	leucine rich repeat receptor kinase-like protein	336	10	5.51e-33	0.779	1	C:plasma membrane
tulip_all_Contig_4441	pentatricopeptide repeat-containing protein	336	10	1.74e-23	0.711	0
tulip_all_Contig_4442	gag-pol polyprotein	405	8	9.67e-22	0.5575	5	F:nucleic acid binding; F:metal ion binding; P:DNA integration; F:zinc ion binding; F:DNA binding
tulip_all_Contig_4446	arfb_orysj ame: full=auxin response factor 2 ame: full=ettin-like protein 2 ame: full= 2	217	2	5.98e-16	0.74	0
tulip_all_Contig_4448	endosomal p24a protein	514	10	4.49e-81	0.927	1	C:integral to membrane
tulip_all_Contig_4452	exostosin family protein	571	10	8.91e-55	0.875	1	C:membrane
tulip_all_Contig_4457	domain containing expressed	442	10	3.29e-22	0.712	3	F:GTPase activator activity; P:signal transduction; C:intracellular
tulip_all_Contig_4463	phenylalanine ammonia-lyase	316	10	6.56e-34	0.926	7	P:biosynthetic process; C:cytoplasm; F:catalytic activity; P:phenylpropanoid metabolic process; F:lyase activity; P:L-phenylalanine catabolic process; F:ammonia-lyase activity
tulip_all_Contig_4466	a g-specific adenine dna glycosylase	573	10	4.06e-32	0.703	9	F:DNA N-glycosylase activity; F:DNA binding; F:hydrolase activity; P:base-excision repair; F:4 iron
tulip_all_Contig_4469	nuclease i	298	10	2.38e-23	0.74	5	F:nucleic acid binding; C:cytoplasmic membrane-bounded vesicle; F:hydrolase activity
tulip_all_Contig_4473	hypothetical protein VITISV_035181 [Vitis vinifera]	281	10	1.63e-21	0.762	3	F:catalytic activity; F:protein dimerization activity; F:DNA binding
tulip_all_Contig_4475	endo- -beta-glucanase cel1	567	10	9.54e-27	0.867	7	F:hydrolase activity
tulip_all_Contig_4477	O-methyltransferase [Iris x hollandica]	362	10	1.53e-35	0.751	4	F:methyltransferase activity; F:transferase activity; F:protein dimerization activity; F:O-methyltransferase activity
tulip_all_Contig_4485	spx domain containing protein	513	10	1.12e-39	0.752	0
tulip_all_Contig_4490	potential autophagy related	330	10	1.21e-32	0.805	0
tulip_all_Contig_4495	aminotransferase family protein	227	10	1.28e-29	0.895	9	F:transferase activity; F:pyridoxal phosphate binding; P:biosynthetic process; P:cellular amino acid and derivative metabolic process; F:transaminase activity; F:catalytic activity; F:L-tyrosine:2-oxoglutarate aminotransferase activity; F:transferase activity
tulip_all_Contig_4497	glu-rich protein	201	6	4.81e-21	0.8333	3	F:metal ion binding; F:zinc ion binding; F:protein binding
tulip_all_Contig_4513	rna recognition motif containing protein	709	10	1.9e-58	0.809	4	F:nucleic acid binding; P:oxidation reduction; F:oxidoreductase activity; F:nucleotide binding
tulip_all_Contig_4514	cytochrome p450	282	10	2.22e-31	0.873	12	F:heme binding; F:iron ion binding; C:integral to membrane; C:membrane; F:electron carrier activity; F:tyrosine N-monooxygenase activity; P:oxidation reduction; C:endoplasmic reticulum membrane; F:oxidoreductase activity; C:endoplasmic reticulum; F:metal ion binding; F:monooxygenase activity
tulip_all_Contig_4519	glucose regulated repressor	395	10	3.14e-44	0.734	3	C:cytoplasmic membrane-bounded vesicle; P:biological_process;
tulip_all_Contig_4522	u5 small nuclear an rna helicase	429	10	1.23e-55	0.823	2	C:cytoplasm; C:nucleus
tulip_all_Contig_4530	f-box family protein	582	10	1.96e-53	0.751	4	F:ligase activity; F:ubiquitin-protein ligase activity; P:ubiquitin-dependent protein catabolic process;
tulip_all_Contig_4538	3-hydroxyisobutyrate dehydrogenase	481	10	2.68e-24	0.892	0
tulip_all_Contig_4558	histone deacetylase	276	10	3.3e-22	0.934	3	F:histone deacetylase activity; P:histone deacetylation; F:hydrolase activity
tulip_all_Contig_4560	heterogeneous nuclear ribonucleoprotein u-like protein 1	279	9	2.46e-27	0.8456	4	F:nucleic acid binding; F:ATP binding; P:cell killing; C:ribonucleoprotein complex
tulip_all_Contig_4561	receptor-like protein kinase	553	10	1.53e-26	0.711	10	F:transferase activity; C:cytoplasmic membrane-bounded vesicle; P:auxin biosynthetic process; F:protein serine/threonine kinase activity; F:protein kinase activity; P:protein amino acid phosphorylation; F:nucleotide binding; F:non-membrane spanning protein tyrosine kinase activity; F:ATP binding; F:kinase activity
tulip_all_Contig_4573	hypothetical protein MBP_91N22.10 [Musa balbisiana]	446	10	4.84e-21	0.63	0
tulip_all_Contig_4574	root hair defective 3 gtp-binding protein	520	10	5.88e-37	0.632	5	F:GTP binding; F:nucleotide binding; C:integral to membrane; F:hydrolase activity; C:membrane
tulip_all_Contig_4577	retrotransposon ty1-copia expressed	413	10	6.45e-34	0.752	12	F:ionotropic glutamate receptor activity; F:transporter activity; C:membrane; F:DNA binding; P:transport; F:nucleic acid binding; F:extracellular-glutamate-gated ion channel activity; F:zinc ion binding; P:DNA integration; C:outer membrane-bounded periplasmic space; F:metal ion binding; C:plastid
tulip_all_Contig_4578	ppr protein	630	10	7.85e-37	0.634	1	F:nucleic acid binding
tulip_all_Contig_4581	dnaj heat shock n-terminal domain-containing protein	284	9	7.04e-18	0.7322	4	P:response to heat; F:oxidoreductase activity; C:endoplasmic reticulum lumen; P:pollen tube growth
tulip_all_Contig_4589	mitogen-activated protein kinase	404	10	3.02e-23	0.907	13	F:transferase activity; P:auxin biosynthetic process; F:protein serine/threonine kinase activity; F:protein kinase activity; P:mitosis; P:conjugation; P:protein amino acid phosphorylation; F:nucleotide binding; P:cell division; F:ATP binding; F:kinase activity; F:MAP kinase activity; P:cell cycle
tulip_all_Contig_4607	dwarf plant9	434	10	2.12e-61	0.814	5	C:plastid; P:gibberellic acid mediated signaling pathway; P:transcription; P:regulation of transcription; C:nucleus
tulip_all_Contig_4610	rna-binding protein luc7-like expressed	280	10	1.87e-17	0.81	0
tulip_all_Contig_4616	predicted protein [Populus trichocarpa]	371	10	2.85e-29	0.815	2	C:endomembrane system; P:biological_process
tulip_all_Contig_4621	ccr4-not transcription complex	387	3	4.92e-18	0.75	3	P:regulation of transcription; F:transcription regulator activity; C:nucleus
tulip_all_Contig_4625	pdi-like protein	266	10	1.15e-22	0.744	6	P:cell redox homeostasis; C:cytoplasmic membrane-bounded vesicle; F:transferase activity; F:dolichyl-diphosphooligosaccharide-protein glycotransferase activity; F:transferase activity
tulip_all_Contig_4632	retrotransposon gag protein	883	10	1.57e-52	0.55	7	F:nucleic acid binding; F:RNA binding; P:DNA integration; P:RNA-dependent DNA replication; F:zinc ion binding; F:DNA binding; F:RNA-directed DNA polymerase activity
tulip_all_Contig_4646	rna-binding region-containing	334	10	1.93e-30	0.778	5	F:RNA binding; F:nucleic acid binding; F:nucleotide binding; P:biological_process;
tulip_all_Contig_4648	actin binding	587	10	1.02e-30	0.622	3	F:actin binding; P:cellular component organization; P:actin cytoskeleton organization
tulip_all_Contig_4656	exonuclease family expressed	365	10	3.39e-35	0.739	6	C:plastid; F:nucleic acid binding; F:exonuclease activity; F:exoribonuclease II activity; F:hydrolase activity; C:intracellular
tulip_all_Contig_4658	pdr-like abc transporter	425	10	2.54e-33	0.794	11	P:auxin biosynthetic process; C:integral to membrane; C:membrane; F:DNA binding; F:nucleic acid binding; P:transport; F:nucleotide binding; F:nucleoside-triphosphatase activity; F:ATP binding; P:DNA integration; F:ATPase activity
tulip_all_Contig_4660	hypothetical protein OsI_10450 [Oryza sativa Indica Group]	323	4	1.69e-16	0.8125	1	C:plastid
tulip_all_Contig_4669	multicopper type 1	722	10	2.63e-47	0.889	5	P:oxidation reduction; C:cytoplasmic membrane-bounded vesicle; F:oxidoreductase activity; F:copper ion binding; F:L-ascorbate oxidase activity
tulip_all_Contig_4670	non-ltr retroelement reverse transcriptase	375	10	1.41e-20	0.646	3	F:RNA binding; P:RNA-dependent DNA replication; F:RNA-directed DNA polymerase activity
tulip_all_Contig_4671	af229849_1pectin methylesterase isoform alpha	408	10	6.23e-29	0.817	7	C:cell wall; C:cytoplasmic membrane-bounded vesicle; P:cell wall modification; F:hydrolase activity; F:enzyme inhibitor activity; F:aspartyl esterase activity; F:pectinesterase activity
tulip_all_Contig_4674	udp-glucosyl transferase 78d2	344	10	2.26e-26	0.709	2	F:anthocyanidin 3-O-glucosyltransferase activity; F:quercetin 3-O-glucosyltransferase activity
tulip_all_Contig_4688	zinc finger	463	7	2.05e-19	0.79	8	F:metal ion binding; P:lipid metabolic process; P:oxidation reduction; F:oxidoreductase activity; F:heme binding; F:hydrolase activity
tulip_all_Contig_4705	argonaute protein group	425	10	1.67e-17	0.675	5	P:production of lsiRNA involved in RNA interference; P:production of ta-siRNAs involved in RNA interference; P:regulation of development
tulip_all_Contig_4716	u4 u6 small nuclear ribonucleoprotein	605	10	7.8e-52	0.841	5	F:nucleic acid binding; ; P:embryonic development ending in seed dormancy; C:ribonucleoprotein complex;
tulip_all_Contig_4729	excinuclease c n-	540	10	1.62e-24	0.633	3	P:DNA repair; F:nuclease activity; C:intracellular
tulip_all_Contig_4740	f-box domain containing protein	624	10	9.58e-55	0.787	0
tulip_all_Contig_4750	hypothetical protein VITISV_034881 [Vitis vinifera]	464	10	3.15e-28	0.701	11	F:sequence-specific DNA binding; F:transcription factor activity; F:DNA binding; C:nucleus; F:nucleic acid binding; F:zinc ion binding; P:DNA integration; P:regulation of transcription
tulip_all_Contig_4755	usp family protein	535	10	1.31e-44	0.891	5	F:ATP binding; P:response to stress; P:regulation of transcription; F:hydrolase activity
tulip_all_Contig_4757	dna repair and recombination protein	294	10	1.31e-38	0.926	2	P:response to gamma radiation; P:DNA repair
tulip_all_Contig_4764	PREDICTED: hypothetical protein [Vitis vinifera]	372	10	4.99e-42	0.783	0
tulip_all_Contig_4769	hypothetical protein VITISV_035181 [Vitis vinifera]	358	10	9.01e-28	0.705	2	F:protein dimerization activity; F:DNA binding
tulip_all_Contig_4783	integral membrane transporter family protein	393	10	1.91e-25	0.853	2	C:chloroplast envelope; F:5-formyltetrahydrofolate transporter activity
tulip_all_Contig_4785	integral membrane transporter-like protein	430	10	1.06e-34	0.702	1	C:membrane
tulip_all_Contig_4789	heat shock protein binding protein	276	6	5.46e-18	0.81	5	C:plastid; F:unfolded protein binding; P:response to stress; P:protein folding; F:heat shock protein binding
tulip_all_Contig_4798	atcfm2 (crm family member 2) rna binding	439	10	7.8e-24	0.897	2	P:Group II intron splicing; P:Group I intron splicing
tulip_all_Contig_4804	unnamed protein product [Vitis vinifera]	473	10	9.9e-59	0.807	3	C:endomembrane system; ; P:biological_process
tulip_all_Contig_4824	at1g71070 f23n20_6	813	10	7.26e-50	0.782	8	P:carbohydrate biosynthetic process; C:endomembrane system; C:cytoplasmic membrane-bounded vesicle; F:transferase activity; C:membrane; F:protein xylosyltransferase activity; F:acetylglucosaminyltransferase activity; F:transferase activity
tulip_all_Contig_4830	ethylene-overproduction protein 1	200	10	3.23e-17	0.898	1	F:protein binding
tulip_all_Contig_4855	transposon en spm sub-class	377	10	1.81e-23	0.743	0
tulip_all_Contig_4858	cation efflux protein zinc	659	10	6.54e-52	0.725	5	F:cation transmembrane transporter activity; F:efflux transmembrane transporter activity; C:membrane; P:transmembrane transport; P:cation transport
tulip_all_Contig_4864	cytochrome p450	318	10	2.85e-21	0.732	8	F:metal ion binding; P:oxidation reduction; F:tyrosine N-monooxygenase activity; F:electron carrier activity; F:oxidoreductase activity; F:heme binding; F:iron ion binding; F:monooxygenase activity
tulip_all_Contig_4868	map3k delta-1 protein kinase	412	10	1.09e-49	0.878	6	F:protein kinase activity; F:ATP binding; F:nucleotide binding; P:protein amino acid phosphorylation; P:auxin biosynthetic process; F:protein serine/threonine kinase activity
tulip_all_Contig_4875	cinnamoyl reductase	365	10	8.94e-28	0.657	7	F:3-beta-hydroxy-delta5-steroid dehydrogenase activity; P:oxidation reduction; F:binding; F:oxidoreductase activity; P:metabolic process; F:catalytic activity; P:steroid biosynthetic process
tulip_all_Contig_4877	phospholipase d	296	10	6.94e-36	0.877	8	F:NAPE-specific phospholipase D activity; P:oxidation reduction; F:oxidoreductase activity; P:metabolic process; F:hydrolase activity; F:catalytic activity; F:phospholipase D activity; F:2-alkenal reductase activity
tulip_all_Contig_4879	hypothetical protein OsJ_35084 [Oryza sativa Japonica Group]	361	10	2e-19	0.682	4	C:plastid; C:mitochondrion; C:chloroplast; P:biological_process
tulip_all_Contig_4883	binding protein	305	10	4.38e-29	0.828	3	F:binding; P:biological_process;
tulip_all_Contig_4892	malate dehydrogenase	291	10	2.69e-25	0.846	12	F:NAD or NADH binding; C:cytoplasm; P:oxidation reduction; F:oxidoreductase activity
tulip_all_Contig_4894	auxin efflux carrier component	347	10	1.73e-18	0.912	2	C:integral to membrane; P:transmembrane transport
tulip_all_Contig_4895	glutamine amidotransferase cyclase	285	10	6.3e-28	0.823	2	F:imidazoleglycerol-phosphate synthase activity; P:histidine biosynthetic process
tulip_all_Contig_4897	denn domain containing expressed	272	3	2.72e-16	0.68	0
tulip_all_Contig_4900	retrotransposon ty3-gypsy subclass	338	10	4.42e-25	0.669	13	C:chromatin; F:chromatin binding; P:DNA recombination; F:DNA binding; C:nucleus; F:nucleic acid binding; F:RNA-directed DNA polymerase activity; P:chromatin assembly or disassembly; F:RNA binding; P:DNA integration; F:aspartic-type endopeptidase activity; P:RNA-dependent DNA replication; P:proteolysis
tulip_all_Contig_4916	retrotransposon ty3-gypsy sub-class	318	10	4.39e-30	0.79	14	C:chromatin; F:chromatin binding; C:nucleus; F:DNA binding; F:nucleic acid binding; P:chromatin assembly or disassembly; F:RNA-directed DNA polymerase activity; F:zinc ion binding; F:RNA binding; P:DNA integration; F:aspartic-type endopeptidase activity; P:RNA-dependent DNA replication; P:proteolysis; F:metal ion binding
tulip_all_Contig_4920	polx_tobac ame: full=retrovirus-related pol polyprotein from transposon tnt 1-94 includes: ame: full=protease includes: ame: full=reverse transcriptase includes: ame: full=endonuclease	374	10	6.34e-21	0.646	13	F:transferase activity; F:DNA binding; F:hydrolase activity; F:nucleic acid binding; F:RNA-directed DNA polymerase activity; F:zinc ion binding; P:DNA integration; F:aspartic-type endopeptidase activity; F:nucleotidyltransferase activity; F:peptidase activity; F:endonuclease activity; F:metal ion binding; F:nuclease activity
tulip_all_Contig_4921	glycoside hydrolase family 61 protein	554	10	1.63e-25	0.661	4	F:cellulase activity; P:metabolic process; F:hydrolase activity; F:hydrolase activity
tulip_all_Contig_4923	at5g60720 mup24_130	445	10	2.26e-31	0.718	1	C:mitochondrion
tulip_all_Contig_4929	importin 9	353	10	3.51e-31	0.886	3	F:binding; P:intracellular protein transport; F:protein transporter activity
tulip_all_Contig_4948	uricase [Coprinopsis cinerea okayama7#130]	281	1	3.76e-18	0.81	4	P:oxidation reduction; F:oxidoreductase activity; F:urate oxidase activity; P:purine base metabolic process
tulip_all_Contig_4950	conserved hypothetical protein [Ricinus communis]	428	9	1.98e-18	0.6544	0
tulip_all_Contig_4952	sucrose synthase	197	10	4.23e-26	0.951	5	P:biosynthetic process; F:sucrose synthase activity; F:transferase activity; P:sucrose metabolic process; F:transferase activity
tulip_all_Contig_4953	transitional endoplasmic reticulum	319	10	4.71e-25	0.858	7	F:ATP binding; F:binding; F:nucleotide binding; F:hydrolase activity; F:microtubule-severing ATPase activity; F:nucleoside-triphosphatase activity; P:auxin biosynthetic process
tulip_all_Contig_4966	cytochrome c biogenesis fc	350	10	2.03e-19	0.625	2	C:mitochondrion; C:membrane
tulip_all_Contig_4967	mediator complex subunit 10 cg5057-pa	391	10	1.38e-20	0.92	6	; F:RNA polymerase II transcription mediator activity; P:biological_process; P:regulation of transcription from RNA polymerase II promoter; C:mediator complex;
tulip_all_Contig_4972	zinc-binding protein	505	10	5.93e-36	0.797	1	C:chloroplast
tulip_all_Contig_4973	low quality protein: protein	357	1	4.64e-16	0.88	0
tulip_all_Contig_4975	nitrate and chloride transporter	510	10	1.55e-53	0.822	4	; P:biological_process; P:transmembrane transport;
tulip_all_Contig_4980	f1-like protein	454	10	2.62e-27	0.625	7	F:protein kinase activity; F:ATP binding; F:nucleotide binding; F:protein tyrosine kinase activity; P:protein amino acid phosphorylation; P:auxin biosynthetic process; F:protein binding
tulip_all_Contig_4982	hypothetical protein VITISV_028502 [Vitis vinifera]	504	10	3.96e-31	0.724	13	C:chromatin; F:chromatin binding; F:DNA binding; C:nucleus; F:nucleic acid binding; F:zinc ion binding; F:RNA-directed DNA polymerase activity; P:chromatin assembly or disassembly; F:RNA binding; P:DNA integration; F:aspartic-type endopeptidase activity; P:RNA-dependent DNA replication; P:proteolysis
tulip_all_Contig_4984	conserved hypothetical protein [Ricinus communis]	437	5	5.62e-22	0.694	4	F:ATP binding; F:nucleotide binding; F:nucleoside-triphosphatase activity; P:auxin biosynthetic process
tulip_all_Contig_4985	vacuolar processing enzyme 3	527	10	7.25e-21	0.873	3	P:proteolysis; F:peptidase activity; F:cysteine-type endopeptidase activity
tulip_all_Contig_4991	tyrosine-protein phosphatase	370	10	1.9e-49	0.867	3	P:dephosphorylation; F:phosphatase activity; F:protein tyrosine phosphatase activity
tulip_all_Contig_4996	fad binding domain containing expressed	692	10	1.98e-57	0.737	4	P:oxidation reduction; F:oxidoreductase activity; P:metabolic process; F:monooxygenase activity
tulip_all_Contig_5001	60s ribosomal protein l32	434	10	2.12e-53	0.875	4	F:structural constituent of ribosome; P:translation; C:ribosome; C:intracellular
tulip_all_Contig_5021	protein	591	10	6.65e-36	0.768	3	C:plastid; C:chloroplast; P:biological_process
tulip_all_Contig_5022	telomerase reverse transcriptase catalytic subunit	377	10	2.6e-29	0.728	6	F:RNA binding; F:telomeric template RNA reverse transcriptase activity; P:RNA-dependent DNA replication; F:DNA binding; F:RNA-directed DNA polymerase activity; C:nucleus
tulip_all_Contig_5024	af439843_1at3g26440 f20c19_16	445	10	2.23e-28	0.701	3	; P:biological_process;
tulip_all_Contig_5025	adenylate kinase	450	10	1.22e-24	0.957	21	F:helicase activity; F:nucleobase
tulip_all_Contig_5026	receptor protein	495	10	9.58e-38	0.733	14	F:transferase activity; P:auxin biosynthetic process; C:integral to membrane; F:protein serine/threonine kinase activity; C:membrane; F:protein kinase activity; C:mitochondrion; F:nucleotide binding; P:protein amino acid phosphorylation; F:non-membrane spanning protein tyrosine kinase activity; F:ATP binding; F:kinase activity; F:receptor activity; F:protein binding
tulip_all_Contig_5027	predicted protein [Populus trichocarpa]	398	10	4.25e-25	0.781	1	C:mitochondrion
tulip_all_Contig_5029	ghmp kinase-like protein	404	10	1.32e-51	0.913	10	F:transferase activity; P:auxin biosynthetic process; P:phosphorylation; F:nucleotide binding; C:cytoplasm; F:ATP binding; F:kinase activity; P:metabolic process; F:phosphotransferase activity
tulip_all_Contig_5035	nitrate transporter	496	10	5.41e-49	0.681	3	P:oligopeptide transport; C:membrane; F:transporter activity
tulip_all_Contig_5041	kinase family protein	521	10	4.02e-61	0.827	1	C:plasma membrane
tulip_all_Contig_5057	transparent testa 12	578	10	1.33e-30	0.782	5	P:drug transmembrane transport; F:drug transmembrane transporter activity; C:membrane; P:transmembrane transport; F:antiporter activity
tulip_all_Contig_5059	copia ltr rider	402	10	4.21e-25	0.804	5	F:metal ion binding; F:nucleic acid binding; P:DNA integration; F:zinc ion binding; F:DNA binding
tulip_all_Contig_5065	at5g60720 mup24_130	472	10	2.62e-43	0.717	0
tulip_all_Contig_5067	villin 2	785	10	1.62e-49	0.676	3	F:actin binding; P:cytoskeleton organization;
tulip_all_Contig_5070	sol1 (suppressor of llp1 1) carboxypeptidase metallocarboxypeptidase zinc ion binding	373	10	2.73e-48	0.867	1	P:regulation of root meristem growth
tulip_all_Contig_5071	PREDICTED: hypothetical protein [Vitis vinifera]	472	10	1.49e-43	0.65	0
tulip_all_Contig_5074	at3g52840 f8j2_10	555	10	3.75e-16	0.868	1	C:cell wall
tulip_all_Contig_5075	pyruvate kinase	456	10	3.4e-35	0.654	6	P:fatty acid biosynthetic process; P:seed development; C:mitochondrion; F:pyruvate kinase activity; C:chloroplast stroma; P:response to cadmium ion
tulip_all_Contig_5089	PREDICTED: hypothetical protein [Vitis vinifera]	323	4	2.11e-16	0.7525	2	F:Rho GDP-dissociation inhibitor activity; C:cytoplasm
tulip_all_Contig_5090	rho gdp-dissociation	398	10	1.64e-32	0.821	2	F:Rho GDP-dissociation inhibitor activity; C:cytoplasm
tulip_all_Contig_5096	lipoate-protein ligase	365	10	3.89e-23	0.818	6	P:oxidation reduction; F:ribonuclease activity; F:ligase activity; F:oxidoreductase activity; P:tRNA processing; F:2-alkenal reductase activity
tulip_all_Contig_5103	retrotransposon ty1-copia subclass	278	7	4.17e-17	0.74	3	F:binding; P:intracellular protein transport; F:protein transporter activity
tulip_all_Contig_5104	ankyrin repeat-containing	445	10	2.68e-49	0.861	1	C:plasma membrane
tulip_all_Contig_5107	vcl1 (vacuoleless 1)	381	10	5.45e-41	0.894	1	C:plant-type vacuole membrane
tulip_all_Contig_5108	heat shock protein 30	481	3	1.29e-26	0.81	5	P:response to stress; C:integral to membrane; C:membrane; F:ion channel activity; P:ion transport
tulip_all_Contig_5111	hypothetical protein SORBIDRAFT_05g001940 [Sorghum bicolor]	552	10	8.96e-27	0.75	0
tulip_all_Contig_5118	proteasome subunit beta	430	10	6.18e-42	0.939	2	C:plasma membrane; C:apoplast
tulip_all_Contig_5119	retrotransposon ty1-copia subclass	589	10	9.19e-22	0.608	5	F:nucleic acid binding; F:cyclin-dependent protein kinase regulator activity; P:cell cycle; P:DNA integration; F:DNA binding
tulip_all_Contig_5121	protein	392	10	5.56e-46	0.828	2	F:nucleic acid binding; F:nucleotide binding
tulip_all_Contig_5123	oligopeptide transporter-like protein	320	10	1.12e-17	0.761	1	C:membrane
tulip_all_Contig_5128	flavone synthase ii	447	10	1.36e-23	0.763	10	F:heme binding; C:cytoplasmic membrane-bounded vesicle; F:iron ion binding; F:electron carrier activity; F:isoflavone 2'-hydroxylase activity; P:oxidation reduction; F:oxidoreductase activity; P:electron transport chain; F:metal ion binding; F:monooxygenase activity
tulip_all_Contig_5131	thaumatin-like protein	310	10	5.2e-23	0.734	1	P:defense response
tulip_all_Contig_5138	nucleotide binding	666	10	1.14e-92	0.934	0
tulip_all_Contig_5143	gag-pol polyprotein	546	10	3.76e-31	0.551	11	P:defense response; P:auxin biosynthetic process; F:DNA binding; P:apoptosis; F:nucleic acid binding; F:nucleotide binding; F:ATP binding; F:nucleoside-triphosphatase activity; F:zinc ion binding; P:DNA integration; F:metal ion binding
tulip_all_Contig_5149	nuclear protein	451	8	7.39e-30	0.7213	2	F:metal ion binding; F:zinc ion binding
tulip_all_Contig_5154	predicted protein [Populus trichocarpa]	353	6	1.55e-19	0.71	0
tulip_all_Contig_5163	betaine aldehyde dehydrogenase-like	424	10	6.43e-48	0.836	1	C:endoplasmic reticulum
tulip_all_Contig_5167	conserved hypothetical protein [Ricinus communis]	329	10	7.47e-36	0.883	1	C:cytoplasmic membrane-bounded vesicle
tulip_all_Contig_5170	tetrachloro-p-hydroquinone reductive dehalogenase-related	390	10	1e-20	0.945	1	C:plasma membrane
tulip_all_Contig_5177	glycosyl hydrolase family 9 protein	569	8	4.21e-18	0.5375	7	F:hydrolase activity
tulip_all_Contig_5180	polyprotein [Arabidopsis thaliana]	370	10	1.46e-33	0.802	11	P:alanyl-tRNA aminoacylation; F:DNA binding; F:nucleic acid binding; F:nucleotide binding; C:cytoplasm; P:translation; F:zinc ion binding; F:ATP binding; P:DNA integration; F:alanine-tRNA ligase activity; F:metal ion binding
tulip_all_Contig_5181	aba-responsive protein	380	10	2.15e-37	0.755	0
tulip_all_Contig_5184	gtp1 obg family member	630	10	1.12e-24	0.721	0
tulip_all_Contig_5186	PREDICTED: hypothetical protein [Vitis vinifera]	337	10	6.6e-39	0.825	4	C:plastid; ; P:biological_process;
tulip_all_Contig_5193	retrotransposon gag protein	433	10	1.13e-43	0.807	7	F:nucleic acid binding; F:RNA binding; P:DNA integration; P:RNA-dependent DNA replication; F:zinc ion binding; F:DNA binding; F:RNA-directed DNA polymerase activity
tulip_all_Contig_5196	mitochondrial substrate carrier family protein	365	10	1.85e-49	0.839	1	C:chloroplast envelope
tulip_all_Contig_5197	ribosomal pseudouridine	801	10	1.38e-21	0.793	9	F:pseudouridine synthase activity; P:RNA modification; F:hydrolase activity; C:mitochondrion; F:RNA binding; P:pseudouridine synthesis; P:metabolic process; F:lysozyme activity; F:hydrolase activity
tulip_all_Contig_5203	zinc carboxy peptidase	523	10	1.2e-34	0.888	1	P:regulation of root meristem growth
tulip_all_Contig_5213	rna polymerase iv subunit	497	4	2.02e-25	0.635	5	F:nucleotidyltransferase activity; F:DNA-directed RNA polymerase activity; F:transferase activity; P:transcription; F:DNA binding
tulip_all_Contig_5226	phopholipase d	340	10	1.33e-31	0.79	8	F:NAPE-specific phospholipase D activity; F:calcium ion binding; F:hydrolase activity; P:metabolic process; F:catalytic activity; F:phospholipase D activity; C:membrane; P:phosphatidylcholine metabolic process
tulip_all_Contig_5234	mitochondrial protein	314	10	5.21e-28	0.813	7	C:endomembrane system; F:ATPase activity; F:ATP binding; F:nucleotide binding; P:biological_process; F:nucleoside-triphosphatase activity; P:auxin biosynthetic process
tulip_all_Contig_5236	pre-mrna-splicing factor slu7-a	285	10	3.07e-27	0.807	1	P:positive regulation of cell proliferation
tulip_all_Contig_5237	Os11g0169100 [Oryza sativa Japonica Group]	728	10	4.9e-41	0.783	2	P:vesicle docking during exocytosis; P:vesicle-mediated transport
tulip_all_Contig_5242	rtl2_orysj ame: full=ribonuclease 3-like protein 2 ame: full=ribonuclease iii-like protein 2 short=rnase iii-like protein 2	538	10	5.64e-27	0.596	3	C:cytoplasm; F:ribonuclease III activity; C:nucleus
tulip_all_Contig_5243	glycolate oxidase	634	10	8.08e-25	0.988	9	P:oxidative photosynthetic carbon pathway; C:peroxisome; P:photorespiration; F:(S)-2-hydroxy-acid oxidase activity; P:oxidation reduction; F:oxidoreductase activity; F:catalytic activity; P:metabolic process; F:FMN binding
tulip_all_Contig_5246	kinase family protein	557	10	7.74e-54	0.75	11	F:transferase activity; P:auxin biosynthetic process; F:protein kinase activity; P:translation; P:protein amino acid phosphorylation; F:nucleotide binding; F:ATP binding; F:kinase activity; F:cyclin-dependent protein kinase activity; F:protein tyrosine kinase activity; F:aminoacyl-tRNA ligase activity
tulip_all_Contig_5256	glutamate receptor 2	517	10	1.41e-45	0.762	10	F:ionotropic glutamate receptor activity; F:ion channel activity; F:transporter activity; C:integral to membrane; C:membrane; P:ion transport; P:transport; F:extracellular-glutamate-gated ion channel activity; C:outer membrane-bounded periplasmic space; F:receptor activity
tulip_all_Contig_5259	atp synthase subunit 9	345	10	2.08e-26	0.798	15	P:ATP synthesis coupled proton transport; C:proton-transporting ATP synthase complex
tulip_all_Contig_5264	PREDICTED: hypothetical protein [Vitis vinifera]	304	10	2.31e-23	0.822	7	F:RNA binding; F:nucleic acid binding; P:DNA integration; P:RNA-dependent DNA replication; F:zinc ion binding; F:RNA-directed DNA polymerase activity; F:DNA binding
tulip_all_Contig_5272	wd-40 repeat msi4	508	10	4.05e-39	0.694	6	P:trichome morphogenesis; F:metal ion binding; P:flower development; P:unidimensional cell growth; C:cytoplasm; C:nucleus
tulip_all_Contig_5274	pyridoxal-5 -phosphate-dependent beta family protein	370	10	6.77e-39	0.936	10	F:transferase activity; F:pyridoxal phosphate binding; P:cysteine biosynthetic process; P:cellular amino acid metabolic process; F:lyase activity; F:catalytic activity; P:cysteine biosynthetic process from serine; F:cysteine synthase activity; P:metabolic process; P:cellular amino acid biosynthetic process
tulip_all_Contig_5280	tlp domain class transcription factor	512	10	2.13e-74	0.932	1	F:hydrolase activity
tulip_all_Contig_5295	chromatin remodeling complex subunit	439	10	1.52e-19	0.725	5	F:nucleic acid binding; F:helicase activity; F:ATP binding; F:transferase activity; F:DNA binding
tulip_all_Contig_5301	mps one binder kinase activator-like 1a	588	10	2.54e-80	0.913	2	F:kinase activity; F:protein binding
tulip_all_Contig_5302	abc transporter family protein	282	8	4.27e-22	0.715	1	C:plasma membrane
tulip_all_Contig_5306	fasciclin-like arabinogalactan protein	590	10	7.83e-45	0.697	1	C:cytoplasmic membrane-bounded vesicle
tulip_all_Contig_5322	glycine d-amino acid oxidases-like	446	7	3.58e-32	0.8157	1	C:chloroplast
tulip_all_Contig_5329	auxin-induced protein	231	10	3.03e-23	0.821	2	C:mitochondrion; C:membrane
tulip_all_Contig_5333	phd finger transcription factor-like protein	491	10	1.41e-30	0.631	6	P:regulation of transcription
tulip_all_Contig_5339	hypothetical protein OsI_05930 [Oryza sativa Indica Group]	478	10	6.12e-28	0.646	0
tulip_all_Contig_5340	protein	463	10	5.45e-37	0.855	0
tulip_all_Contig_5341	retrotransposon ty1-copia expressed	769	10	1.65e-74	0.632	12	F:ionotropic glutamate receptor activity; F:transporter activity; C:membrane; F:DNA binding; P:transport; F:nucleic acid binding; F:extracellular-glutamate-gated ion channel activity; F:zinc ion binding; P:DNA integration; C:outer membrane-bounded periplasmic space; F:metal ion binding; C:plastid
tulip_all_Contig_5343	rpe catalytic ribulose-phosphate 3-epimerase	613	10	9.07e-55	0.822	7	P:response to cold; C:thylakoid; F:protein binding; C:chloroplast stroma; P:response to nematode; C:stromule; C:apoplast
tulip_all_Contig_5344	serine threonine-protein phosphatase pp1	469	10	7.44e-22	0.828	2	F:hydrolase activity; F:phosphoprotein phosphatase activity
tulip_all_Contig_5346	PREDICTED: hypothetical protein [Vitis vinifera]	502	8	4.14e-25	0.6675	3	C:endomembrane system; ; P:biological_process
tulip_all_Contig_5367	cinnamoyl- reductase	369	10	4.01e-43	0.925	8	P:oxidation reduction; F:binding; F:oxidoreductase activity; F:cinnamoyl-CoA reductase activity; P:metabolic process; F:catalytic activity; P:cellular metabolic process; F:coenzyme binding
tulip_all_Contig_5369	hypothetical protein SORBIDRAFT_07g023270 [Sorghum bicolor]	356	1	7.18e-17	0.72	0
tulip_all_Contig_5383	myosin heavy chain mya2	299	10	2.78e-28	0.846	7	F:Rab GTPase binding; P:root hair elongation; C:peroxisome; P:peroxisome localization; F:GTP-dependent protein binding; P:mitochondrion localization; P:Golgi localization
tulip_all_Contig_5394	6-phosphogluconate dehydrogenase	379	10	2.33e-43	0.821	3	P:nematode larval development; P:molting cycle
tulip_all_Contig_5403	this gene is continued on the 5 end of bac t12m14	551	10	4.53e-36	0.553	3	; P:biological_process;
tulip_all_Contig_5405	chaperonin 60 alpha subunit	456	10	1.02e-31	0.876	11	P:auxin biosynthetic process; P:cellular protein metabolic process; F:nucleotide binding; C:cytoplasm; F:ATP binding; P:protein refolding; F:protein binding; P:protein folding; F:unfolded protein binding; C:chloroplast; C:plastid
tulip_all_Contig_5408	salt-inducible protein kinase	431	10	1.49e-22	0.885	9	F:transferase activity; P:auxin biosynthetic process; F:protein serine/threonine kinase activity; F:protein kinase activity; P:protein amino acid phosphorylation; F:nucleotide binding; F:non-membrane spanning protein tyrosine kinase activity; F:ATP binding; F:kinase activity
tulip_all_Contig_5409	ubiquitin family protein	475	10	2.8e-29	0.713	0
tulip_all_Contig_5411	electron transfer flavoprotein-ubiquinone	471	10	2.5e-26	0.815	1	P:thiamin biosynthetic process
tulip_all_Contig_5416	dnaj heat shock n-terminal domain-containing protein	313	10	8.06e-21	0.759	2	F:binding; F:heat shock protein binding
tulip_all_Contig_5424	af361586_1 at3g17900 meb5_12	549	10	1.01e-34	0.63	4	; C:cytoplasmic membrane-bounded vesicle; P:biological_process;
tulip_all_Contig_5425	hypothetical protein OsJ_09447 [Oryza sativa Japonica Group]	341	10	2.59e-27	0.817	1	C:cytoplasmic membrane-bounded vesicle
tulip_all_Contig_5432	esterase precursor	459	1	6e-16	0.76	2	P:lipid metabolic process; F:hydrolase activity
tulip_all_Contig_5434	bicoid-interacting protein 3-like	429	10	2.81e-21	0.777	9	P:protein amino acid methylation; F:transferase activity; F:protein methyltransferase activity; F:methyltransferase activity; C:cytoplasm; ; P:tRNA modification; P:biological_process; F:tRNA (guanine-N7-)-methyltransferase activity
tulip_all_Contig_5439	unnamed protein product [Vitis vinifera]	548	10	1.52e-59	0.797	0
tulip_all_Contig_5452	hypothetical protein VITISV_038270 [Vitis vinifera]	422	10	7e-28	0.682	20	F:hydrolase activity; F:ionotropic glutamate receptor activity; P:protein amino acid phosphorylation; P:carbohydrate metabolic process; F:DNA binding; F:nucleic acid binding; F:transporter activity; F:ATP binding; F:metal ion binding; C:membrane; F:protein kinase activity; P:cellular cell wall organization; F:hydrolase activity
tulip_all_Contig_5463	hypothetical protein VITISV_006397 [Vitis vinifera]	590	10	4.45e-58	0.777	5	F:metal ion binding; F:nucleic acid binding; P:DNA integration; F:zinc ion binding; F:DNA binding
tulip_all_Contig_5473	protein	395	10	1.28e-21	0.883	20	P:DNA recombination; F:calcium-transporting ATPase activity; F:hydrolase activity; F:hydrolase activity
tulip_all_Contig_5474	unnamed protein product [Vitis vinifera]	557	10	1.99e-58	0.78	2	P:oxidation reduction; F:oxidoreductase activity
tulip_all_Contig_5477	denn domain containing expressed	392	10	1.74e-31	0.747	0
tulip_all_Contig_5484	set domain	367	10	1.98e-35	0.841	6	F:methyltransferase activity; F:transferase activity; F:zinc ion binding; F:histone-lysine N-methyltransferase activity; P:chromatin modification; C:nucleus
tulip_all_Contig_5490	predicted protein [Populus trichocarpa]	488	3	2.89e-20	0.66	0
tulip_all_Contig_5492	at3g17900 meb5_12-like protein	371	10	5.63e-33	0.772	3	; P:biological_process;
tulip_all_Contig_5497	lanatoside 15 -o-acetylesterase-like	354	10	1.55e-19	0.698	6	C:endomembrane system; P:lipid metabolic process; C:cytoplasmic membrane-bounded vesicle; F:lipase activity; F:hydrolase activity
tulip_all_Contig_5502	protein	347	10	3.98e-34	0.787	0
tulip_all_Contig_5503	rfr1 (ref4-related 1)	561	10	1.5e-63	0.834	3	; P:biological_process;
tulip_all_Contig_5508	catalytic
tulip_all_Contig_5509	acyl:coa ligase acetate-coa synthetase-like protein	494	10	1.74e-39	0.839	3	F:ligase activity; P:metabolic process; F:catalytic activity
tulip_all_Contig_5511	copia-like polyprotein	400	10	1.53e-29	0.77	7	F:nucleic acid binding; F:metal ion binding; F:cyclin-dependent protein kinase regulator activity; P:cell cycle; P:DNA integration; F:zinc ion binding; F:DNA binding
tulip_all_Contig_5530	h+ ca2+ exchanger	628	10	4.83e-46	0.77	5	F:cation transmembrane transporter activity; C:integral to membrane; C:membrane; P:transmembrane transport; P:cation transport
tulip_all_Contig_5531	hypothetical protein VITISV_020571 [Vitis vinifera]	500	10	1.85e-50	0.793	5	F:metal ion binding; F:nucleic acid binding; P:DNA integration; F:zinc ion binding; F:DNA binding
tulip_all_Contig_5534	hypothetical protein OsJ_02376 [Oryza sativa Japonica Group]	324	6	2.73e-24	0.7	1	F:binding
tulip_all_Contig_5545	leucine-rich repeat family protein protein kinase family protein	580	10	4.45e-38	0.849	10	F:transferase activity; P:auxin biosynthetic process; F:protein serine/threonine kinase activity; F:protein kinase activity; P:protein amino acid phosphorylation; F:nucleotide binding; F:ATP binding; F:kinase activity; F:protein binding; C:endomembrane system
tulip_all_Contig_5547	f-box family protein	357	10	1.88e-25	0.641	5	F:RNA binding; P:RNA-dependent DNA replication; P:biological_process; F:RNA-directed DNA polymerase activity;
tulip_all_Contig_5560	kinesin-related protein	380	5	1.45e-17	0.698	1	C:mitochondrion
tulip_all_Contig_5564	actin 2	436	10	6.83e-36	1	7	F:ATP binding; C:cytoplasmic membrane-bounded vesicle; C:cytoplasm; C:cytoskeleton; F:nucleotide binding; P:auxin biosynthetic process; F:protein binding
tulip_all_Contig_5566	glycogen phosphorylase	299	10	5.99e-32	0.794	5	F:phosphorylase activity; F:transferase activity; P:carbohydrate metabolic process; F:pyridoxal phosphate binding; F:transferase activity
tulip_all_Contig_5569	protein kinase akinbetagamma-2	454	10	2.8e-21	0.733	1	F:kinase activity
tulip_all_Contig_5581	pectin methylesterase	459	10	6.17e-64	0.886	7	C:cell wall; C:cytoplasmic membrane-bounded vesicle; P:cell wall modification; F:hydrolase activity; F:enzyme inhibitor activity; F:aspartyl esterase activity; F:pectinesterase activity
tulip_all_Contig_5585	af466199_8 protein	274	10	1.39e-20	0.832	2	C:membrane; P:transmembrane transport
tulip_all_Contig_5603	type iii antifreeze protein	317	10	2.12e-29	0.877	2	C:extracellular region; P:response to freezing
tulip_all_Contig_5609	unknow protein	323	9	7.68e-43	0.85	2	F:RNA binding; C:mitochondrion
tulip_all_Contig_5610	cellulose synthase	463	10	5.91e-43	0.961	10	P:cellular cell wall organization; F:transferase activity; P:cellulose biosynthetic process; C:integral to membrane; C:membrane; F:cellulose synthase (UDP-forming) activity; F:transferase activity
tulip_all_Contig_5612	chloroplast outer membrane	472	10	9.27e-42	0.745	2	; C:outer membrane
tulip_all_Contig_5616	methionine aminopeptidase	496	10	5.26e-36	0.968	1	C:cytoplasm
tulip_all_Contig_5617	ramosa 1 enhancer locus 2	497	10	6.88e-28	0.773	0
tulip_all_Contig_5629	phytochrome a	400	10	2.3e-55	0.823	9	P:sensory perception; F:photoreceptor activity; P:protein-chromophore linkage; P:signal transduction; P:regulation of transcription
tulip_all_Contig_5635	PREDICTED: hypothetical protein [Vitis vinifera]	200	1	4.67e-16	0.83	0
tulip_all_Contig_5637	heat shock protein	448	10	3.22e-33	0.838	2	C:plasma membrane; P:response to heat
tulip_all_Contig_5638	unknow protein	376	10	3.04e-23	0.763	1	F:ATP binding
tulip_all_Contig_5639	nucleolar rna-associated	538	10	2.24e-60	0.728	3	; P:biological_process;
tulip_all_Contig_5640	rna recognition motif-containing protein	345	10	8e-32	0.8	3	F:mRNA binding; C:extrinsic to membrane; P:cell plate formation involved in plant-type cell wall biogenesis
tulip_all_Contig_5643	mitochondrial substrate carrier family protein	266	10	1.5e-22	0.864	8	F:binding; P:mitochondrial transport; C:integral to membrane; C:membrane; P:transmembrane transport; C:mitochondrial inner membrane; F:transporter activity; P:transport
tulip_all_Contig_5654	zifl1 (zinc induced facilitator-like 1) tetracycline:hydrogen antiporter	300	10	1.07e-19	0.834	2	C:membrane; P:transmembrane transport
tulip_all_Contig_5655	ubiquitin-protein upl1	513	10	4.36e-47	0.627	5	F:ligase activity; F:binding; F:acid-amino acid ligase activity; C:intracellular; P:protein modification process
tulip_all_Contig_5657	root phototropism	663	6	4.72e-20	0.8633	3	P:response to light stimulus; F:signal transducer activity; F:protein binding
tulip_all_Contig_5659	receptor-like protein kinase	424	10	1.8e-60	0.919	11	C:cytoplasmic membrane-bounded vesicle; C:integral to membrane; P:auxin biosynthetic process; C:membrane; F:protein serine/threonine kinase activity; F:protein kinase activity; C:mitochondrion; P:protein amino acid phosphorylation; F:nucleotide binding; F:ATP binding; F:protein binding
tulip_all_Contig_5665	Os04g0637500 [Oryza sativa Japonica Group]	385	2	6.04e-16	0.58	1	C:mitochondrion
tulip_all_Contig_5666	60s ribosomal protein l37	263	10	2.17e-29	0.801	8	F:RNA binding; F:structural constituent of ribosome; F:metal ion binding; P:translation; C:ribonucleoprotein complex; C:ribosome; C:intracellular; F:rRNA binding
tulip_all_Contig_5668	actin 1	406	10	2.06e-56	1	6	F:ATP binding; C:cytoplasm; C:cytoskeleton; F:nucleotide binding; P:auxin biosynthetic process; F:protein binding
tulip_all_Contig_5672	cxe carboxylesterase	520	10	1.14e-39	0.7	3	P:metabolic process; F:hydrolase activity; F:carboxylesterase activity
tulip_all_Contig_5674	conserved hypothetical protein [Ricinus communis]	393	10	1.47e-17	0.624	1	C:membrane
tulip_all_Contig_5689	rna-directed dna polymerase (reverse transcriptase) ribonuclease h	558	10	2.04e-22	0.608	5	F:nucleic acid binding; F:RNA binding; F:ribonuclease H activity; P:RNA-dependent DNA replication; F:RNA-directed DNA polymerase activity
tulip_all_Contig_5695	trehalose-6-phosphate synthase	356	10	6.43e-38	0.814	3	P:trehalose biosynthetic process; P:metabolic process; F:catalytic activity
tulip_all_Contig_5698	ac009273_16ests gb	279	10	2.51e-22	0.765	2	P:biological_process;
tulip_all_Contig_5705	beta- insoluble isoenzyme 3	693	10	7.12e-47	0.747	8	F:hydrolase activity
tulip_all_Contig_5710	receptor protein kinase clavata1	609	10	1.37e-71	0.778	21	F:hydrolase activity; P:protein amino acid phosphorylation; F:ATP binding; F:kinase activity; C:integral to membrane; C:membrane; F:protein serine/threonine kinase activity; F:peptidase activity; F:protein kinase activity; F:receptor activity; F:aminopeptidase activity; P:auxin biosynthetic process; F:nucleotide binding; P:proteolysis; C:cytoplasm; P:oxidation reduction; F:transmembrane receptor …
tulip_all_Contig_5720	mlh1 protein	290	10	2.49e-33	0.856	5	P:seed development; P:seed germination; C:nuclear chromatin; P:mitotic recombination; P:pollen development
tulip_all_Contig_5727	auxin-responsive protein	501	10	3.29e-22	0.607	7	P:transcription; P:auxin mediated signaling pathway; P:regulation of transcription; P:response to auxin stimulus; F:protein dimerization activity; P:regulation of translation; C:nucleus
tulip_all_Contig_5732	transposon expressed	498	10	2.34e-44	0.773	1	C:plastid
tulip_all_Contig_5741	af348412_1cytosolic aldehyde dehydrogenase rf2c	359	10	4.04e-28	0.871	4	P:oxidation reduction; F:oxidoreductase activity; P:metabolic process; F:retinal dehydrogenase activity
tulip_all_Contig_5751	ghmp kinase family protein	287	10	1.24e-24	0.773	12	F:transferase activity; P:carbohydrate phosphorylation; P:auxin biosynthetic process; P:phosphorylation; F:nucleotide binding; C:cytoplasm; F:ATP binding; F:kinase activity; P:galactose metabolic process; P:metabolic process; F:phosphotransferase activity
tulip_all_Contig_5752	nucleotide binding	323	10	1.55e-36	0.883	3	C:heterotrimeric G-protein complex; F:nucleotide binding; P:biological_process
tulip_all_Contig_5756	unnamed protein product [Vitis vinifera]	490	2	7.96e-16	0.68	0
tulip_all_Contig_5761	PREDICTED: hypothetical protein [Vitis vinifera]	417	10	2.15e-31	0.803	0
tulip_all_Contig_5763	60s ribosomal protein l7	269	10	5.29e-36	0.922	7	F:structural constituent of ribosome; P:translation; C:large ribosomal subunit; C:ribonucleoprotein complex; C:ribosome; F:transcription regulator activity; C:intracellular
tulip_all_Contig_5766	kinase family protein	564	10	1.44e-50	0.85	4	F:protein kinase activity; F:ATP binding; F:protein tyrosine kinase activity; P:protein amino acid phosphorylation
tulip_all_Contig_5773	heavy metal atpase	320	10	2.48e-41	0.937	17	F:copper ion binding; P:auxin biosynthetic process; C:integral to membrane; F:copper-exporting ATPase activity; C:membrane; P:metal ion transport; F:ATPase activity
tulip_all_Contig_5774	heat shock protein 70	313	10	4.25e-38	0.89	4	F:ATP binding; P:response to stress; F:nucleotide binding; P:auxin biosynthetic process
tulip_all_Contig_5775	auxin-induced protein	480	10	1.98e-46	0.727	1	C:membrane
tulip_all_Contig_5776	conserved hypothetical protein [Ricinus communis]	411	10	5.07e-31	0.744	8	; C:integral to membrane; C:membrane; P:biological_process; C:mitochondrial inner membrane; ; F:protein transporter activity; P:protein transport
tulip_all_Contig_5778	vacuolar protein sorting 13c	382	10	2.36e-44	0.804	1	P:protein localization
tulip_all_Contig_5784	multidrug pheromone mdr abc transporter family	313	10	2.59e-19	0.799	12	P:positive gravitropism; P:auxin polar transport; P:photomorphogenesis; P:response to blue light; P:response to auxin stimulus; P:regulation of cell size; F:auxin efflux transmembrane transporter activity; P:anthocyanin accumulation in tissues in response to UV light; F:protein binding; P:stamen development; P:response to nematode; C:plasma membrane
tulip_all_Contig_5785	melanoma-associated antigen	453	10	1.39e-28	0.833	3	; P:biological_process;
tulip_all_Contig_5788	cell division control protein	257	10	1.05e-31	1	7	F:ATP binding; F:binding; F:nucleotide binding; F:hydrolase activity; P:cell division; F:nucleoside-triphosphatase activity; P:auxin biosynthetic process
tulip_all_Contig_5791	aux1-like permease	568	10	5.89e-47	0.949	12	P:positive gravitropism; F:auxin influx transmembrane transporter activity; C:cell surface; C:endosome; F:auxin binding; P:lateral root formation; P:root cap development; P:root hair cell differentiation; P:establishment of planar polarity; P:response to nematode; C:Golgi apparatus; C:plasma membrane
tulip_all_Contig_5800	peptide transporter ptr2	321	10	8.22e-37	0.858	3	P:oligopeptide transport; C:membrane; F:transporter activity
tulip_all_Contig_5811	cellulose synthase	504	10	5.02e-18	0.9	10	P:cellular cell wall organization; F:transferase activity; P:cellulose biosynthetic process; C:integral to membrane; C:membrane; F:cellulose synthase (UDP-forming) activity; F:transferase activity
tulip_all_Contig_5822	af369930_2pol polyprotein	378	10	2.39e-20	0.704	4	F:nucleic acid binding; P:DNA integration; F:zinc ion binding; F:DNA binding
tulip_all_Contig_5827	protein	984	10	1.86e-104	0.932	1	F:lyase activity
tulip_all_Contig_5837	ormdl family	475	10	2.77e-61	0.88	2	C:integral to membrane; C:membrane
tulip_all_Contig_5838	retrotransposon expressed	527	2	6.79e-19	0.505	0
tulip_all_Contig_5839	phi-1-like phosphate-induced protein	400	10	4.76e-42	0.753	2	C:plant-type cell wall; P:response to brassinosteroid stimulus
tulip_all_Contig_5846	elicitor-responsive protein 1	381	10	7.64e-27	0.732	0
tulip_all_Contig_5847	binding protein	623	10	1.42e-26	0.531	1	F:binding
tulip_all_Contig_5849	atp binding	509	10	5.24e-27	0.578	12	F:transferase activity; P:auxin biosynthetic process; F:protein serine/threonine kinase activity; F:protein kinase activity; P:protein amino acid phosphorylation; F:nucleotide binding; F:non-membrane spanning protein tyrosine kinase activity; P:transmembrane receptor protein tyrosine kinase signaling pathway; F:ATP binding; F:kinase activity; F:protein binding; C:endomembrane system
tulip_all_Contig_5860	af304374_1cellulose synthase catalytic subunit	467	1	4.74e-16	0.77	10	P:cellular cell wall organization; F:transferase activity; P:cellulose biosynthetic process; C:integral to membrane; C:membrane; F:cellulose synthase (UDP-forming) activity; F:transferase activity
tulip_all_Contig_5861	nuclear associated nap-related	314	10	2.11e-37	0.88	3	F:binding; P:RNA splicing;
tulip_all_Contig_5862	pentatricopeptide repeat-containing protein	585	10	5.08e-57	0.833	3	C:plastid; C:chloroplast; P:biological_process
tulip_all_Contig_5870	hypothetical protein VITISV_003488 [Vitis vinifera]	362	10	7.09e-33	0.79	11	F:sequence-specific DNA binding; F:transcription factor activity; F:DNA binding; C:nucleus; F:nucleic acid binding; F:zinc ion binding; P:DNA integration; P:regulation of transcription
tulip_all_Contig_5872	sex determination protein tasselseed 2	380	10	8.46e-34	0.767	7	P:oxidation reduction; C:mitochondrion; F:binding; F:oxidoreductase activity; C:cytoplasmic membrane-bounded vesicle; P:metabolic process; F:catalytic activity
tulip_all_Contig_5874	receptor-like protein kinase	469	10	1.14e-56	0.856	11	C:cytoplasmic membrane-bounded vesicle; C:integral to membrane; P:auxin biosynthetic process; C:membrane; F:protein serine/threonine kinase activity; F:protein kinase activity; C:mitochondrion; P:protein amino acid phosphorylation; F:nucleotide binding; F:ATP binding; F:protein binding
tulip_all_Contig_5885	cadh6_orysj ame: full=probable cinnamyl alcohol dehydrogenase 6 short= 6	771	10	4.96e-66	0.838	8	F:metal ion binding; P:oxidation reduction; F:binding; F:oxidoreductase activity; F:mannitol dehydrogenase activity; P:metabolic process; F:catalytic activity; F:zinc ion binding
tulip_all_Contig_5895	hexose transporter	516	10	1.27e-22	0.932	10	F:transporter activity; C:integral to membrane; C:membrane; F:2-alkenal reductase activity; P:carbohydrate transport; P:transport; F:substrate-specific transmembrane transporter activity; P:oxidation reduction; F:oxidoreductase activity; P:transmembrane transport
tulip_all_Contig_5897	histone h2a	506	10	2.46e-34	0.95	5	C:chromosome; C:nucleosome; P:nucleosome assembly; F:DNA binding; C:nucleus
tulip_all_Contig_5904	predicted protein [Populus trichocarpa]	499	2	9.28e-17	0.69	3	F:magnesium ion binding; P:metabolic process; F:lyase activity
tulip_all_Contig_5911	polyphenol oxidase	632	10	9.78e-27	0.689	10	F:catechol oxidase activity; F:monophenol monooxygenase activity; C:thylakoid; P:oxidation reduction; F:oxidoreductase activity; C:chloroplast thylakoid lumen; P:metabolic process; F:metal ion binding; C:chloroplast; C:plastid
tulip_all_Contig_5927	ring-h2 zinc finger protein	618	8	5.91e-17	0.725	3	F:metal ion binding; F:zinc ion binding; F:protein binding
tulip_all_Contig_5929	squamosa promoter-binding	475	10	4.33e-22	0.725	2	F:DNA binding; C:nucleus
tulip_all_Contig_5934	sulphate transporter	496	10	2.8e-64	0.911	7	P:sulfate transport; C:integral to membrane; F:secondary active sulfate transmembrane transporter activity; C:membrane; P:transmembrane transport; F:transporter activity; P:transport
tulip_all_Contig_5935	pex2 pex12 amino terminal region family expressed	343	10	3.14e-44	0.826	4	F:zinc ion binding; F:protein binding; P:peroxisome organization; C:peroxisomal membrane
tulip_all_Contig_5945	fructose-bisphosphate cytoplasmic expressed	488	10	1.27e-21	0.88	5	P:metabolic process; F:fructose-bisphosphate aldolase activity; F:catalytic activity; P:glycolysis; F:lyase activity
tulip_all_Contig_5946	multidrug resistance	451	10	3.79e-34	0.768	5	P:drug transmembrane transport; F:drug transmembrane transporter activity; C:membrane; P:transmembrane transport; F:antiporter activity
tulip_all_Contig_5950	sec14 cytosolic factor-like	562	10	1.09e-18	0.896	2	C:plastid; C:mitochondrion
tulip_all_Contig_5951	hypothetical protein VITISV_018156 [Vitis vinifera]	239	4	9.19e-18	0.8025	0
tulip_all_Contig_5958	mitochondrial prohibitin 1	500	10	7.59e-19	0.855	1	C:membrane
tulip_all_Contig_5960	map3k-like protein	659	10	3.25e-51	0.694	6	F:kinase activity; P:lipid metabolic process; C:cytoplasmic membrane-bounded vesicle; F:phosphoric diester hydrolase activity; F:phospholipase C activity; P:intracellular signaling pathway
tulip_all_Contig_5965	zinc finger	446	9	3.14e-20	0.6256	3	C:plastid; F:zinc ion binding; C:intracellular
tulip_all_Contig_5973	hypothetical protein OsI_17976 [Oryza sativa Indica Group]	554	10	1.59e-27	0.596	4	F:RNA binding; C:plastid; F:adenosine deaminase activity; P:RNA processing
tulip_all_Contig_5980	PREDICTED: hypothetical protein [Vitis vinifera]	438	2	1.09e-17	0.625	2	F:zinc ion binding; F:protein binding
tulip_all_Contig_5983	atp binding	783	10	1.12e-19	0.539	7	C:endomembrane system; F:ATPase activity; F:ATP binding; F:nucleotide binding; P:biological_process; F:nucleoside-triphosphatase activity; P:auxin biosynthetic process
tulip_all_Contig_5987	emb2261	534	10	9.45e-19	0.748	0
tulip_all_Contig_5991	alpha beta fold family protein	424	10	4.67e-24	0.776	3	C:endomembrane system; F:hydrolase activity; F:catalytic activity
tulip_all_Contig_5994	cbl-interacting protein kinase	454	10	1.82e-20	0.898	1	F:protein binding
tulip_all_Contig_6000	flavonoid 3 -hydroxylase	289	5	8.18e-16	0.728	8	F:metal ion binding; P:oxidation reduction; F:electron carrier activity; F:oxidoreductase activity; F:heme binding; F:iron ion binding; P:electron transport chain; F:monooxygenase activity
tulip_all_Contig_6002	emb1441 (embryo defective 1441) nucleic acid binding zinc ion binding	550	10	5.96e-19	0.862	4	F:nucleic acid binding; F:zinc ion binding; P:embryonic development ending in seed dormancy;
tulip_all_Contig_6006	zf-hd homeobox protein	442	10	3.26e-25	0.912	2	P:regulation of transcription; F:DNA binding
tulip_all_Contig_6009	dreg-2 like protein	511	10	1.09e-31	0.904	4	F:phosphoglycolate phosphatase activity; P:metabolic process; F:hydrolase activity; F:catalytic activity
tulip_all_Contig_6013	hypothetical protein SORBIDRAFT_09g004920 [Sorghum bicolor]	419	10	1.37e-31	0.853	3	C:endomembrane system; ; P:biological_process
tulip_all_Contig_6017	nuclear protein	471	10	1.54e-35	0.836	3	; P:biological_process;
tulip_all_Contig_6020	f-box family protein	465	10	6.75e-31	0.799	1	C:cytoplasmic membrane-bounded vesicle
tulip_all_Contig_6023	hypothetical protein OsI_18237 [Oryza sativa Indica Group]	704	10	2.9e-27	0.534	5	F:metal ion binding; F:nucleic acid binding; C:mitochondrion; F:nucleotide binding; F:zinc ion binding
tulip_all_Contig_6025	at5g47860 mca23_20	704	10	3.9e-40	0.852	1	C:chloroplast
tulip_all_Contig_6030	cytochrome p450	467	10	2.47e-41	0.721	9	F:heme binding; F:iron ion binding; C:cytoplasmic membrane-bounded vesicle; F:electron carrier activity; P:oxidation reduction; F:aromatase activity; F:oxidoreductase activity; F:metal ion binding; F:monooxygenase activity
tulip_all_Contig_6031	mip tip subfamily	378	10	1.14e-46	0.945	8	C:vacuolar membrane; C:vacuole; C:flagellum; C:integral to membrane; C:membrane; P:transmembrane transport; F:transporter activity; P:transport
tulip_all_Contig_6033	serine threonine protein kinase	397	10	2.17e-37	0.963	10	F:transferase activity; P:auxin biosynthetic process; F:protein serine/threonine kinase activity; F:protein kinase activity; P:protein amino acid phosphorylation; F:nucleotide binding; F:ATP binding; F:kinase activity; F:MAP kinase kinase kinase activity;
tulip_all_Contig_6040	atp-dependent clp protease atp-binding subunit	492	10	1.88e-33	0.839	9	P:auxin biosynthetic process; C:mitochondrion; F:nucleotide binding; F:nucleoside-triphosphatase activity; F:ATP binding; F:peptidase activity; P:protein folding; C:plastid; F:unfolded protein binding
tulip_all_Contig_6042	phosphoglycerate mutase-like protein	514	10	4.27e-23	0.781	0
tulip_all_Contig_6043	csle6 - cellulose synthase-like family e	800	10	4.76e-95	0.781	7	F:transferase activity; P:cellular cell wall organization; C:integral to membrane; C:membrane; P:cellulose biosynthetic process; F:cellulose synthase (UDP-forming) activity; F:transferase activity
tulip_all_Contig_6052	serine threonine-specific protein kinase	435	10	7.54e-43	0.768	7	F:protein kinase activity; F:ATP binding; C:cytoplasmic membrane-bounded vesicle; F:nucleotide binding; P:protein amino acid phosphorylation; P:auxin biosynthetic process; F:protein serine/threonine kinase activity
tulip_all_Contig_6061	beta-hydroxyacyl-acp dehydratase	436	10	1.38e-27	0.956	4	C:cytoplasm; F:hydro-lyase activity; P:lipid A biosynthetic process; P:fatty acid biosynthetic process
tulip_all_Contig_6062	cytochrome p450 protein	457	10	1.53e-36	0.715	1	C:endoplasmic reticulum
tulip_all_Contig_6065	Os02g0481000 [Oryza sativa Japonica Group]	540	10	5.98e-37	0.819	3	C:mitochondrion; ; P:biological_process
tulip_all_Contig_6067	fyve zinc finger family protein	466	10	1.9e-25	0.882	2	F:metal ion binding; F:zinc ion binding
tulip_all_Contig_6070	heat shock protein 70	393	10	9.83e-22	0.808	7	F:protein kinase activity; F:ATP binding; P:response to stress; F:nucleotide binding; P:protein amino acid phosphorylation; P:auxin biosynthetic process; F:protein serine/threonine kinase activity
tulip_all_Contig_6076	pectinesterase family protein	498	10	1.59e-31	0.578	1	C:plasma membrane
tulip_all_Contig_6077	hypothetical protein LOC100275572 [Zea mays]	539	9	1.58e-29	0.58	0
tulip_all_Contig_6090	PREDICTED: hypothetical protein [Vitis vinifera]	444	10	6.1e-32	0.725	1	C:mitochondrion
tulip_all_Contig_6105	histidine amino acid transporter	502	10	4.26e-38	0.62	3	C:plastid; C:integral to membrane; C:membrane
tulip_all_Contig_6108	protein suppressor of gene silencing 3 homolog	506	4	1.32e-18	0.725	2	P:multicellular organismal development; P:gene silencing by RNA
tulip_all_Contig_6111	PREDICTED: hypothetical protein [Vitis vinifera]	372	10	6.31e-37	0.775	3	C:plastid; P:oxidation reduction; F:cysteamine dioxygenase activity
tulip_all_Contig_6113	nadh dehydrogenase subunit 3	242	10	9.63e-22	0.812	11	C:mitochondrial respiratory chain complex I; C:integral to membrane; C:membrane; C:respiratory chain; F:NADH dehydrogenase (ubiquinone) activity; C:mitochondrion; P:transport; P:oxidation reduction; F:oxidoreductase activity; C:mitochondrial membrane; P:electron transport chain
tulip_all_Contig_6115	chaperone protein	513	10	2.19e-27	0.873	1	F:protein binding
tulip_all_Contig_6127	sphingolipid fatty acid alpha hydroxylase	495	10	1.02e-63	0.835	6	P:oxidation reduction; F:oxidoreductase activity; F:iron ion binding; C:endoplasmic reticulum; C:membrane; P:fatty acid biosynthetic process
tulip_all_Contig_6129	scpl51 (serine carboxypeptidase-like 51) serine-type carboxypeptidase	275	10	1.48e-22	0.793	6	C:mitochondrion; P:proteolysis; F:carboxypeptidase activity; C:cytoplasmic membrane-bounded vesicle; F:hydrolase activity; F:serine-type carboxypeptidase activity
tulip_all_Contig_6140	10-deacetylbaccatin iii 10-o-acetyltransferase	512	10	4.12e-63	0.849	4	F:10-deacetylbaccatin III 10-O-acetyltransferase activity; F:acyltransferase activity; F:transferase activity; F:transferase activity
tulip_all_Contig_6149	gtp-binding protein alpha	333	10	6.64e-31	0.878	6	F:GTP binding; F:guanyl nucleotide binding; F:nucleotide binding; F:signal transducer activity; P:signal transduction; P:G-protein coupled receptor protein signaling pathway
tulip_all_Contig_6160	omega-6 fatty acid chloroplast precursor	411	10	3.77e-18	0.903	10	C:cytoplasmic membrane-bounded vesicle; P:fatty acid biosynthetic process; C:membrane; P:lipid metabolic process; P:lipid biosynthetic process; C:chloroplast membrane; P:oxidation reduction; F:oxidoreductase activity; C:chloroplast; C:plastid
tulip_all_Contig_6162	predicted protein [Populus trichocarpa]	540	10	1.58e-29	0.797	1	C:chloroplast thylakoid membrane
tulip_all_Contig_6164	rna binding protein	368	10	5.22e-28	0.64	6	F:RNA binding; F:nucleic acid binding; F:nucleotide binding; P:biological_process; F:zinc ion binding;
tulip_all_Contig_6165	atp binding	332	10	7.37e-30	0.748	5	F:ATP binding; F:nucleotide binding; P:cell division; F:nucleoside-triphosphatase activity; P:auxin biosynthetic process
tulip_all_Contig_6167	regulator of chromosome condensation family protein	351	10	1.19e-27	0.69	7	F:metal ion binding; F:phosphoinositide binding; F:Ran GTPase binding; F:chromatin binding; P:signal transduction; F:zinc ion binding;
tulip_all_Contig_6170	tonoplast intrinsic protein	400	10	6.92e-52	0.949	11	C:cytoplasmic membrane-bounded vesicle; F:transporter activity; C:vacuolar membrane; C:integral to membrane; C:vacuole; C:membrane; P:response to stress; P:transport; C:flagellum; P:transmembrane transport; C:plasma membrane
tulip_all_Contig_6176	multidrug resistance-associated protein	566	10	6.74e-24	0.828	5	F:xenobiotic-transporting ATPase activity; C:plant-type vacuole; C:vacuolar membrane; F:protein binding; C:plasma membrane
tulip_all_Contig_6177	PREDICTED: hypothetical protein [Vitis vinifera]	426	10	3e-39	0.82	1	C:cytoplasmic membrane-bounded vesicle
tulip_all_Contig_6178	lipoic acid synthase	460	10	3.28e-22	0.936	6	F:lipoic acid synthase activity; P:photomorphogenesis; P:circadian regulation of gene expression; F:GTPase activity; C:mitochondrial matrix; C:nucleus
tulip_all_Contig_6179	strictosidine synthase	511	10	2.44e-23	0.875	3	P:biosynthetic process; C:mitochondrion; F:strictosidine synthase activity
tulip_all_Contig_6181	skp1-like protein	384	10	4.18e-25	0.81	3	F:ligase activity; F:protein binding; P:ubiquitin-dependent protein catabolic process
tulip_all_Contig_6186	syntaxin related protein am3p	435	10	1.02e-31	0.894	7	P:cell morphogenesis during vegetative growth; P:stomatal movement; P:amyloplast organization; C:plant-type vacuole membrane; F:protein binding; P:negative gravitropism; P:vacuole organization
tulip_all_Contig_6189	26 proteasome complex subunit	278	10	3.09e-20	0.896	1	C:proteasome complex
tulip_all_Contig_6193	dnase 2	541	10	1.58e-29	0.867	5	F:nucleic acid binding; F:hydrolase activity
tulip_all_Contig_6194	calcium calmodulin-dependent protein kinase	431	10	1.68e-74	0.943	14	F:transferase activity; P:auxin biosynthetic process; C:integral to membrane; F:protein serine/threonine kinase activity; C:membrane; F:protein kinase activity; P:protein amino acid phosphorylation; F:nucleotide binding; F:ATP binding; F:kinase activity; F:calmodulin binding; F:protein binding; F:calmodulin-dependent protein kinase activity; F:calcium ion binding
tulip_all_Contig_6195	cytochrome p450	505	10	1.67e-21	0.729	10	F:heme binding; C:cytoplasmic membrane-bounded vesicle; F:iron ion binding; F:electron carrier activity; P:oxidation reduction; F:oxidoreductase activity; P:electron transport chain; F:metal ion binding; F:monooxygenase activity; F:4-hydroxyphenylacetaldehyde oxime monooxygenase activity
tulip_all_Contig_6197	yabby15 protein	552	10	1.18e-38	0.89	0
tulip_all_Contig_6200	cytochrome p450	436	10	2.42e-41	0.701	8	F:metal ion binding; P:oxidation reduction; F:electron carrier activity; F:oxidoreductase activity; F:heme binding; C:cytoplasmic membrane-bounded vesicle; F:iron ion binding; F:monooxygenase activity
tulip_all_Contig_6201	3 -n-debenzoyltaxol n-benzoyltransferase -like	644	10	5.81e-26	0.62	2	F:transferase activity; F:transferase activity
tulip_all_Contig_6213	c2 domain-containing protein	745	10	6.76e-41	0.702	4	; C:membrane; P:biological_process;
tulip_all_Contig_6216	mpv17 pmp22 family expressed	454	10	1.26e-21	0.905	3	C:plastid; C:integral to membrane; C:membrane
tulip_all_Contig_6223	glycerol-3-phosphate dehydrogenase	726	10	1.03e-59	0.744	6	F:beta-lactamase activity; P:glycerolipid biosynthetic process; F:metal ion binding; P:systemic acquired resistance; F:glycerol-3-phosphate dehydrogenase (NAD+) activity; F:hydroxyacylglutathione hydrolase activity
tulip_all_Contig_6233	cytochrome p450 family expressed	425	10	6.73e-31	0.885	8	F:metal ion binding; P:oxidation reduction; C:cytoplasmic membrane-bounded vesicle; F:electron carrier activity; F:oxidoreductase activity; F:heme binding; F:iron ion binding; F:monooxygenase activity
tulip_all_Contig_6236	pp297_arath ame: full=pentatricopeptide repeat-containing protein mitochondrial flags: precursor	664	10	9.3e-70	0.708	3	F:binding; P:biological_process;
tulip_all_Contig_6237	nac domain-containing protein 18	504	10	1.78e-23	0.702	4	P:multicellular organismal development; P:regulation of transcription; F:transcription factor activity; F:DNA binding
tulip_all_Contig_6239	geranylgeranyl hydrogenase	508	10	1.49e-33	0.764	8	C:plastid; F:binding; F:geranylgeranyl reductase activity; F:oxidoreductase activity; P:chlorophyll biosynthetic process; P:metabolic process; F:catalytic activity; P:photosynthesis
tulip_all_Contig_6245	oligomeric golgi complex 7-like	522	10	1.13e-42	0.88	0
tulip_all_Contig_6252	binding protein	430	8	1.5e-22	0.79	1	C:chloroplast thylakoid membrane
tulip_all_Contig_6256	protein phosphatase	623	10	3.24e-63	0.932	3	F:hydrolase activity; F:catalytic activity; F:phosphoprotein phosphatase activity
tulip_all_Contig_6261	indole-3-acetate beta-glucosyltransferase	615	10	1.02e-53	0.728	4	F:transferase activity; P:metabolic process; F:transferase activity
tulip_all_Contig_6262	diacylglycerol kinase 1	410	10	5.44e-33	0.822	4	F:kinase activity; P:activation of protein kinase C activity by G-protein coupled receptor protein signaling pathway; F:diacylglycerol kinase activity; F:transferase activity
tulip_all_Contig_6264	hypothetical protein XGA_1478 [Xanthomonas gardneri ATCC 19865]	498	1	5.44e-17	0.7	0
tulip_all_Contig_6266	transposon expressed	611	10	2.18e-85	0.666	1	F:zinc ion binding
tulip_all_Contig_6271	multisynthetase complex auxiliary component p43	495	10	1.06e-20	0.822	4	C:plastid; C:mitochondrion; F:tRNA binding; F:aminoacyl-tRNA ligase activity
tulip_all_Contig_6275	xyloglucan endotransglycosylase	410	10	1.53e-35	0.757	6	F:hydrolase activity
tulip_all_Contig_6278	PREDICTED: hypothetical protein [Vitis vinifera]	357	10	8.71e-31	0.781	0
tulip_all_Contig_6281	seven in absentia family protein	379	3	7.96e-16	0.92	8	F:metal ion binding; P:multicellular organismal development; F:zinc ion binding; F:ubiquitin-protein ligase activity; F:protein binding; P:protein ubiquitination; C:nucleus; P:ubiquitin-dependent protein catabolic process
tulip_all_Contig_6282	ferrochelatase ii	147	5	3.63e-16	0.95	4	F:ferrochelatase activity; C:cytoplasm; P:heme biosynthetic process; P:porphyrin biosynthetic process
tulip_all_Contig_6283	ac026758_21 enoyl- -hydratase	467	10	3.44e-51	0.856	5	F:enoyl-CoA hydratase activity; C:mitochondrion; P:metabolic process; F:catalytic activity; F:lyase activity
tulip_all_Contig_6293	cytochrome p450	529	10	5.13e-22	0.738	8	F:metal ion binding; P:oxidation reduction; F:electron carrier activity; F:oxidoreductase activity; F:heme binding; F:iron ion binding; F:4-hydroxyphenylacetaldehyde oxime monooxygenase activity; F:monooxygenase activity
tulip_all_Contig_6297	pathogenesis-related protein 1-like protein	444	10	3.81e-20	0.496	1	F:binding
tulip_all_Contig_6298	hxk2_orysj ame: full=hexokinase-2 ame: full=hexokinase-3	458	10	1.93e-30	0.829	9	F:transferase activity; P:auxin biosynthetic process; F:nucleotide binding; F:ATP binding; F:kinase activity; P:carbohydrate metabolic process; P:glycolysis; F:hexokinase activity; F:phosphotransferase activity
tulip_all_Contig_6300	serine carboxypeptidase precursor	520	10	1.71e-19	0.696	4	P:proteolysis; C:cytoplasmic membrane-bounded vesicle; F:carboxypeptidase activity; F:serine-type carboxypeptidase activity
tulip_all_Contig_6303	chaperone protein dnaj-related	538	10	2.89e-31	0.872	4	C:plastid; ; C:chloroplast; P:biological_process
tulip_all_Contig_6310	arbutin synthase	507	10	2.38e-31	0.75	4	F:transferase activity; P:metabolic process; F:transferase activity
tulip_all_Contig_6313	activator of 90 kda heat shock protein atpase	245	10	9.94e-19	0.946	4	F:ATPase activator activity; C:cytoplasm; P:response to stress; F:chaperone binding
tulip_all_Contig_6314	beta glucanase	513	10	4.39e-44	0.843	8	F:hydrolase activity
tulip_all_Contig_6316	atp synthase delta	499	10	6.39e-34	0.955	14	P:ATP synthesis coupled proton transport; C:membrane; C:proton-transporting ATP synthase complex
tulip_all_Contig_6318	streptococcal hemagglutinin-like protein	617	10	1.21e-30	0.547	0
tulip_all_Contig_6331	hypothetical protein GobsU_26581 [Gemmata obscuriglobus UQM 2246]	581	10	5.12e-30	0.683	0
tulip_all_Contig_6334	cytokinin dehydrogenase 10	500	10	3.5e-40	0.662	8	P:cytokinin catabolic process; P:oxidation reduction; P:cytokinin metabolic process; F:oxidoreductase activity; F:catalytic activity; F:cytokinin dehydrogenase activity; ; F:FAD binding
tulip_all_Contig_6335	sec61 transport protein	482	10	5.75e-43	0.78	2	C:plasma membrane; C:mitochondrion
tulip_all_Contig_6339	Os03g0806800 [Oryza sativa Japonica Group]	408	5	7.14e-17	0.872	1	C:mitochondrion
tulip_all_Contig_6353	ziga4 (arf gap-like zinc finger-containing protein 4) arf gtpase activator dna binding zinc ion binding	495	10	1.09e-49	0.917	5	F:ARF GTPase activator activity; P:regulation of ARF GTPase activity; F:zinc ion binding; C:nucleus; F:DNA binding
tulip_all_Contig_6359	vil1 protein	420	10	3.47e-27	0.921	0
tulip_all_Contig_6360	ornithine carbamoyltransferase	459	10	2.27e-23	0.939	1	C:chloroplast
tulip_all_Contig_6361	cysteine-type endopeptidase ubiquitin thiolesterase	426	10	1.07e-44	0.902	0
tulip_all_Contig_6363	intracellular pathogenesis-related protein pr-101	422	10	5.54e-25	0.792	2	P:response to biotic stimulus; P:defense response
tulip_all_Contig_6365	metallothionein type ii	334	1	5.25e-16	0.75	0
tulip_all_Contig_6374	h2b histone	500	10	4.89e-42	0.98	5	C:chromosome; C:nucleosome; P:nucleosome assembly; F:DNA binding; C:nucleus
tulip_all_Contig_6375	purine permease	459	10	1.92e-22	0.647	4	P:cytokinin transport; P:cellular response to phosphate starvation; F:purine nucleoside transmembrane transporter activity; F:purine transmembrane transporter activity
tulip_all_Contig_6384	unnamed protein product [Vitis vinifera]	423	10	1.31e-34	0.73	0
tulip_all_Contig_6388	pyrophosphate--fructose 6-phosphate 1-phosphotransferase alpha subunit	263	10	3.94e-39	0.953	7	F:kinase activity; F:ATP binding; F:transferase activity; F:6-phosphofructokinase activity; F:diphosphate-fructose-6-phosphate 1-phosphotransferase activity; P:glycolysis; C:6-phosphofructokinase complex
tulip_all_Contig_6395	flavoprotein alpha- having alternative splicing products	354	10	3.91e-39	0.826	2	F:electron carrier activity; F:FAD binding
tulip_all_Contig_6399	wak111 - receptor-like protein kinase	512	10	1.74e-45	0.735	11	C:cytoplasmic membrane-bounded vesicle; P:auxin biosynthetic process; F:protein serine/threonine kinase activity; F:protein kinase activity; P:protein amino acid phosphorylation; F:nucleotide binding; F:ATP binding; F:kinase activity; F:receptor activity; F:calcium ion binding; C:plastid
tulip_all_Contig_6410	zinc finger protein	447	10	1.18e-35	0.784	2	F:zinc ion binding; C:intracellular
tulip_all_Contig_6411	ef-hand ca2+-binding protein ccd1	483	10	2.41e-28	0.808	1	F:calcium ion binding
tulip_all_Contig_6417	phytochrome a-associated f-box	480	10	7.71e-39	0.673	6	P:red
tulip_all_Contig_6419	dna-binding bromodomain-containing	417	10	1.42e-20	0.714	0
tulip_all_Contig_6420	hypothetical protein OsI_10400 [Oryza sativa Indica Group]	463	5	3.27e-17	0.848	4	C:plastid; C:integral to membrane; C:membrane; P:transmembrane transport
tulip_all_Contig_6422	set domain protein	339	10	2.76e-45	0.88	5	F:methyltransferase activity; F:transferase activity; P:biological_process; F:histone-lysine N-methyltransferase activity; C:nucleus
tulip_all_Contig_6423	chlorophyll a b binding	480	10	1.28e-50	0.922	3	P:response to blue light; P:response to far red light; P:response to red light
tulip_all_Contig_6429	structural molecule	435	10	2e-19	0.942	1	C:plastid
tulip_all_Contig_6430	organic cation	338	10	7.28e-46	0.89	5	C:integral to membrane; C:membrane; P:transmembrane transport; F:transporter activity; P:transport
tulip_all_Contig_6432	protein	457	10	4.01e-36	0.718	1	C:nucleolus
tulip_all_Contig_6434	urm12_arath ame: full=ubiquitin-related modifier 1 homolog 2	827	10	1.27e-33	0.811	5	; C:cytoplasm; P:tRNA processing; P:biological_process;
tulip_all_Contig_6439	ser thr-rich protein t10 in dgcr region	541	4	9.27e-22	0.695	0
tulip_all_Contig_6441	PREDICTED: hypothetical protein isoform 1 [Vitis vinifera]	341	10	5.03e-41	0.898	0
tulip_all_Contig_6443	protein kinase pti1	452	10	3.93e-23	0.748	1	C:plasma membrane
tulip_all_Contig_6444	peptidoglycan-binding domain-containing protein	512	10	7.36e-20	0.765	3	C:endomembrane system; ; P:cell wall macromolecule catabolic process
tulip_all_Contig_6455	transmembrane 9 superfamily protein member 4	487	10	7.42e-46	0.768	3	C:cytoplasmic membrane-bounded vesicle; C:integral to membrane; C:membrane
tulip_all_Contig_6461	ureide permease expressed	475	10	2.29e-41	0.741	2	C:cytoplasmic membrane-bounded vesicle; C:membrane
tulip_all_Contig_6463	aspartic proteinase nepenthesin i	446	10	3.84e-18	0.671	6	C:plastid; P:proteolysis; C:cytoplasmic membrane-bounded vesicle; F:aspartic-type endopeptidase activity; F:hydrolase activity; F:peptidase activity
tulip_all_Contig_6464	gl1 protein	447	10	2.2e-74	0.908	9	F:iron ion binding; P:fatty acid biosynthetic process; C:membrane; P:oxidation reduction; F:oxidoreductase activity; F:catalytic activity; C:endoplasmic reticulum; P:metabolic process; F:binding
tulip_all_Contig_6465	protein binding zinc ion binding	447	10	2.45e-30	0.597	1	C:nucleus
tulip_all_Contig_6466	bacterial blight resistance protein	461	10	2.6e-19	0.64	8	F:protein kinase activity; F:ATP binding; C:cytoplasmic membrane-bounded vesicle; F:nucleotide binding; P:protein amino acid phosphorylation; P:auxin biosynthetic process; F:protein binding; F:protein serine/threonine kinase activity
tulip_all_Contig_6468	membrane protein	584	10	6.91e-19	0.512	5	C:integral to membrane; C:membrane; F:catalytic activity; F:hedgehog receptor activity; C:outer membrane
tulip_all_Contig_6470	lipase class 3-like protein	663	10	8.41e-71	0.804	4	P:lipid metabolic process; F:carboxylesterase activity; F:triglyceride lipase activity; P:lipid catabolic process
tulip_all_Contig_6474	pectin methylesterase	402	10	3.44e-35	0.726	6	C:cell wall; P:cell wall modification; F:hydrolase activity; F:enzyme inhibitor activity; F:aspartyl esterase activity; F:pectinesterase activity
tulip_all_Contig_6478	OSJNBa0019K04.5 [Oryza sativa Japonica Group]	468	10	4.81e-29	0.748	1	P:cell wall macromolecule catabolic process
tulip_all_Contig_6483	phosphoinositide-specific phospholipase c	419	10	4.99e-58	0.866	8	P:lipid metabolic process; F:hydrolase activity; F:signal transducer activity; F:phosphoric diester hydrolase activity; F:phospholipase C activity; P:signal transduction; P:intracellular signaling pathway; F:phosphoinositide phospholipase C activity
tulip_all_Contig_6484	eukaryotic translation initiation factor 3 subunit 3	428	10	5.15e-23	0.846	1	F:translation initiation factor activity
tulip_all_Contig_6485	sap2_orysj ame: full=zinc finger a20 and an1 domain-containing stress-associated protein 2 short= 2	550	5	1.24e-16	0.848	3	F:metal ion binding; F:zinc ion binding; F:DNA binding
tulip_all_Contig_6496	ap2 domain class transcription factor	665	10	3.23e-30	0.725	6	P:regulation of transcription
tulip_all_Contig_6497	wd-40 repeat protein	565	10	9.95e-60	0.803	2	F:protein binding; C:CUL4 RING ubiquitin ligase complex
tulip_all_Contig_6504	protein binding protein	569	10	4.66e-40	0.883	2	C:mitochondrion; F:protein binding
tulip_all_Contig_6509	prephenate dehydratase	510	10	1.25e-43	0.951	4	C:plastid; P:L-phenylalanine biosynthetic process; F:prephenate dehydratase activity; F:lyase activity
tulip_all_Contig_6512	atpap24 pap24	433	10	6.89e-47	0.928	4	F:metal ion binding; C:cytoplasmic membrane-bounded vesicle; F:hydrolase activity; F:acid phosphatase activity
tulip_all_Contig_6516	predicted protein [Populus trichocarpa]	417	1	2.12e-16	0.81	3	P:lipid metabolic process; F:hydrolase activity
tulip_all_Contig_6517	histone h2a	386	10	1.37e-41	0.959	5	C:chromosome; C:nucleosome; P:nucleosome assembly; F:DNA binding; C:nucleus
tulip_all_Contig_6518	predicted protein [Populus trichocarpa]	447	10	8.44e-50	0.887	0
tulip_all_Contig_6521	gibberellin 20-oxidase	454	10	4.93e-34	0.84	6	F:flavonol synthase activity; P:oxidation reduction; F:oxidoreductase activity; F:iron ion binding; P:biological_process;
tulip_all_Contig_6522	h(\+)-transporting atpase plant fungi plasma membrane	454	10	3.39e-59	0.947	14	P:auxin biosynthetic process; C:integral to membrane; C:membrane; P:cation transport; F:ATPase activity
tulip_all_Contig_6527	glycyl-trna synthetase-like protein	400	10	8.28e-40	0.796	9	F:ligase activity; P:tRNA aminoacylation for protein translation; F:nucleotide binding; C:cytoplasm; P:translation; F:ATP binding; F:glycine-tRNA ligase activity; F:aminoacyl-tRNA ligase activity; P:glycyl-tRNA aminoacylation
tulip_all_Contig_6528	serine-threonine protein plant-	531	10	6.59e-18	0.733	12	F:transferase activity; C:cytoplasmic membrane-bounded vesicle; P:auxin biosynthetic process; F:protein serine/threonine kinase activity; F:sugar binding; F:protein kinase activity; P:protein amino acid phosphorylation; F:nucleotide binding; F:non-membrane spanning protein tyrosine kinase activity; F:ATP binding; F:kinase activity; F:binding
tulip_all_Contig_6536	structural maintenance of chromosomes family protein	397	10	1.01e-34	0.718	1	P:sister chromatid cohesion
tulip_all_Contig_6537	scarecrow-like protein	468	10	1.72e-18	0.855	2	P:transcription; P:regulation of transcription
tulip_all_Contig_6538	erd2_pethy ame: full=er lumen protein retaining receptor ame: full=hdel receptor ame: full=pgp169-12	352	10	3.21e-49	0.905	11	C:cytoplasmic membrane-bounded vesicle; P:protein transport; C:integral to membrane; C:membrane; P:transport; P:protein retention in ER lumen; C:endoplasmic reticulum membrane; F:receptor activity; F:ER retention sequence binding; C:endoplasmic reticulum; P:vesicle-mediated transport
tulip_all_Contig_6546	adenosine monophosphate binding protein 1 ampbp1	396	10	1.19e-51	0.84	1	C:peroxisome
tulip_all_Contig_6552	cytochrome p450	691	10	1.91e-60	0.703	1	P:regulation of meristem growth
tulip_all_Contig_6553	conserved hypothetical protein [Ricinus communis]	512	10	1.81e-26	0.631	3	F:binding; P:biological_process;
tulip_all_Contig_6555	taf2 (tbp-associated factor 2) metallopeptidase zinc ion binding	478	10	2.97e-57	0.812	3	F:metallopeptidase activity; F:zinc ion binding;
tulip_all_Contig_6559	signal recognition particle 54 kd	435	10	2.67e-48	0.928	7	F:GTP binding; F:7S RNA binding; P:SRP-dependent cotranslational protein targeting to membrane; F:nucleotide binding; C:signal recognition particle; F:nucleoside-triphosphatase activity; F:protein binding
tulip_all_Contig_6579	inhibitor of apoptosis-like protein	409	10	1.76e-23	0.581	3	C:plastid; F:zinc ion binding; F:protein binding
tulip_all_Contig_6584	bahd family clade v	704	10	2.2e-51	0.669	6	F:acyltransferase activity; F:transferase activity; F:anthranilate N-benzoyltransferase activity; P:biological_process; F:transferase activity
tulip_all_Contig_6594	rad51 recombination protein	444	10	3.83e-26	0.89	4	F:protein binding; P:double-strand break repair; P:response to gamma radiation; C:nucleus
tulip_all_Contig_6598	unnamed protein product [Vitis vinifera]	565	8	3.03e-16	0.8325	0
tulip_all_Contig_6610	aspartate aminotransferase	410	10	1.81e-36	0.677	3	P:leaf senescence; C:membrane; C:plastid
tulip_all_Contig_6620	single-stranded dna binding protein	533	6	2.98e-17	0.7467	2	F:single-stranded DNA binding; P:biological_process
tulip_all_Contig_6628	cinnamyl alcohol dehydrogenase-like protein	468	10	2.79e-42	0.76	8	F:metal ion binding; P:oxidation reduction; F:binding; F:oxidoreductase activity; F:mannitol dehydrogenase activity; P:metabolic process; F:catalytic activity; F:zinc ion binding
tulip_all_Contig_6630	ac079853_1 myosin heavy chain-like	514	10	6.01e-33	0.732	1	C:plasma membrane
tulip_all_Contig_6631	dna methyltransferase	422	10	9.72e-46	0.809	9	F:transferase activity; C:chromatin; F:chromatin binding; F:methyltransferase activity; F:DNA binding; C:nucleus; P:DNA methylation; F:DNA (cytosine-5-)-methyltransferase activity; P:chromatin assembly or disassembly
tulip_all_Contig_6632	acyl:coa ligase acetate-coa synthetase-like protein	629	10	1.18e-84	0.835	3	F:ligase activity; P:metabolic process; F:catalytic activity
tulip_all_Contig_6633	na+ dependent ileal bile acid transporter	441	10	4.87e-35	0.951	1	C:chloroplast envelope
tulip_all_Contig_6637	Os06g0114700 [Oryza sativa Japonica Group]	482	10	5.22e-36	0.738	5	C:endomembrane system; ; C:cytoplasmic membrane-bounded vesicle; C:membrane; P:biological_process
tulip_all_Contig_6640	dna-directed rna polymerase iii subunit	561	10	6.38e-29	0.612	4	F:DNA-directed RNA polymerase activity; P:transcription; F:DNA binding; C:nucleus
tulip_all_Contig_6647	hypothetical protein OsI_17619 [Oryza sativa Indica Group]	444	10	3.03e-31	0.635	1	C:cytoplasmic membrane-bounded vesicle
tulip_all_Contig_6653	chaperone protein dnaj chloroplast	521	10	1.39e-37	0.721	3	F:unfolded protein binding; P:protein folding; F:heat shock protein binding
tulip_all_Contig_6659	unknown protein [Oryza sativa Japonica Group]	469	5	1.01e-18	0.7	2	C:plastid; C:membrane
tulip_all_Contig_6664	growth regulator	205	10	3.32e-22	0.857	4	F:ATP binding; C:cytoplasmic membrane-bounded vesicle; F:nucleotide binding; P:auxin biosynthetic process
tulip_all_Contig_6670	serine threonine-protein kinase cx32	417	10	1.19e-59	0.896	10	F:transferase activity; P:auxin biosynthetic process; F:protein serine/threonine kinase activity; F:protein kinase activity; P:protein amino acid phosphorylation; F:nucleotide binding; F:non-membrane spanning protein tyrosine kinase activity; F:ATP binding; F:kinase activity; C:plastid
tulip_all_Contig_6672	ebna2 binding protein	390	10	9.14e-57	0.921	5	F:nucleic acid binding; C:RNA-induced silencing complex; F:hydrolase activity
tulip_all_Contig_6680	embryonic abundant	753	10	9.34e-54	0.75	3	F:methyltransferase activity; F:transferase activity; P:metabolic process
tulip_all_Contig_6691	heme1 uroporphyrinogen decarboxylase	446	10	5.94e-39	0.79	2	P:response to cadmium ion; C:chloroplast stroma
tulip_all_Contig_6694	soul heme-binding family protein	431	10	2.23e-24	0.717	2	C:vacuole; C:plasma membrane
tulip_all_Contig_6701	nucleic acid binding	488	10	3.58e-24	0.627	2	F:zinc ion binding; C:intracellular
tulip_all_Contig_6708	transport inhibitor response 1	491	10	7.64e-43	0.867	2	P:auxin mediated signaling pathway; F:inositol hexakisphosphate binding
tulip_all_Contig_6709	usp family protein	435	10	5.41e-33	0.869	1	P:response to stress
tulip_all_Contig_6711	cytochrome p450 family expressed	402	10	1.95e-30	0.817	8	F:metal ion binding; P:oxidation reduction; F:electron carrier activity; F:oxidoreductase activity; F:heme binding; P:electron transport chain; F:iron ion binding; F:monooxygenase activity
tulip_all_Contig_6717	bbmii isomerase	378	10	1.4e-28	0.887	6	F:1-(5-phosphoribosyl)-5-[(5-phosphoribosylamino)methylideneamino]imidazole-4-carboxamide isomerase activity; P:histidine biosynthetic process; P:metabolic process; F:catalytic activity; P:cellular amino acid biosynthetic process; F:isomerase activity
tulip_all_Contig_6721	argininosuccinate synthase	348	10	2.15e-53	0.951	1	C:chloroplast stroma
tulip_all_Contig_6724	hat family dimerisation domain containing protein	477	10	5.81e-27	0.779	3	C:plastid; C:membrane; F:protein dimerization activity
tulip_all_Contig_6726	aldo keto	619	10	1.07e-50	0.807	3	P:oxidation reduction; F:oxidoreductase activity; F:pyridoxine 4-dehydrogenase activity
tulip_all_Contig_6727	ac078893_12 oxidase	812	10	1.65e-56	0.625	2	F:long-chain-alcohol oxidase activity; C:microsome
tulip_all_Contig_6729	nadh dehydrogenase subunit 5	331	10	6.62e-55	0.971	2	C:respiratory chain complex I; C:mitochondrion
tulip_all_Contig_6732	monosaccharide transporter 3	388	10	2.06e-40	0.862	8	P:carbohydrate transport; C:integral to membrane; F:substrate-specific transmembrane transporter activity; C:membrane; F:sugar:hydrogen symporter activity; P:transmembrane transport; F:transporter activity; P:transport
tulip_all_Contig_6743	rna (guanine-9-) methyltransferase domain	625	10	6.11e-53	0.814	6	F:methyltransferase activity; ; F:tRNA (guanine-N1-)-methyltransferase activity; F:transferase activity; P:biological_process;
tulip_all_Contig_6754	na+ h+	439	10	1.2e-40	0.948	8	F:citrate transmembrane transporter activity; P:citrate transport; F:potassium:hydrogen antiporter activity; F:sodium:hydrogen antiporter activity; C:integral to membrane; C:membrane; P:sodium ion transport; P:transmembrane transport
tulip_all_Contig_6761	plastid-lipid-associated protein 2	479	10	8.66e-31	0.668	2	C:plastid; C:chloroplast
tulip_all_Contig_6768	dna-directed rna polymerase	360	10	9.92e-27	0.833	1	F:protein binding
tulip_all_Contig_6770	lon protease homolog 2 precursor	432	10	1.11e-54	0.917	2	C:chloroplast; C:mitochondrion
tulip_all_Contig_6771	ufsp_arath ame: full=probable ufm1-specific protease short=	396	10	1.28e-21	0.9	3	; P:biological_process;
tulip_all_Contig_6776	germinal histone h4 gene	488	10	5.6e-40	0.914	3	P:negative regulation of megakaryocyte differentiation; F:protein binding; C:nucleoplasm
tulip_all_Contig_6779	psb3_orysj ame: full=proteasome subunit beta type-3 ame: full=20s proteasome alpha subunit c ame: full=20s proteasome subunit beta-3	371	10	5.25e-57	0.972	11	P:proteolysis involved in cellular protein catabolic process; C:cytoplasmic membrane-bounded vesicle; F:endopeptidase activity; C:nucleus; F:hydrolase activity; C:cytoplasm; F:threonine-type endopeptidase activity; C:proteasome core complex; C:proteasome complex; P:ubiquitin-dependent protein catabolic process; F:peptidase activity
tulip_all_Contig_6782	dna gyrase subunit a family protein	335	10	1.81e-28	0.906	12	F:DNA topoisomerase (ATP-hydrolyzing) activity; F:DNA topoisomerase activity; P:DNA topological change; C:chromosome; P:DNA metabolic process; F:DNA binding; C:mitochondrion; F:nucleotide binding; F:ATP binding; F:isomerase activity; C:chloroplast; C:plastid
tulip_all_Contig_6784	tpa_exp: transposase	521	10	2.01e-23	0.711	2	C:mitochondrion; C:ribosome
tulip_all_Contig_6789	PREDICTED: hypothetical protein [Vitis vinifera]	466	10	6.33e-21	0.732	11	P:alanyl-tRNA aminoacylation; F:DNA binding; F:nucleic acid binding; F:nucleotide binding; C:cytoplasm; P:translation; F:ATP binding; F:zinc ion binding; P:DNA integration; F:alanine-tRNA ligase activity; F:metal ion binding
tulip_all_Contig_6794	sorbitol transporter	450	10	4.57e-39	0.834	10	F:glucose transmembrane transporter activity; F:D-xylose transmembrane transporter activity; C:plasma membrane; F:mannitol transmembrane transporter activity; F:galactose transmembrane transporter activity; F:glycerol transmembrane transporter activity; F:sugar:hydrogen symporter activity; F:myo-inositol transmembrane transporter activity; F:sorbitol transmembrane transporter activity; F:D-ribose…
tulip_all_Contig_6796	melanoma-associated antigen	500	9	3.64e-21	0.8444	3	; P:biological_process;
tulip_all_Contig_6800	hypothetical protein VITISV_042388 [Vitis vinifera]	640	2	1.06e-17	0.725	4	F:nucleic acid binding; P:DNA integration; F:zinc ion binding; F:DNA binding
tulip_all_Contig_6801	kda subunit of rna polymerase ii	370	10	3.99e-23	0.926	2	F:DNA-directed RNA polymerase activity; C:DNA-directed RNA polymerase II
tulip_all_Contig_6807	hydroxycinnamoyl transferase	899	10	1.01e-74	0.628	4	F:acyltransferase activity; F:transferase activity; F:anthranilate N-benzoyltransferase activity; F:transferase activity
tulip_all_Contig_6808	dna replication protein	337	10	1.52e-27	0.662	3	C:extrachromosomal circular DNA; P:DNA replication initiation; F:DNA-directed DNA polymerase activity
tulip_all_Contig_6813	nucleoside- expressed	297	10	1.95e-38	0.836	3	C:mitochondrion; F:hydrolase activity; F:nucleoside-triphosphatase activity
tulip_all_Contig_6814	PREDICTED: hypothetical protein [Vitis vinifera]	499	5	4.92e-18	0.716	0
tulip_all_Contig_6815	yellow stripe-like transporter 14a	292	10	7e-20	0.89	2	C:membrane; P:transmembrane transport
tulip_all_Contig_6816	cold-regulated ltcor12	394	10	4.27e-25	0.683	0
tulip_all_Contig_6819	dag protein	611	10	1.3e-21	0.87	2	C:plastid; C:chloroplast
tulip_all_Contig_6824	ft-like protein	477	10	1.73e-63	0.924	3	P:regulation of timing of transition from vegetative to reproductive phase; P:inflorescence development; P:short-day photoperiodism
tulip_all_Contig_6830	mob1 phocein family protein	461	10	1.52e-35	0.983	1	C:nucleus
tulip_all_Contig_6833	predicted protein [Populus trichocarpa]	598	10	2.23e-39	0.683	0
tulip_all_Contig_6844	PREDICTED: hypothetical protein [Vitis vinifera]	567	2	6.72e-16	0.75	1	C:membrane
tulip_all_Contig_6850	acyl acp-thioesterase	379	10	3.11e-36	0.807	0
tulip_all_Contig_6860	invertase inhibitor	380	10	3.44e-27	0.625	3	F:enzyme inhibitor activity; C:extracellular region; F:pectinesterase activity
tulip_all_Contig_6862	cytochrome p450	404	10	4.19e-41	0.743	8	F:metal ion binding; P:oxidation reduction; C:cytoplasmic membrane-bounded vesicle; F:electron carrier activity; F:oxidoreductase activity; F:heme binding; F:iron ion binding; F:monooxygenase activity
tulip_all_Contig_6866	glycoside hydrolase family 28 protein polygalacturonase family protein	398	10	3.44e-59	0.918	1	C:plasma membrane
tulip_all_Contig_6867	anthocyanin 2	258	10	3.36e-30	0.922	3	P:regulation of transcription; F:DNA binding; C:nucleus
tulip_all_Contig_6872	disease resistance protein	387	10	1.69e-26	0.65	6	F:ATP binding; P:apoptosis; P:defense response; F:hydrolase activity; F:nucleotide binding; F:phosphoprotein phosphatase activity
tulip_all_Contig_6873	senescence dehydration-associated -like	400	5	6.84e-23	0.766	0
tulip_all_Contig_6874	ring-h2 finger protein	453	10	3.74e-24	0.725	4	F:metal ion binding; F:binding; F:zinc ion binding; F:protein binding
tulip_all_Contig_6894	had superfamily hydrolase	348	7	1.02e-24	0.7543	4	F:phosphoglycolate phosphatase activity; P:metabolic process; F:hydrolase activity; F:catalytic activity
tulip_all_Contig_6895	hypothetical protein OsJ_09329 [Oryza sativa Japonica Group]	316	10	7.84e-39	0.876	1	C:membrane
tulip_all_Contig_6896	protein	364	10	1.2e-56	0.925	2	C:membrane; C:Golgi apparatus
tulip_all_Contig_6900	polgamma1 (polymerase gamma 1) 3 -5 exonuclease dna binding dna-directed dna polymerase nucleic acid binding	767	10	3.96e-23	0.915	2	C:chloroplast; C:mitochondrion
tulip_all_Contig_6915	flavonoid 3 -hydroxylase	483	10	1.37e-23	0.811	8	F:metal ion binding; P:oxidation reduction; F:electron carrier activity; F:oxidoreductase activity; F:heme binding; P:electron transport chain; F:iron ion binding; F:monooxygenase activity
tulip_all_Contig_6918	ap1-like protein	424	10	8.21e-37	0.85	7	P:regulation of transcription
tulip_all_Contig_6922	at3g12390 t2e22_130	419	6	3.62e-16	0.9667	2	P:response to salt stress; C:cytosolic ribosome
tulip_all_Contig_6932	polygalacturonase-inhibiting protein	431	10	8.7e-39	0.817	4	C:cell wall; C:apoplast; C:extracellular region; F:protein binding
tulip_all_Contig_6934	glutaredoxin type i	333	1	7.88e-16	0.97	3	P:cell redox homeostasis; F:electron carrier activity; F:protein disulfide oxidoreductase activity
tulip_all_Contig_6938	at1g18720 f6a14_17	484	10	5.34e-44	0.662	3	; P:biological_process;
tulip_all_Contig_6948	amino acid permease	468	10	7.93e-32	0.892	2	C:integral to membrane; C:membrane
tulip_all_Contig_6949	protein	369	10	8.95e-34	0.851	1	C:plasma membrane
tulip_all_Contig_6958	unknown protein [Arabidopsis thaliana]	401	5	1.12e-17	0.672	3	; P:biological_process;
tulip_all_Contig_6966	f-box domain containing expressed	591	10	3.65e-34	0.54	3	F:RNA binding; P:RNA-dependent DNA replication; F:RNA-directed DNA polymerase activity
tulip_all_Contig_6968	Os05g0565400 [Oryza sativa Japonica Group]	427	10	7.67e-27	0.926	4	C:plastid; P:metabolic process; F:catalytic activity; P:cellular metabolic process
tulip_all_Contig_6969	gtp binding	531	10	7.3e-32	0.68	0
tulip_all_Contig_6972	multiple inositol polyphosphate phosphatase 1	488	10	3.01e-47	0.709	4	C:cytoplasmic membrane-bounded vesicle; F:hydrolase activity; F:acid phosphatase activity; F:multiple inositol-polyphosphate phosphatase activity
tulip_all_Contig_6975	PREDICTED: hypothetical protein [Vitis vinifera]	450	1	6.08e-16	0.8	0
tulip_all_Contig_6976	gras family transcription factor containing expressed	338	6	2.21e-18	0.855	2	P:transcription; P:regulation of transcription
tulip_all_Contig_6977	-5	547	10	3.61e-61	0.859	7	F:nucleic acid binding; P:nucleobase
tulip_all_Contig_6983	predicted protein [Populus trichocarpa]	389	5	2.79e-21	0.586	0
tulip_all_Contig_6984	transposon expressed	497	10	3.19e-33	0.853	8	F:metal ion binding; P:oxidation reduction; F:electron carrier activity; F:oxidoreductase activity; F:heme binding; F:iron ion binding; P:electron transport chain; F:monooxygenase activity
tulip_all_Contig_6987	aspartic proteinase nepenthesin-1	351	10	1.7e-50	0.871	5	P:proteolysis; C:cytoplasmic membrane-bounded vesicle; F:aspartic-type endopeptidase activity; F:hydrolase activity; F:peptidase activity
tulip_all_Contig_6992	unnamed protein product [Vitis vinifera]	625	9	8.18e-22	0.6233	5	C:plastid; P:oxidation reduction; F:oxidoreductase activity; F:NADH dehydrogenase activity; F:FAD binding
tulip_all_Contig_6994	receptor protein kinase clavata1	387	10	2.59e-43	0.807	15	F:transferase activity; C:cytoplasmic membrane-bounded vesicle; C:integral to membrane; F:protein serine/threonine kinase activity; C:membrane; F:2-alkenal reductase activity; F:protein kinase activity; P:protein amino acid phosphorylation; F:ATP binding; F:kinase activity; P:oxidation reduction; F:oxidoreductase activity; F:MAP kinase kinase kinase activity; F:receptor activity; F:protein binding
tulip_all_Contig_6996	transmembrane protein	418	10	3.65e-32	0.669	2	C:integral to membrane; C:membrane
tulip_all_Contig_6999	hypothetical protein Mtub2_04036 [Mycobacterium tuberculosis 210]	571	10	1.63e-17	0.892	0
tulip_all_Contig_7004	fad binding domain containing expressed	272	10	1.82e-28	0.811	4	P:oxidation reduction; F:oxidoreductase activity; P:metabolic process; F:monooxygenase activity
tulip_all_Contig_7013	predicted protein [Populus trichocarpa]	336	6	7.31e-19	0.8933	2	F:zinc ion binding; C:intracellular
tulip_all_Contig_7015	armadillo beta-catenin repeat family protein	671	10	1.32e-87	0.905	2	P:lateral root development; C:nucleus
tulip_all_Contig_7018	50s ribosomal protein l33	428	7	1.83e-20	0.9029	6	F:structural constituent of ribosome; C:mitochondrion; P:translation; C:ribonucleoprotein complex; C:ribosome; C:intracellular
tulip_all_Contig_7021	triose phosphate phosphate non-green chloroplast	830	10	2.28e-43	0.766	2	C:integral to membrane; C:membrane
tulip_all_Contig_7026	40s ribosomal protein s30	251	10	2.34e-28	0.998	2	C:nucleolus; C:cytosolic small ribosomal subunit
tulip_all_Contig_7030	adenylate kinase	467	10	2.07e-72	0.935	3	F:adenylate kinase activity; P:purine nucleotide metabolic process; F:ATP binding
tulip_all_Contig_7035	-nerolidol ( )-geranyl linalool synthase	608	10	1.92e-25	0.604	3	F:magnesium ion binding; P:metabolic process; F:lyase activity
tulip_all_Contig_7036	hypothetical protein SORBIDRAFT_10g010880 [Sorghum bicolor]	327	10	9.36e-25	0.9	1	C:mitochondrion
tulip_all_Contig_7038	afc1 (arabidopsis fus3-complementing gene 1) atp binding kinase protein kinase protein serine threonine kinase protein tyrosine kinase	644	10	9.21e-48	0.937	1	F:protein binding
tulip_all_Contig_7045	cytochrome p450	549	10	3.13e-52	0.728	9	F:heme binding; F:iron ion binding; C:cytoplasmic membrane-bounded vesicle; F:electron carrier activity; P:oxidation reduction; F:oxidoreductase activity; P:electron transport chain; F:metal ion binding; F:monooxygenase activity
tulip_all_Contig_7048	hypothetical protein OsI_31911 [Oryza sativa Indica Group]	449	10	1.89e-25	0.829	1	C:plastid
tulip_all_Contig_7051	protein kinase	628	10	3.02e-48	0.53	13	F:transferase activity; P:auxin biosynthetic process; F:protein serine/threonine kinase activity; F:sugar binding; F:protein kinase activity; F:nucleotide binding; P:protein amino acid phosphorylation; F:non-membrane spanning protein tyrosine kinase activity; F:ATP binding; F:kinase activity; P:recognition of pollen; F:receptor activity; C:endomembrane system
tulip_all_Contig_7052	interferon-related developmental regulator family protein ifrd protein family	445	10	2.83e-29	0.684	3	P:response to salt stress; C:cytoplasm; C:nucleus
tulip_all_Contig_7066	aldo keto reductase family protein	413	10	7.31e-38	0.959	3	C:plastoglobule; C:chloroplast envelope; C:chloroplast thylakoid membrane
tulip_all_Contig_7067	aldo keto reductase family protein	437	10	2.08e-32	0.964	3	C:plastoglobule; C:chloroplast envelope; C:chloroplast thylakoid membrane
tulip_all_Contig_7068	surfeit locus	436	10	9.58e-22	0.874	1	C:mitochondrion
tulip_all_Contig_7079	hypothetical protein OsI_00448 [Oryza sativa Indica Group]	787	10	1.15e-57	0.664	0
tulip_all_Contig_7090	catalytic protein phosphatase type 2c	326	3	5.52e-17	0.8667	1	F:catalytic activity
tulip_all_Contig_7092	otubain-like cysteine protease	621	9	1.58e-17	0.57	4	; P:biological_process; F:peptidase activity;
tulip_all_Contig_7093	40s subunit ribosomal protein	625	10	1.26e-38	0.962	6	F:RNA binding; F:structural constituent of ribosome; P:translation; C:small ribosomal subunit; C:ribosome; C:intracellular
tulip_all_Contig_7102	transcription factor	495	10	1.33e-47	0.728	3	C:mitochondrion; ; P:biological_process
tulip_all_Contig_7103	PREDICTED: hypothetical protein [Vitis vinifera]	438	4	5.42e-17	0.71	0
tulip_all_Contig_7109	unnamed protein product [Oryza sativa Japonica Group]	497	10	1.21e-40	0.708	7	F:metal ion binding; P:oxidation reduction; F:electron carrier activity; F:oxidoreductase activity; F:heme binding; F:iron ion binding; F:monooxygenase activity
tulip_all_Contig_7113	cell division protein	613	10	1.54e-78	0.902	5	P:protein import into chloroplast thylakoid membrane; P:photosynthetic electron transport in photosystem II; P:thylakoid membrane organization; F:protein binding; C:chloroplast
tulip_all_Contig_7115	fasciclin-like arabinogalactan protein	456	10	2.87e-42	0.816	0
tulip_all_Contig_7121	Os12g0182800 [Oryza sativa Japonica Group]	462	10	1.57e-19	0.867	0
tulip_all_Contig_7126	udp-glucoronosyl udp-glucosyl transferase family protein	295	9	1.08e-20	0.69	5	F:transferase activity; P:metabolic process; F:anthocyanidin 3-O-glucosyltransferase activity; F:transferase activity
tulip_all_Contig_7135	catalytic pyridoxal phosphate binding	457	10	1.29e-48	0.822	3	P:metabolic process; F:catalytic activity; F:pyridoxal phosphate binding
tulip_all_Contig_7137	akin beta3	447	10	3.94e-31	0.699	1	F:kinase activity
tulip_all_Contig_7138	cytochrome p450	446	10	4.67e-32	0.756	7	F:metal ion binding; P:oxidation reduction; F:electron carrier activity; F:oxidoreductase activity; F:heme binding; F:iron ion binding; F:monooxygenase activity
tulip_all_Contig_7144	ubiquitin family protein	489	10	1.15e-33	0.794	2	F:phosphoprotein phosphatase activity; C:nucleus
tulip_all_Contig_7148	g10 protein	458	10	2.19e-58	0.951	2	; C:nucleus
tulip_all_Contig_7156	terpene synthase	420	4	4.87e-20	0.67	4	F:transferase activity; F:magnesium ion binding; P:metabolic process; F:lyase activity
tulip_all_Contig_7158	udp rhamnose:anthocyanidin-3-glucoside rhamnosyltransferase	514	10	3.48e-33	0.75	5	F:transferase activity; P:metabolic process; F:anthocyanidin 3-O-glucosyltransferase activity; F:transferase activity
tulip_all_Contig_7162	carbonic anhydrase	405	10	1.49e-22	0.704	3	C:chloroplast inner membrane; C:chloroplast stroma; C:endoplasmic reticulum
tulip_all_Contig_7166	PREDICTED: hypothetical protein [Vitis vinifera]	440	10	8.89e-36	0.859	1	C:chloroplast
tulip_all_Contig_7170	endoplasmic reticulum	655	10	9.84e-101	0.915	16	P:calcium ion transport; P:auxin biosynthetic process; C:integral to membrane; C:membrane; P:cation transport; F:ATPase activity
tulip_all_Contig_7172	serine-threonine kinase	313	10	4.13e-25	0.721	9	F:transferase activity; P:auxin biosynthetic process; F:protein serine/threonine kinase activity; F:protein kinase activity; P:protein amino acid phosphorylation; F:nucleotide binding; F:ATP binding; F:kinase activity; P:signal transduction
tulip_all_Contig_7173	splicing factor u2af 65 kda subunit	506	10	5.71e-38	0.708	5	F:nucleic acid binding; F:RNA binding; F:nucleotide binding; P:mRNA processing; C:nucleus
tulip_all_Contig_7177	heat-shock protein	538	10	4.76e-31	0.851	2	C:plasma membrane; P:response to heat
tulip_all_Contig_7179	phosphatidylserine receptor long form	469	7	7.62e-25	0.5943	0
tulip_all_Contig_7188	u-box domain-containing protein	408	10	4.3e-38	0.871	2	F:ubiquitin-protein ligase activity; P:protein ubiquitination
tulip_all_Contig_7189	avr9 cf-9 rapidly elicited protein 137	511	10	1.75e-29	0.616	0
tulip_all_Contig_7190	at1g18740 f6a14_15	916	10	1.47e-63	0.639	2	; P:biological_process
tulip_all_Contig_7197	sugar carrier protein expressed	608	10	8.03e-32	0.888	1	F:high-affinity hydrogen:glucose symporter activity
tulip_all_Contig_7198	cytochrome p450	473	10	2.88e-58	0.789	10	F:heme binding; F:iron ion binding; F:electron carrier activity; F:isoflavone 2'-hydroxylase activity; P:oxidation reduction; F:aromatase activity; F:oxidoreductase activity; F:metal ion binding; F:monooxygenase activity; F:oxygen binding
tulip_all_Contig_7202	sag20 (senescence associated gene 20)	367	10	2.2e-18	0.683	4	F:protein binding; P:response to fungus; P:response to stress; P:aging
tulip_all_Contig_7204	lectin-like protein kinase-like	826	10	2.48e-45	0.664	10	P:auxin biosynthetic process; F:protein serine/threonine kinase activity; F:sugar binding; F:protein kinase activity; C:mitochondrion; P:protein amino acid phosphorylation; F:nucleotide binding; F:ATP binding; F:kinase activity; F:binding
tulip_all_Contig_7205	nitrate transporter	363	6	9.77e-17	0.75	3	P:oligopeptide transport; C:membrane; F:transporter activity
tulip_all_Contig_7206	eukaryotic translation initiation factor 2 beta subunit	445	10	5.01e-18	0.997	4	F:metal ion binding; P:translational initiation; P:translation; F:translation initiation factor activity
tulip_all_Contig_7214	invertase 6	472	10	2e-51	0.885	7	F:hydrolase activity
tulip_all_Contig_7215	cytochrome c biogenesis	437	10	6.62e-31	0.862	0
tulip_all_Contig_7218	protein	342	10	9.77e-46	0.954	2	F:nucleotide binding; C:CUL4 RING ubiquitin ligase complex
tulip_all_Contig_7219	gdp-mannose pyrophosphorylase	455	10	2.13e-45	0.975	5	P:biosynthetic process; F:nucleotidyltransferase activity; F:transferase activity; F:mannose-1-phosphate guanylyltransferase (GDP) activity; F:mannose-1-phosphate guanylyltransferase activity
tulip_all_Contig_7225	nudix hydrolase 2	433	10	2.79e-29	0.794	2	C:plastid; F:hydrolase activity
tulip_all_Contig_7226	vacuolar atp synthase 16 kda proteolipid subunit 5	438	10	3.13e-65	0.989	3	F:protein binding; C:vacuole; C:plasma membrane
tulip_all_Contig_7228	pb1 domain containing expressed	407	5	6.49e-18	0.586	0
tulip_all_Contig_7232	nucleic acid binding	612	10	3.36e-33	0.675	3	F:nucleic acid binding; P:biological_process;
tulip_all_Contig_7236	pleckstrin homology domain-containing	295	10	2.32e-23	0.742	3	F:GTPase activator activity; P:signal transduction; C:intracellular
tulip_all_Contig_7241	ugt protein	368	10	7.31e-32	0.754	3	F:transferase activity; P:metabolic process; F:transferase activity
tulip_all_Contig_7251	nad dependent epimerase dehydratase family protein	359	10	1.14e-30	0.935	5	F:binding; P:metabolic process; F:catalytic activity; P:cellular metabolic process; F:coenzyme binding
tulip_all_Contig_7255	polyphenol oxidase	472	10	1.48e-62	0.819	5	F:metal ion binding; P:oxidation reduction; F:catechol oxidase activity; F:oxidoreductase activity; P:metabolic process
tulip_all_Contig_7266	unnamed protein product [Oryza sativa Japonica Group]	469	10	9.08e-28	0.782	3	C:plastid; ; P:biological_process
tulip_all_Contig_7276	dna binding	495	2	1.66e-16	0.67	0
tulip_all_Contig_7279	voltage gated chloride channel domain-containing protein	488	4	5.54e-17	0.5625	8	P:chloride transport; F:chitin binding; F:voltage-gated chloride channel activity; C:integral to membrane; C:membrane; F:sugar binding; P:transmembrane transport; F:ion channel activity
tulip_all_Contig_7280	thimet oligopeptidase	416	10	6.19e-21	0.894	5	P:proteolysis; F:metallopeptidase activity; F:hydrolase activity; F:metalloendopeptidase activity; F:peptidase activity
tulip_all_Contig_7287	kinase family protein	422	10	9.33e-73	0.964	7	F:kinase activity; F:protein kinase activity; F:ATP binding; F:nucleotide binding; P:protein amino acid phosphorylation; P:auxin biosynthetic process; F:protein serine/threonine kinase activity
tulip_all_Contig_7293	cytochrome p450	556	10	1.37e-26	0.783	10	F:heme binding; F:iron ion binding; C:cytoplasmic membrane-bounded vesicle; F:electron carrier activity; F:zinc ion binding; P:oxidation reduction; F:oxidoreductase activity; F:protein binding; F:metal ion binding; F:monooxygenase activity
tulip_all_Contig_7296	kinase family protein	423	10	7.68e-35	0.899	7	F:protein kinase activity; F:ATP binding; F:transferase activity; F:nucleotide binding; P:protein amino acid phosphorylation; P:auxin biosynthetic process; F:protein serine/threonine kinase activity
tulip_all_Contig_7310	aminotransferase family protein	631	10	2.68e-52	0.822	8	P:biosynthetic process; P:cellular amino acid and derivative metabolic process; F:transferase activity; F:1-aminocyclopropane-1-carboxylate synthase activity; F:catalytic activity; F:transaminase activity; F:pyridoxal phosphate binding; F:transferase activity
tulip_all_Contig_7311	retrotransposon ty1-copia subclass	518	10	1.48e-38	0.746	4	F:nucleic acid binding; P:DNA integration; F:zinc ion binding; F:DNA binding
tulip_all_Contig_7314	vacuolar protein sorting factor 4b-like	271	10	5.86e-19	0.885	6	F:ATP binding; F:hydrolase activity; F:nucleotide binding; F:microtubule-severing ATPase activity; F:nucleoside-triphosphatase activity; P:auxin biosynthetic process
tulip_all_Contig_7318	vesicle transport protein	492	10	6.04e-32	0.95	2	C:endoplasmic reticulum; C:Golgi apparatus
tulip_all_Contig_7326	growth-regulating factor 1	459	10	1.06e-20	0.793	5	C:plastid; F:ATP binding; P:regulation of transcription; F:hydrolase activity
tulip_all_Contig_7331	endomembrane protein	502	10	7.02e-41	0.624	2	C:membrane; C:Golgi apparatus
tulip_all_Contig_7341	tyrosine-specific transport	335	10	6.21e-29	0.854	2	C:plastid; C:membrane
tulip_all_Contig_7343	inositol or phosphatidylinositol	348	10	2.16e-42	0.842	5	C:plastid; F:kinase activity; F:inositol or phosphatidylinositol kinase activity; F:phosphotransferase activity
tulip_all_Contig_7346	u496a_orysj ame: full=upf0496 protein 1	601	10	1.73e-24	0.918	3	C:plastid; ;
tulip_all_Contig_7359	short-chain dehydrogenase reductase family protein	490	10	5.57e-46	0.808	5	P:oxidation reduction; F:binding; F:oxidoreductase activity; P:metabolic process; F:catalytic activity
tulip_all_Contig_7368	bromodomain protein	561	10	1.24e-18	0.656	3	P:regulation of transcription; C:nucleus; F:DNA binding
tulip_all_Contig_7375	cytochrome p450	650	10	5.36e-43	0.734	9	F:heme binding; F:iron ion binding; C:cytoplasmic membrane-bounded vesicle; F:electron carrier activity; P:oxidation reduction; F:oxidoreductase activity; F:metal ion binding; F:monooxygenase activity; F:4-hydroxyphenylacetaldehyde oxime monooxygenase activity
tulip_all_Contig_7389	amino acid transport protein	440	10	1.63e-21	0.792	2	C:integral to membrane; C:membrane
tulip_all_Contig_7396	arm repeat protein	429	10	3.43e-27	0.709	5	C:plastid; F:binding; C:ubiquitin ligase complex; F:ubiquitin-protein ligase activity; P:protein ubiquitination
tulip_all_Contig_7397	gaga-binding transcriptional activator bbr bpc6-like	453	10	8.98e-36	0.902	3	F:transcription factor activity; C:nucleus; P:regulation of transcription
tulip_all_Contig_7400	dna cytosine methyltransferase expressed	545	10	5.9e-40	0.816	5	P:DNA methylation; F:methyltransferase activity; F:transferase activity; F:DNA (cytosine-5-)-methyltransferase activity; F:DNA binding
tulip_all_Contig_7410	dna helicase ii	406	10	8.75e-23	0.769	18	F:helicase activity; P:DNA unwinding involved in replication; F:peptidyl-prolyl cis-trans isomerase activity; F:hydrolase activity; F:DNA binding; F:ATP binding; P:metabolic process; F:aconitate hydratase activity; F:lyase activity; F:nucleotide binding; C:cytoplasm; F:ATP-dependent DNA helicase activity; F:isomerase activity; P:protein folding; P:DNA repair; F:protein binding; P:tricarboxylic ac…
tulip_all_Contig_7421	hypothetical protein VITISV_033646 [Vitis vinifera]	358	10	1.14e-22	0.709	11	P:defense response; P:auxin biosynthetic process; F:DNA binding; P:apoptosis; F:nucleic acid binding; F:nucleotide binding; F:ATP binding; F:zinc ion binding; F:nucleoside-triphosphatase activity; P:DNA integration; F:metal ion binding
tulip_all_Contig_7425	tom20 protein	321	7	2.58e-18	0.7171	4	F:P-P-bond-hydrolysis-driven protein transmembrane transporter activity; C:mitochondrial inner membrane; C:mitochondrial outer membrane translocase complex; P:protein targeting to mitochondrion
tulip_all_Contig_7427	tetratricopeptide repeat -containing	425	10	1.07e-36	0.848	5	F:RNA binding; F:binding; F:translation initiation factor activity; P:RNA-dependent DNA replication; F:RNA-directed DNA polymerase activity
tulip_all_Contig_7431	hypothetical protein LOC100275144 [Zea mays]	418	1	3.86e-18	0.61	0
tulip_all_Contig_7435	3 -n-debenzoyltaxol n-benzoyltransferase -like	391	9	2.88e-18	0.6111	2	F:transferase activity; F:transferase activity
tulip_all_Contig_7436	pentatricopeptide repeat-containing	541	5	2.98e-20	0.73	2	F:binding; P:biological_process
tulip_all_Contig_7442	anther-specific proline-rich protein apg	404	10	7.73e-25	0.766	4	P:lipid metabolic process; C:mitochondrion; C:cytoplasmic membrane-bounded vesicle; F:hydrolase activity
tulip_all_Contig_7443	wcrkc1 (wcrkc thioredoxin 1)	396	10	9.44e-33	0.792	1	C:chloroplast stroma
tulip_all_Contig_7447	cinnamoyl- reductase family	355	10	1.82e-36	0.752	8	F:dihydrokaempferol 4-reductase activity; P:oxidation reduction; F:binding; F:oxidoreductase activity; P:metabolic process; F:catalytic activity; P:cellular metabolic process; F:coenzyme binding
tulip_all_Contig_7454	acyl:coa ligase	291	10	6.75e-31	0.826	6	P:oxidation reduction; F:ligase activity; F:Photinus-luciferin 4-monooxygenase (ATP-hydrolyzing) activity; F:oxidoreductase activity; P:metabolic process; F:catalytic activity
tulip_all_Contig_7458	atp-dependent rna helicase ddx23	270	10	9.03e-33	0.97	7	F:nucleic acid binding; F:helicase activity; F:ATP binding; F:nucleotide binding; F:hydrolase activity; P:auxin biosynthetic process; F:ATP-dependent helicase activity
tulip_all_Contig_7460	lipoate-protein ligase	410	10	1.34e-23	0.846	5	F:lipoyltransferase activity; P:protein lipoylation; P:lipoic acid metabolic process; F:lipoyl(octanoyl) transferase activity; C:mitochondrion
tulip_all_Contig_7467	hypothetical protein OsI_14420 [Oryza sativa Indica Group]	400	4	8.42e-24	0.7375	1	C:plastid
tulip_all_Contig_7472	splicing factor u2af large	325	10	2.09e-32	0.788	5	F:nucleic acid binding; F:RNA binding; F:nucleotide binding; P:mRNA processing; C:nucleus
tulip_all_Contig_7474	serine threonine-protein kinase	396	10	1.08e-20	0.693	10	F:transferase activity; F:protein serine/threonine kinase activity; F:sugar binding; F:protein kinase activity; P:protein amino acid phosphorylation; F:non-membrane spanning protein tyrosine kinase activity; F:ATP binding; F:kinase activity; P:recognition of pollen; F:receptor activity
tulip_all_Contig_7477	ubiquitin-protein ligase 7	448	10	3.95e-23	0.896	3	F:acid-amino acid ligase activity; C:intracellular; P:protein modification process
tulip_all_Contig_7483	at3g19970 mze19_2	222	4	3.87e-18	0.71	2	; P:biological_process
tulip_all_Contig_7488	elongation factor	307	10	5.85e-26	0.958	9	F:transferase activity; C:mitochondrion; P:translational elongation; F:nucleotide binding; F:GTP binding; F:nucleotidyltransferase activity; F:translation elongation factor activity; C:intracellular; F:GTPase activity
tulip_all_Contig_7492	auxin-induced protein	496	10	2.7e-32	0.663	1	C:membrane
tulip_all_Contig_7495	hypothetical protein OsI_07835 [Oryza sativa Indica Group]	309	10	1.53e-19	0.756	0
tulip_all_Contig_7508	tyrosyl-dna phosphodiesterase-related	730	10	5.11e-43	0.831	3	P:DNA repair; F:phosphoric diester hydrolase activity; C:nucleus
tulip_all_Contig_7528	leucine rich	712	10	1.93e-38	0.569	1	C:cytoplasmic membrane-bounded vesicle
tulip_all_Contig_7529	leucine rich	552	10	2.27e-35	0.619	8	F:protein kinase activity; F:ATP binding; C:cytoplasmic membrane-bounded vesicle; F:nucleotide binding; P:protein amino acid phosphorylation; P:auxin biosynthetic process; F:protein binding; F:protein serine/threonine kinase activity
tulip_all_Contig_7534	urease accessory protein	549	10	2.67e-27	0.602	2	P:nitrogen compound metabolic process; P:positive regulation of metalloenzyme activity
tulip_all_Contig_7549	leucine-rich repeat family protein protein kinase family	430	10	4.71e-28	0.661	10	C:cytoplasmic membrane-bounded vesicle; F:protein serine/threonine kinase activity; F:protein kinase activity; P:protein amino acid phosphorylation; P:transmembrane receptor protein tyrosine kinase signaling pathway; F:ATP binding; F:kinase activity; F:receptor activity; F:protein binding; C:endomembrane system
tulip_all_Contig_7553	calcium-dependent protein	313	10	8.52e-27	0.787	13	F:transferase activity; P:auxin biosynthetic process; F:protein serine/threonine kinase activity; F:protein kinase activity; C:mitochondrion; P:protein amino acid phosphorylation; F:nucleotide binding; F:ATP binding; F:kinase activity; F:protein binding; F:calmodulin-dependent protein kinase activity; F:calcium ion binding; C:plastid
tulip_all_Contig_7570	non-ltr retroelement reverse transcriptase	633	10	4.28e-26	0.494	8	C:plastid; F:nucleic acid binding; F:RNA binding; F:ribonuclease H activity; P:RNA-dependent DNA replication; C:membrane; F:zinc ion binding; F:RNA-directed DNA polymerase activity
tulip_all_Contig_7608	pentatricopeptide repeat-containing	411	10	5.78e-43	0.744	1	P:mRNA modification
tulip_all_Contig_7612	vitellogenin structural genes (yolk protein genes) family member (vit-2)	527	10	7.67e-34	0.69	6	C:yolk granule; P:nematode larval development; C:vesicle lumen; F:protein binding; P:determination of adult lifespan; C:cytoplasmic vesicle
tulip_all_Contig_7614	hypothetical protein VITISV_014071 [Vitis vinifera]	475	9	3.41e-25	0.61	13	C:chromatin; F:chromatin binding; F:DNA binding; C:nucleus; F:nucleic acid binding; F:RNA binding; F:RNA-directed DNA polymerase activity; P:chromatin assembly or disassembly; F:zinc ion binding; P:DNA integration; F:aspartic-type endopeptidase activity; P:RNA-dependent DNA replication; P:proteolysis
tulip_all_Contig_7615	receptor protein	398	10	1.93e-40	0.852	2	C:plasma membrane; P:brassinosteroid mediated signaling pathway
tulip_all_Contig_7635	protein	525	5	5.55e-21	0.582	5	P:proteolysis; F:serine-type endopeptidase activity; F:serine-type peptidase activity; F:hydrolase activity; F:peptidase activity
tulip_all_Contig_7650	serine-threonine rich antigen	568	10	2.64e-20	0.913	9	F:RNA polymerase II transcription factor activity; F:DNA binding; C:nucleus; F:transcription regulator activity; F:translation elongation factor activity; P:regulation of transcription
tulip_all_Contig_7653	global transcription factor group	312	10	5.7e-25	0.696	6	F:transcription elongation regulator activity; F:RNA binding; P:nucleobase
tulip_all_Contig_7654	probable origin recognition complex subunit	619	10	3.81e-21	0.823	1	F:identical protein binding
tulip_all_Contig_7658	heat shock cognate 71 kda	508	3	1.74e-17	0.6267	4	F:ATP binding; P:response to stress; F:nucleotide binding; P:auxin biosynthetic process
tulip_all_Contig_7664	receptor serine-threonine protein	301	10	2.29e-39	0.87	10	F:transferase activity; P:auxin biosynthetic process; F:protein serine/threonine kinase activity; F:protein kinase activity; P:protein amino acid phosphorylation; F:nucleotide binding; F:non-membrane spanning protein tyrosine kinase activity; F:ATP binding; F:kinase activity; F:receptor activity
tulip_all_Contig_7665	g-protein gamma subunit	298	7	2.02e-19	0.9129	5	C:heterotrimeric G-protein complex; F:signal transducer activity; C:membrane; P:signal transduction; P:G-protein coupled receptor protein signaling pathway
tulip_all_Contig_7670	cre-yop-1 protein	415	10	4.01e-47	0.797	2	C:cortical endoplasmic reticulum; F:protein binding
tulip_all_Contig_7678	nad dependent epimerase	244	5	1.1e-17	0.888	5	F:binding; P:metabolic process; F:catalytic activity; P:cellular metabolic process; F:coenzyme binding
tulip_all_Contig_7685	hat family dimerization domain protein	628	10	1.28e-30	0.618	1	F:protein dimerization activity
tulip_all_Contig_7687	protein	411	5	9.9e-27	0.568	0
tulip_all_Contig_7689	dna ligase	320	10	2.14e-42	0.872	10	F:ligase activity; P:auxin biosynthetic process; P:DNA recombination; F:DNA binding; P:response to DNA damage stimulus; P:DNA replication; F:DNA ligase (ATP) activity; F:nucleotide binding; F:ATP binding; P:DNA repair
tulip_all_Contig_7694	gag-protease-integrase-rt-r polyprotein	628	10	4.21e-38	0.632	6	F:nucleic acid binding; F:metal ion binding; P:DNA integration; F:peptidase activity; F:zinc ion binding; F:DNA binding
tulip_all_Contig_7695	biotin carboxylase precursor	371	10	8.3e-29	0.727	13	F:ligase activity; P:fatty acid biosynthetic process; F:biotin binding; F:nucleotide binding; P:lipid biosynthetic process; F:ATP binding; F:acetyl-CoA carboxylase activity; F:catalytic activity; F:biotin carboxylase activity; F:metal ion binding; P:metabolic process; C:chloroplast; C:plastid
tulip_all_Contig_7702	hypothetical protein SORBIDRAFT_06g016110 [Sorghum bicolor]	369	1	1.62e-16	0.69	0
tulip_all_Contig_7703	transketolase 1	456	10	1.57e-48	0.958	10	F:transferase activity; C:chloroplast thylakoid membrane; F:transketolase activity; C:membrane; C:thylakoid; F:catalytic activity; P:metabolic process; F:metal ion binding; C:plastid; C:chloroplast
tulip_all_Contig_7708	carbohydrate transporter sugar porter transporter	615	6	4.94e-16	0.7067	2	C:membrane; P:transmembrane transport
tulip_all_Contig_7714	trna pseudouridine synthase family protein	355	10	1.35e-23	0.857	8	F:RNA binding; P:RNA modification; C:chloroplast; P:pseudouridine synthesis; P:tRNA processing; P:tRNA pseudouridine synthesis; F:pseudouridine synthase activity; F:isomerase activity
tulip_all_Contig_7722	heat shock protein 81-1	342	10	6.42e-24	0.7	6	P:defense response to bacterium; P:response to arsenic; C:plasma membrane; F:protein binding; C:cytosol; P:response to heat
tulip_all_Contig_7729	glutamate binding protein	386	3	1.64e-21	0.6667	2	C:integral to membrane; C:membrane
tulip_all_Contig_7734	disease resistance protein (cc-nbs-lrr)	317	10	3.16e-23	0.645	4	F:ATP binding; P:apoptosis; P:defense response; F:nucleotide binding
tulip_all_Contig_7749	ubiquitin-conjugating enzyme 6	397	10	5.91e-35	0.755	3	P:ubiquitin-dependent protein catabolic process; F:ubiquitin-protein ligase activity; P:response to heat
tulip_all_Contig_7754	retrotransposon ty1-copia subclass	395	4	1.24e-16	0.6675	0
tulip_all_Contig_7766	duf300 family protein	386	10	7.86e-32	0.79	1	C:membrane
tulip_all_Contig_7787	ubp27 (ubiquitin-specific protease 27) ubiquitin thiolesterase ubiquitin-specific protease	371	10	3.48e-35	0.702	6	F:hydrolase activity; F:cysteine-type peptidase activity; F:peptidase activity; F:ubiquitin-specific protease activity; F:ubiquitin thiolesterase activity; P:ubiquitin-dependent protein catabolic process
tulip_all_Contig_7790	protein arginine n-	378	10	7.31e-50	0.966	14	P:histone H3-R17 methylation; P:histone H3-R2 methylation; P:regulation of flower development; F:protein-arginine omega-N monomethyltransferase activity; P:peptidyl-arginine methylation
tulip_all_Contig_7797	predicted protein [Populus trichocarpa]	385	2	2.62e-17	0.63	1	F:binding
tulip_all_Contig_7816	knotted 1-binding protein 36	433	10	5.37e-23	0.802	3	; P:biological_process;
tulip_all_Contig_7826	pentatricopeptide repeat-containing protein	439	10	2.61e-49	0.745	4	; P:biological_process; P:embryonic development ending in seed dormancy;
tulip_all_Contig_7834	u4 u6 small nuclear ribonucleoprotein	330	10	1.58e-48	0.924	2	F:nucleic acid binding; C:ribonucleoprotein complex
tulip_all_Contig_7838	leucine-rich repeat receptor protein kinase exs	378	10	7.43e-22	0.651	17	F:transferase activity; C:cytoplasmic membrane-bounded vesicle; P:auxin biosynthetic process; C:integral to membrane; F:protein serine/threonine kinase activity; C:membrane; F:2-alkenal reductase activity; F:protein kinase activity; F:nucleotide binding; P:protein amino acid phosphorylation; F:ATP binding; F:kinase activity; P:oxidation reduction; F:oxidoreductase activity; F:MAP kinase kinase ki…
tulip_all_Contig_7847	sugar transport protein 5	420	10	1.41e-36	0.73	7	P:carbohydrate transport; C:integral to membrane; F:substrate-specific transmembrane transporter activity; C:membrane; P:transmembrane transport; F:transporter activity; P:transport
tulip_all_Contig_7852	hypothetical protein RCOM_2004850 [Ricinus communis]	304	1	6.04e-16	0.84	0
tulip_all_Contig_7857	hypothetical protein VITISV_027150 [Vitis vinifera]	555	10	7.08e-44	0.686	13	C:chromatin; F:chromatin binding; F:DNA binding; C:nucleus; F:nucleic acid binding; F:zinc ion binding; F:RNA-directed DNA polymerase activity; P:chromatin assembly or disassembly; F:RNA binding; P:DNA integration; F:aspartic-type endopeptidase activity; P:RNA-dependent DNA replication; P:proteolysis
tulip_all_Contig_7859	cytochrome p450 family protein	455	3	4.95e-18	0.6133	7	F:metal ion binding; P:oxidation reduction; F:electron carrier activity; F:oxidoreductase activity; F:heme binding; F:iron ion binding; F:monooxygenase activity
tulip_all_Contig_7864	glycoside hydrolase family 79 protein	350	1	2.1e-32	0.7	1	F:hydrolase activity
tulip_all_Contig_7870	rna m5u	421	10	9.05e-60	0.809	9	F:transferase activity; F:RNA methyltransferase activity; P:RNA processing; F:methyltransferase activity; F:nucleic acid binding; F:nucleotide binding; F:zinc ion binding; ; F:metal ion binding
tulip_all_Contig_7880	cytochrome p450	465	10	2.83e-37	0.711	7	F:metal ion binding; P:oxidation reduction; F:electron carrier activity; F:oxidoreductase activity; F:heme binding; F:iron ion binding; F:monooxygenase activity
tulip_all_Contig_7906	predicted protein [Populus trichocarpa]	507	2	2.96e-16	0.565	2	F:nucleic acid binding; F:zinc ion binding
tulip_all_Contig_7907	ntm1_orysi ame: full=alpha n-terminal protein methyltransferase 1 ame: full=x-pro-lys n-terminal protein methyltransferase 1 short=ntm1	486	10	2.26e-38	0.695	2	F:methyltransferase activity; F:transferase activity
tulip_all_Contig_7927	PREDICTED: hypothetical protein [Vitis vinifera]	301	1	3.67e-16	0.73	0
tulip_all_Contig_7935	hat family dimerization domain protein	306	10	3.3e-22	0.816	1	F:protein dimerization activity
tulip_all_Contig_7936	binding protein	609	10	3.08e-55	0.709	0
tulip_all_Contig_7939	hypothetical protein [Pleurotus ostreatus]	457	7	3.38e-51	0.7971	0
tulip_all_Contig_7943	dna binding	415	10	2.97e-23	0.595	7	P:regulation of transcription
tulip_all_Contig_7960	protein phosphatase	460	10	3.72e-30	0.932	1	C:plasma membrane
tulip_all_Contig_7981	protein	426	4	1.29e-24	0.5475	6	P:dephosphorylation; F:phosphatase activity; P:protein amino acid dephosphorylation; F:hydrolase activity; F:protein tyrosine phosphatase activity; F:protein tyrosine/serine/threonine phosphatase activity
tulip_all_Contig_8005	transposon en spm sub- expressed	554	10	1.5e-18	0.678	0
tulip_all_Contig_8013	unknow protein	269	10	2.22e-34	0.937	2	F:RNA binding; C:mitochondrion
tulip_all_Contig_8051	eukaryotic initiation factor 4a	315	10	2.37e-27	0.851	5	P:response to cadmium ion; C:plasma membrane; F:protein binding; C:cell wall; C:cytosol
tulip_all_Contig_8072	hypothetical protein SORBIDRAFT_06g029102 [Sorghum bicolor]	538	7	2.46e-29	0.6457	0
tulip_all_Contig_8092	protein kinase	405	10	1.37e-27	0.658	8	C:nucleolus; F:protein binding; F:kinase activity; P:defense response to insect; P:protein amino acid autophosphorylation; C:cytoplasm; P:defense response to fungus; C:plasma membrane
tulip_all_Contig_8097	beta-galactosidase 2 precursor	309	10	3.29e-20	0.672	10	C:cytoplasmic membrane-bounded vesicle; F:cation binding; F:sugar binding; F:beta-galactosidase activity; F:hydrolase activity; P:carbohydrate metabolic process; F:catalytic activity; F:hydrolase activity
tulip_all_Contig_8121	reverse transcriptase	427	10	1.03e-20	0.673	13	P:auxin biosynthetic process; F:mismatched DNA binding; F:nucleic acid binding; F:nucleotide binding; F:ATP binding; F:RNA-directed DNA polymerase activity; F:nucleoside-triphosphatase activity; F:RNA binding; P:thiamin diphosphate biosynthetic process; P:RNA-dependent DNA replication; F:thiamin diphosphokinase activity; P:mismatch repair; P:thiamin metabolic process
tulip_all_Contig_8126	binding protein	440	10	1.07e-73	0.966	1	F:binding
tulip_all_Contig_8132	serine threonine-protein	465	10	2.88e-45	0.889	6	C:plastid; F:kinase activity; ; F:transferase activity; P:biological_process;
tulip_all_Contig_8137	cytochrome p450	330	10	8.45e-18	0.806	3	P:brassinosteroid biosynthetic process; F:monooxygenase activity; P:leaf development
tulip_all_Contig_8156	transposon en spm sub-class	564	10	3.32e-47	0.683	0
tulip_all_Contig_8162	hypothetical protein OsI_03853 [Oryza sativa Indica Group]	393	2	3.27e-17	0.68	0
tulip_all_Contig_8172	hypothetical protein CC1G_09920 [Coprinopsis cinerea okayama7#130]	615	2	1.58e-30	0.63	0
tulip_all_Contig_8177	transposon en spm sub-class	293	10	6.1e-32	0.749	0
tulip_all_Contig_8189	hypothetical protein OsJ_24177 [Oryza sativa Japonica Group]	324	7	1.83e-20	0.6314	2	P:DNA replication; F:DNA primase activity
tulip_all_Contig_8219	pdr-like abc transporter	420	10	5.08e-54	0.874	6	F:ATP binding; F:ATPase activity; F:nucleotide binding; C:membrane; F:nucleoside-triphosphatase activity; P:auxin biosynthetic process
tulip_all_Contig_8236	af466646_7 polyprotein	530	10	1.3e-33	0.629	10	C:chromatin; F:chromatin binding; C:nucleus; F:DNA binding; F:nucleic acid binding; P:chromatin assembly or disassembly; F:RNA-directed DNA polymerase activity; F:RNA binding; P:DNA integration; P:RNA-dependent DNA replication
tulip_all_Contig_8241	integrase core domain containing protein	458	1	2.7e-16	0.67	3	F:nucleic acid binding; P:DNA integration; F:DNA binding
tulip_all_Contig_8244	u4 tri-snrnp-associated 65 kda protein	562	10	1.21e-17	0.856	7	F:metal ion binding; F:hydrolase activity; F:peptidase activity; F:zinc ion binding; F:ubiquitin thiolesterase activity; C:intracellular; P:ubiquitin-dependent protein catabolic process
tulip_all_Contig_8251	polyprotein [Musa acuminata subsp. malaccensis]	283	10	1.58e-21	0.799	13	C:chromatin; F:chromatin binding; F:DNA binding; C:nucleus; F:nucleic acid binding; P:chromatin assembly or disassembly; F:RNA-directed DNA polymerase activity; F:zinc ion binding; F:RNA binding; P:DNA integration; F:aspartic-type endopeptidase activity; P:RNA-dependent DNA replication; P:proteolysis
tulip_all_Contig_8253	hypothetical protein RCOM_1307020 [Ricinus communis]	367	3	1.21e-16	0.7867	1	F:RNA binding
tulip_all_Contig_8268	cral trio domain-containing protein	264	2	3.24e-17	0.675	0
tulip_all_Contig_8269	hypothetical protein VITISV_022133 [Vitis vinifera]	490	1	9.82e-17	0.73	9	P:defense response; F:DNA binding; P:apoptosis; F:nucleic acid binding; F:nucleotide binding; F:zinc ion binding; F:ATP binding; P:DNA integration; F:metal ion binding
tulip_all_Contig_8273	hypothetical protein OsI_18315 [Oryza sativa Indica Group]	215	4	2.06e-16	0.7825	7	F:protein kinase activity; F:ATP binding; C:cytoplasmic membrane-bounded vesicle; F:nucleotide binding; P:protein amino acid phosphorylation; P:auxin biosynthetic process; F:protein serine/threonine kinase activity
tulip_all_Contig_8328	branched chain alpha-keto acid dehydrogenase e1 beta subunit	598	10	2.02e-32	0.91	4	C:mitochondrion; F:3-methyl-2-oxobutanoate dehydrogenase (2-methylpropanoyl-transferring) activity; P:metabolic process; F:catalytic activity
tulip_all_Contig_8350	hemopexin d-tyrosyl-trna deacylase	401	8	2.93e-26	0.5838	3	C:cytoplasm; C:cytosol; F:nutrient reservoir activity
tulip_all_Contig_8358	candidate alpha-trehalase from glycoside hydrolase family gh37	255	6	1.61e-21	0.92	9	P:trehalose metabolic process; F:hydrolase activity; C:cytoplasm; F:alpha
tulip_all_Contig_8359	pmdh2 (peroxisomal nad-malate dehydrogenase 2) malate dehydrogenase	421	10	7.21e-41	0.847	6	C:peroxisome; P:regulation of fatty acid beta-oxidation; P:regulation of photorespiration; C:chloroplast; C:vacuole; C:apoplast
tulip_all_Contig_8364	rna binding	328	10	1.83e-20	0.648	5	F:RNA binding; F:nucleic acid binding; C:plastid; F:nucleotide binding;
tulip_all_Contig_8378	peroxidase a	354	10	4.15e-30	0.785	6	F:metal ion binding; P:oxidation reduction; F:oxidoreductase activity; F:heme binding; P:response to oxidative stress; F:peroxidase activity
tulip_all_Contig_8381	transcription factor	390	10	4.4e-36	0.863	2	; P:biological_process
tulip_all_Contig_8396	cslc7_orysj ame: full=probable xyloglucan glycosyltransferase 7 ame: full=cellulose synthase-like protein c7 ame: full= slc7	511	10	2.62e-17	0.869	3	F:transferase activity; C:membrane; F:transferase activity
tulip_all_Contig_8412	hypothetical protein VITISV_023139 [Vitis vinifera]	436	10	5.75e-49	0.878	5	F:nucleic acid binding; F:metal ion binding; P:DNA integration; F:zinc ion binding; F:DNA binding
tulip_all_Contig_8422	trna-splicing endonuclease positive effector-like	382	10	2.62e-35	0.802	4	F:ATP binding; P:DNA repair; F:DNA binding; F:ATP-dependent DNA helicase activity
tulip_all_Contig_8433	unnamed protein product [Vitis vinifera]	459	10	1.16e-35	0.689	4	F:ATP binding; P:apoptosis; P:defense response; F:nucleotide binding
tulip_all_Contig_8436	rot1 protein	410	3	2.38e-23	0.8	0
tulip_all_Contig_8446	PREDICTED: hypothetical protein [Vitis vinifera]	668	10	1.96e-68	0.79	7	F:nucleic acid binding; F:RNA binding; P:DNA integration; P:RNA-dependent DNA replication; F:zinc ion binding; F:DNA binding; F:RNA-directed DNA polymerase activity
tulip_all_Contig_8449	atp binding	247	10	1.74e-23	0.779	7	F:ATP binding; P:DNA repair; F:catalytic activity; F:nuclease activity; P:mismatch repair; F:mismatched DNA binding; C:intracellular
tulip_all_Contig_8459	protein phosphatase 2c	317	10	4.41e-22	0.686	8	F:metal ion binding; C:protein serine/threonine phosphatase complex; C:cytoplasmic membrane-bounded vesicle; P:protein amino acid dephosphorylation; F:hydrolase activity; F:catalytic activity; F:protein serine/threonine phosphatase activity; F:phosphoprotein phosphatase activity
tulip_all_Contig_8460	unnamed protein product [Vitis vinifera]	471	10	9.12e-37	0.741	4	; C:membrane; P:biological_process;
tulip_all_Contig_8462	nucleotide binding	328	10	8.83e-23	0.698	0
tulip_all_Contig_8477	hypothetical protein VITISV_026962 [Vitis vinifera]	619	10	4.62e-20	0.596	7	F:RNA binding; F:protein kinase activity; F:ATP binding; P:RNA-dependent DNA replication; P:protein amino acid phosphorylation; F:protein serine/threonine kinase activity; F:RNA-directed DNA polymerase activity
tulip_all_Contig_8485	26s proteasome non-atpase regulatory subunit 6	231	10	5.55e-26	0.922	1	C:proteasome complex
tulip_all_Contig_8486	structural molecule	282	10	1.33e-31	0.871	1	C:plastid
tulip_all_Contig_8503	hypothetical protein SORBIDRAFT_06g002850 [Sorghum bicolor]	325	1	2.74e-16	0.57	6	F:ATP binding; P:apoptosis; P:defense response; F:nucleotide binding; F:nucleoside-triphosphatase activity; P:auxin biosynthetic process
tulip_all_Contig_8504	kh domain-containing expressed	398	10	2.93e-42	0.799	2	F:nucleic acid binding; F:RNA binding
tulip_all_Contig_8526	fkbp-rapamycin associated	379	10	4.82e-21	0.76	2	F:protein binding; P:embryonic development ending in seed dormancy
tulip_all_Contig_8532	60s ribosomal protein l24	333	10	3.07e-44	0.921	1	C:cytosol
tulip_all_Contig_8548	PREDICTED: hypothetical protein [Vitis vinifera]	298	10	5.31e-28	0.833	0
tulip_all_Contig_8550	beta-tubulin	228	10	1.83e-36	1	9	P:microtubule-based movement; P:microtubule-based process; P:protein polymerization; C:microtubule; F:nucleotide binding; F:GTP binding; C:protein complex; F:GTPase activity; F:structural molecule activity
tulip_all_Contig_8559	hypothetical fungal pheromone gpcr	548	1	7.89e-24	0.55	5	F:mating-type alpha-factor pheromone receptor activity; F:mating-type factor pheromone receptor activity; C:integral to membrane; C:membrane; P:G-protein coupled receptor protein signaling pathway
tulip_all_Contig_8570	nuclease pa3	612	10	4.16e-43	0.765	5	F:nucleic acid binding; C:cytoplasmic membrane-bounded vesicle; F:hydrolase activity
tulip_all_Contig_8571	hypothetical protein VITISV_043621 [Vitis vinifera]	510	1	7.04e-22	0.53	4	F:RNA binding; F:ATP binding; P:RNA-dependent DNA replication; F:RNA-directed DNA polymerase activity
tulip_all_Contig_8578	chy zinc finger family expressed	286	10	8.47e-20	0.816	5	F:metal ion binding; C:mitochondrion; C:cytoplasmic membrane-bounded vesicle; F:zinc ion binding; F:protein binding
tulip_all_Contig_8580	hypothetical protein SORBIDRAFT_03g026390 [Sorghum bicolor]	352	10	8.77e-31	0.907	0
tulip_all_Contig_8589	zinc finger protein 511	346	10	1.91e-25	0.694	2	F:zinc ion binding; C:intracellular
tulip_all_Contig_8591	cytochrome p450-like protein	315	10	5.21e-19	0.662	9	F:heme binding; F:iron ion binding; F:electron carrier activity; P:oxidation reduction; F:aromatase activity; F:oxidoreductase activity; F:metal ion binding; F:monooxygenase activity; F:oxygen binding
tulip_all_Contig_8599	lipoic acid	316	10	3.49e-27	0.811	11	P:lipoate biosynthetic process; P:lipoic acid biosynthetic process; C:cytoplasm; F:lipoic acid synthase activity; F:sulfurtransferase activity; F:4 iron
tulip_all_Contig_8600	zim motif family protein	337	5	1.15e-22	0.788	0
tulip_all_Contig_8601	dna binding	378	9	6.02e-21	0.8911	5	C:mitochondrion; F:binding; P:nucleotide-excision repair; F:nuclease activity; F:DNA binding
tulip_all_Contig_8606	20s proteasome subunit	371	10	8.84e-39	0.834	9	P:proteolysis involved in cellular protein catabolic process; F:endopeptidase activity; C:nucleus; F:hydrolase activity; C:cytoplasm; F:threonine-type endopeptidase activity; C:proteasome core complex; C:proteasome complex; F:peptidase activity
tulip_all_Contig_8609	ribosomal protein s6	345	10	8.22e-53	0.945	6	P:response to salt stress; P:response to cold; P:response to heat; F:kinase activity; C:nucleus; P:protein amino acid phosphorylation
tulip_all_Contig_8623	ubiquinone menaquinone biosynthesis methyltransferase-like protein	289	10	5.67e-22	0.825	1	C:chloroplast
tulip_all_Contig_8631	abc transporter domain containing	225	10	3.98e-23	0.854	6	F:ATP binding; F:ATPase activity; F:nucleotide binding; C:membrane; F:nucleoside-triphosphatase activity; P:auxin biosynthetic process
tulip_all_Contig_8646	nitrate transporter	290	10	1.23e-32	0.858	3	P:oligopeptide transport; C:membrane; F:transporter activity
tulip_all_Contig_8661	phytochelatin synthase	276	10	7.61e-25	0.953	4	F:glutathione gamma-glutamylcysteinyltransferase activity; F:metal ion binding; P:phytochelatin biosynthetic process; P:response to metal ion
tulip_all_Contig_8667	xap5 family protein	266	10	2.65e-19	0.91	1	C:nucleus
tulip_all_Contig_8691	atp-dependent protease	386	10	6.66e-23	0.828	12	P:auxin biosynthetic process; P:nucleotide-excision repair; C:mitochondrion; F:DNA binding; F:nucleotide binding; F:nucleoside-triphosphatase activity; F:ATP binding; F:protein binding; P:protein metabolic process; F:nuclease activity; C:plastid; C:chloroplast
tulip_all_Contig_8697	oxysterol-binding protein	279	10	3.67e-20	0.784	2	C:plastid; P:steroid metabolic process
tulip_all_Contig_8710	short chain alcohol dehydrogenase-like	282	4	2.83e-16	0.7975	1	F:oxidoreductase activity
tulip_all_Contig_8718	ac099402_4 22 kda kafirin cluster ty3-gypsy type	350	10	1.46e-25	0.789	14	C:chromatin; F:chromatin binding; P:DNA recombination; C:nucleus; F:DNA binding; F:nucleic acid binding; F:zinc ion binding; P:chromatin assembly or disassembly; F:RNA-directed DNA polymerase activity; F:RNA binding; P:DNA integration; F:aspartic-type endopeptidase activity; P:RNA-dependent DNA replication; P:proteolysis
tulip_all_Contig_8727	glutamate receptor 3	291	10	1.72e-26	0.766	13	F:ionotropic glutamate receptor activity; F:ion channel activity; F:transporter activity; F:GABA-B receptor activity; C:integral to membrane; C:membrane; P:ion transport; P:transport; F:G-protein coupled receptor activity; F:extracellular-glutamate-gated ion channel activity; C:outer membrane-bounded periplasmic space; F:receptor activity; P:G-protein coupled receptor protein signaling pathway
tulip_all_Contig_8758	cytosolic purine 5-nucleotidase	378	10	1.31e-34	0.948	5	F:5'-nucleotidase activity; C:mitochondrion; C:chloroplast; F:hydrolase activity; P:biological_process
tulip_all_Contig_8771	sesquiterpene synthase 3	397	5	1.41e-19	0.74	3	F:magnesium ion binding; P:metabolic process; F:lyase activity
tulip_all_Contig_8772	sec1a_orysj ame: full=probable protein transport sec1a	369	10	4.93e-24	0.839	3	P:vesicle docking during exocytosis; C:mitochondrion; P:vesicle-mediated transport
tulip_all_Contig_8785	catalase	403	10	3.1e-44	0.923	9	F:heme binding; F:iron ion binding; P:response to oxidative stress; F:catalase activity; P:oxidation reduction; F:oxidoreductase activity; P:hydrogen peroxide catabolic process; F:peroxidase activity; F:metal ion binding
tulip_all_Contig_8786	cobra-like 4 protein	358	10	5.28e-28	0.786	0
tulip_all_Contig_8793	tetratricopeptide repeat	377	10	1.01e-38	0.828	2	C:mitochondrion; F:binding
tulip_all_Contig_8795	phosphoethanolamine n-methyltransferase	333	10	4.82e-24	0.868	7	F:phosphoethanolamine N-methyltransferase activity; P:phosphatidylcholine biosynthetic process; P:choline biosynthetic process; P:pollen tube growth; P:pollen development; P:pollen tube guidance; P:post-embryonic root development
tulip_all_Contig_8812	hypothetical protein OsJ_08465 [Oryza sativa Japonica Group]	329	10	1.03e-23	0.698	3	F:RNA binding; P:RNA-dependent DNA replication; F:RNA-directed DNA polymerase activity
tulip_all_Contig_8813	dead box atp-dependent rna	259	10	4.81e-28	0.771	7	F:nucleic acid binding; F:helicase activity; F:ATP binding; F:nucleotide binding; F:hydrolase activity; P:auxin biosynthetic process; F:ATP-dependent helicase activity
tulip_all_Contig_8815	non-ltr retroelement reverse transcriptase	370	10	3.99e-19	0.619	7	F:RNA binding; P:RNA-dependent DNA replication; F:chromatin binding; C:chromatin; P:chromatin assembly or disassembly; C:nucleus; F:RNA-directed DNA polymerase activity
tulip_all_Contig_8829	unknown [Zea mays]	506	10	3.21e-30	0.689	1	F:hydrolase activity
tulip_all_Contig_8844	harpin binding protein 1	307	10	2.88e-26	0.717	0
tulip_all_Contig_8850	atpase subunit 9	357	9	3.21e-17	0.8467	17	C:cytoplasmic membrane-bounded vesicle; P:ATP synthesis coupled proton transport; C:proton-transporting ATP synthase complex
tulip_all_Contig_8851	ml domain protein	425	5	5.53e-17	0.838	1	C:cytoplasmic membrane-bounded vesicle
tulip_all_Contig_8863	sulfate bicarbonate oxalate exchanger and transporter sat-1	555	10	6.29e-80	0.865	7	P:sulfate transport; C:integral to membrane; F:secondary active sulfate transmembrane transporter activity; C:membrane; P:transmembrane transport; F:transporter activity; P:transport
tulip_all_Contig_8875	diphosphonucleotide phosphatase expressed	320	10	3.55e-39	0.84	4	F:metal ion binding; C:cytoplasmic membrane-bounded vesicle; F:hydrolase activity; F:acid phosphatase activity
tulip_all_Contig_8883	structural maintenance of chromosomes family protein	542	7	3.12e-33	0.7114	1	P:sister chromatid cohesion
tulip_all_Contig_8885	mads-box protein	385	10	1.53e-27	0.763	7	P:regulation of transcription
tulip_all_Contig_8899	serine-threonine protein plant-	328	5	6.49e-18	0.672	5	F:kinase activity; P:oxidation reduction; F:oxidoreductase activity; F:2-alkenal reductase activity; F:protein binding
tulip_all_Contig_8900	cytochrome p450	396	10	3.7e-37	0.794	8	F:metal ion binding; P:oxidation reduction; F:electron carrier activity; F:oxidoreductase activity; F:heme binding; F:aromatase activity; F:iron ion binding; F:monooxygenase activity
tulip_all_Contig_8902	protein serine threonine kinase	400	10	1.33e-38	0.869	10	F:transferase activity; P:auxin biosynthetic process; F:protein serine/threonine kinase activity; F:protein kinase activity; P:protein amino acid phosphorylation; F:nucleotide binding; F:ATP binding; F:kinase activity; ; F:protein binding
tulip_all_Contig_8903	thiazole biosynthetic enzyme	368	10	1.46e-54	0.916	1	P:thiamin biosynthetic process
tulip_all_Contig_8914	lipase class 3 family protein	576	10	1.59e-60	0.875	3	C:plastid; P:lipid metabolic process; F:triglyceride lipase activity
tulip_all_Contig_8924	unnamed protein product [Vitis vinifera]	461	3	4.15e-17	0.5967	0
tulip_all_Contig_8960	poly -binding protein	295	10	1.72e-18	0.719	3	F:nucleic acid binding; F:RNA binding; F:nucleotide binding
tulip_all_Contig_8967	ac091735_9 atfp3	349	10	4.84e-21	0.869	2	F:metal ion binding; P:metal ion transport
tulip_all_Contig_8976	gene product	215	10	1.09e-25	0.84	2	C:endomembrane system; P:biological_process
tulip_all_Contig_8982	at1g22630 f12k8_2	408	10	1.82e-20	0.936	1	C:chloroplast
tulip_all_Contig_8983	nitrate transporter nrt1-3	304	10	7.1e-26	0.872	3	P:oligopeptide transport; C:membrane; F:transporter activity
tulip_all_Contig_8986	rh39_orysj ame: full=dead-box atp-dependent rna helicase 39	307	7	8.4e-18	0.8114	7	F:nucleic acid binding; F:helicase activity; F:ATP binding; C:mitochondrion; F:hydrolase activity; P:auxin biosynthetic process; F:ATP-dependent helicase activity
tulip_all_Contig_8987	translocase of inner mitochondrial	334	10	8.69e-23	0.857	1	C:mitochondrial intermembrane space
tulip_all_Contig_8988	apo protein chloroplast	338	8	1.81e-20	0.6775	3	C:plastid; F:electron carrier activity; F:copper ion binding
tulip_all_Contig_9003	saur family protein	520	10	5.13e-24	0.65	0
tulip_all_Contig_9012	26s proteasome regulatory particle non-atpase subunit 8	488	5	2.75e-16	0.924	1	C:proteasome complex
tulip_all_Contig_9019	homeodomain protein ahdp	547	10	2.78e-28	0.627	2	P:root development; P:anthocyanin accumulation in tissues in response to UV light
tulip_all_Contig_9020	ubiquitin ligase protein	397	10	3.97e-31	0.916	11	F:ligase activity; F:2-alkenal reductase activity; P:red
tulip_all_Contig_9022	rieske iron-sulfur protein tic55	352	10	9.97e-51	0.895	8	F:metal ion binding; C:plastid; P:oxidation reduction; F:oxidoreductase activity; F:chlorophyllide a oxygenase activity; F:vanillate monooxygenase activity; F:2 iron
tulip_all_Contig_9032	proton-dependent oligopeptide transport family protein	246	10	1.86e-33	0.881	1	C:plasma membrane
tulip_all_Contig_9034	man5_sollc ame: full=mannan endo- -beta-mannosidase 5 ame: full=beta-mannanase 5 ame: full=endo-beta- -mannanase 5 ame: full= 5 flags: precursor	584	10	5.89e-66	0.831	9	F:cation binding; F:hydrolase activity; P:carbohydrate metabolic process; C:extracellular region; F:catalytic activity; F:hydrolase activity
tulip_all_Contig_9037	glucose-6-phosphate phosphate translocator chloroplast	298	10	7.63e-43	0.946	4	C:endomembrane system; F:organic anion transmembrane transporter activity; C:integral to membrane; C:membrane
tulip_all_Contig_9038	heat shock protein 90	412	10	2.61e-19	0.576	5	F:unfolded protein binding; F:ATP binding; C:cytoplasm; P:response to stress; P:protein folding
tulip_all_Contig_9043	pullulanase-type starch debranching enzyme	604	10	3.66e-45	0.804	8	F:hydrolase activity
tulip_all_Contig_9054	peptidyl-prolyl cis-trans cyclophilin-type family protein	345	10	2.24e-35	0.741	4	C:plastid; F:peptidyl-prolyl cis-trans isomerase activity; P:protein folding; F:isomerase activity
tulip_all_Contig_9062	peroxidase 12	431	10	5.79e-46	0.808	6	F:metal ion binding; P:oxidation reduction; F:oxidoreductase activity; F:heme binding; P:response to oxidative stress; F:peroxidase activity
tulip_all_Contig_9075	OSJNBa0017B10.12 [Oryza sativa Japonica Group]	470	10	9.14e-30	0.661	1	C:mitochondrion
tulip_all_Contig_9079	gamma-tocopherol methyltransferase	303	1	1.3e-18	0.85	3	F:methyltransferase activity; F:transferase activity; P:metabolic process
tulip_all_Contig_9082	26s proteasome subunit	360	10	4.03e-28	0.91	2	F:binding; C:proteasome complex
tulip_all_Contig_9104	hypothetical protein VITISV_041204 [Vitis vinifera]	542	10	1.78e-33	0.657	5	F:nucleic acid binding; F:metal ion binding; P:DNA integration; F:zinc ion binding; F:DNA binding
tulip_all_Contig_9109	fad binding domain containing expressed	394	10	2.85e-37	0.717	4	P:oxidation reduction; F:oxidoreductase activity; P:metabolic process; F:monooxygenase activity
tulip_all_Contig_9122	phosphoserine aminotransferase	329	10	2.37e-44	0.845	2	P:L-serine metabolic process; F:O-phospho-L-serine:2-oxoglutarate aminotransferase activity
tulip_all_Contig_9126	gag-pol polyprotein	393	10	6.14e-32	0.791	13	F:transferase activity; F:DNA binding; F:hydrolase activity; F:nucleic acid binding; F:RNA-directed DNA polymerase activity; F:zinc ion binding; P:DNA integration; F:aspartic-type endopeptidase activity; F:nucleotidyltransferase activity; F:peptidase activity; F:endonuclease activity; F:metal ion binding; F:nuclease activity
tulip_all_Contig_9130	zinc cchc-type	699	4	3.34e-19	0.525	6	F:RNA binding; F:nucleic acid binding; F:ribonuclease H activity; P:RNA-dependent DNA replication; F:zinc ion binding; F:RNA-directed DNA polymerase activity
tulip_all_Contig_9147	mutt domain	339	10	1.29e-26	0.775	2	F:hydrolase activity; F:NAD+ diphosphatase activity
tulip_all_Contig_9155	amsh
tulip_all_Contig_9170	nadh dehydrogenase subunit 4	647	10	4.07e-27	0.964	5	C:mitochondrion; P:oxidation reduction; F:oxidoreductase activity; P:ATP synthesis coupled electron transport; F:NADH dehydrogenase (ubiquinone) activity
tulip_all_Contig_9189	cinnamyl alcohol dehydrogenase-like protein	360	10	2.52e-38	0.917	7	F:metal ion binding; P:oxidation reduction; F:binding; F:oxidoreductase activity; P:metabolic process; F:catalytic activity; F:zinc ion binding
tulip_all_Contig_9195	integral membrane single c2 domain protein	439	9	6.4e-18	0.6144	1	C:cytoplasmic membrane-bounded vesicle
tulip_all_Contig_9218	40s ribosomal protein s6	337	10	4.58e-32	0.807	1	P:mycelium development
tulip_all_Contig_9219	gcn5-related n-acetyltransferase family protein amino acid kinase family protein	584	10	7.78e-51	0.714	9	F:acetyl-CoA:L-glutamate N-acetyltransferase activity; F:transferase activity; P:arginine biosynthetic process; C:mitochondrion; C:cytoplasm; F:N-acetyltransferase activity; P:metabolic process; P:cellular amino acid biosynthetic process; C:plastid
tulip_all_Contig_9226	biotin carboxylase precursor	461	10	1.13e-30	0.737	13	F:ligase activity; P:fatty acid biosynthetic process; F:biotin binding; P:lipid biosynthetic process; F:nucleotide binding; F:ATP binding; F:acetyl-CoA carboxylase activity; F:catalytic activity; F:metal ion binding; P:metabolic process; F:biotin carboxylase activity; C:chloroplast; C:plastid
tulip_all_Contig_9271	appr-1-p processing enzyme family protein	440	10	3.06e-23	0.752	6	F:nucleotidyltransferase activity; ; F:transferase activity; C:chloroplast; F:RNA-directed RNA polymerase activity; P:biological_process
tulip_all_Contig_9280	atp sulfurylase	321	10	2.22e-24	0.874	5	C:plastid; F:sulfate adenylyltransferase (ATP) activity; F:nucleotidyltransferase activity; F:transferase activity; P:sulfate assimilation
tulip_all_Contig_9291	apum24 (arabidopsis pumilio 24) rna binding binding	470	9	1.81e-19	0.8122	1	C:nucleolus
tulip_all_Contig_9302	protein	546	10	1.64e-21	0.621	16	F:transferase activity; P:auxin biosynthetic process; C:integral to membrane; C:membrane; F:2-alkenal reductase activity; F:protein kinase activity; P:protein amino acid phosphorylation; F:nucleotide binding; F:ATP binding; F:kinase activity; P:oxidation reduction; F:protein tyrosine kinase activity; F:oxidoreductase activity; F:MAP kinase kinase kinase activity; F:receptor activity; F:protein bi…
tulip_all_Contig_9304	cinnamoyl reductase-like protein	329	10	9.85e-29	0.807	1	C:plasma membrane
tulip_all_Contig_9307	protein	323	10	8.24e-29	0.885	3	; P:biological_process;
tulip_all_Contig_9313	atp binding	343	10	1.68e-21	0.666	9	F:transferase activity; P:auxin biosynthetic process; F:protein serine/threonine kinase activity; F:protein kinase activity; P:protein amino acid phosphorylation; F:nucleotide binding; F:non-membrane spanning protein tyrosine kinase activity; F:ATP binding; F:protein binding
tulip_all_Contig_9326	3-ketoacyl- synthase i	287	10	2.59e-22	0.918	6	P:lipid biosynthetic process; P:metabolic process; F:catalytic activity; C:membrane; P:fatty acid biosynthetic process; F:transferase activity
tulip_all_Contig_9333	glycine dehydrogenase	321	10	9.89e-45	0.958	3	F:ATP binding; C:chloroplast; C:mitochondrion
tulip_all_Contig_9342	lob domain-containing	299	10	1.76e-31	0.918	0
tulip_all_Contig_9349	tubulin-specific chaperone c-like	306	10	1.17e-19	0.769	1	F:binding
tulip_all_Contig_9352	protein	328	10	5.3e-28	0.917	7	F:ATP binding; F:binding; F:nucleotide binding; F:hydrolase activity; F:microtubule-severing ATPase activity; F:nucleoside-triphosphatase activity; P:auxin biosynthetic process
tulip_all_Contig_9366	high density lipoprotein binding protein	617	10	2.62e-40	0.724	1	F:RNA binding
tulip_all_Contig_9368	reticulon family expressed	234	3	2.73e-16	0.93	2	C:membrane; C:endoplasmic reticulum
tulip_all_Contig_9384	dna-directed rna polymerase i	253	2	1.54e-18	0.805	4	F:DNA-directed RNA polymerase activity; P:transcription; F:DNA binding; C:nucleus
tulip_all_Contig_9396	40s ribosomal protein s4	326	10	1.96e-22	0.98	8	F:RNA binding; F:structural constituent of ribosome; P:translation; C:cytoplasm; C:ribonucleoprotein complex; C:ribosome; F:rRNA binding; C:intracellular
tulip_all_Contig_9412	had-superfamily subfamily variant 3 containing expressed	338	10	2.13e-29	0.856	8	F:beta-phosphoglucomutase activity; P:cell redox homeostasis; F:oxidoreductase activity; P:metabolic process; F:hydrolase activity; F:catalytic activity; C:membrane; F:isomerase activity
tulip_all_Contig_9413	keratinocytes-associated protein 2	463	10	1.91e-25	0.888	5	C:endomembrane system; ; C:cytoplasmic membrane-bounded vesicle; C:membrane; P:biological_process
tulip_all_Contig_9431	actin filament bundling protein p-115-abp	426	1	3.71e-16	0.94	2	F:actin binding; P:cytoskeleton organization
tulip_all_Contig_9437	conserved hypothetical protein [Ricinus communis]	275	10	2.22e-18	0.875	0
tulip_all_Contig_9439	equilibrative nucleoside transporter	349	10	7.26e-40	0.873	3	C:membrane; F:nucleoside transmembrane transporter activity; P:transport
tulip_all_Contig_9441	fao2_lotja ame: full=long-chain-alcohol oxidase fao2 ame: full=long-chain fatty alcohol oxidase 2	220	10	5.41e-20	0.948	2	F:oxidoreductase activity
tulip_all_Contig_9443	nucleotide binding	236	10	1.6e-32	0.929	0
tulip_all_Contig_9457	gonidia forming protein	463	5	1.12e-25	0.758	3	C:membrane; F:heat shock protein binding; F:DNA binding
tulip_all_Contig_9467	transposon-like orf	274	10	3.78e-18	0.759	2	P:proteolysis; F:cysteine-type peptidase activity
tulip_all_Contig_9470	nodulin-like protein	364	10	3.76e-18	0.706	4	C:endomembrane system; ; C:membrane; P:biological_process
tulip_all_Contig_9487	hypothetical protein OsI_28627 [Oryza sativa Indica Group]	296	7	1.7e-20	0.8514	11	F:transferase activity; P:nucleotide biosynthetic process; F:nucleobase
tulip_all_Contig_9509	light-mediated development protein det1	312	10	4.12e-33	0.872	1	C:mitochondrion
tulip_all_Contig_9525	auxin induced-like protein	558	10	2.16e-27	0.728	1	F:monooxygenase activity
tulip_all_Contig_9534	cell division control protein 2	328	10	5.65e-38	0.895	10	F:transferase activity; P:auxin biosynthetic process; F:protein serine/threonine kinase activity; F:RNA polymerase II carboxy-terminal domain kinase activity; F:protein kinase activity; P:protein amino acid phosphorylation; F:nucleotide binding; P:cell division; F:ATP binding; F:kinase activity
tulip_all_Contig_9539	nodulin family protein	293	10	1.23e-24	0.761	2	C:endomembrane system; P:transmembrane transport
tulip_all_Contig_9543	methyltransferase family expressed	378	10	1.6e-32	0.748	8	F:kinase activity; C:mitochondrion; P:tRNA modification; C:cytoplasm; F:transferase activity; F:phosphoglycerate kinase activity; F:tRNA (guanine-N7-)-methyltransferase activity; P:glycolysis
tulip_all_Contig_9547	predicted protein [Populus trichocarpa]	384	10	2.14e-29	0.744	3	P:response to UV-B; C:mitochondrion; C:chloroplast envelope
tulip_all_Contig_9561	glycosyltransferase family-37	405	10	1.44e-33	0.779	1	P:xyloglucan biosynthetic process
tulip_all_Contig_9566	2-phosphoglycerate kinase-related	299	10	1.69e-24	0.838	3	; C:chloroplast; P:biological_process
tulip_all_Contig_9580	predicted protein [Physcomitrella patens subsp. patens]	307	1	2.14e-16	0.97	7	F:nucleic acid binding; F:helicase activity; F:ATP binding; F:hydrolase activity; P:DNA recombination; P:auxin biosynthetic process; F:ATP-dependent helicase activity
tulip_all_Contig_9584	mrp-like abc transporter	614	10	4.92e-44	0.746	5	F:chlorophyll catabolite transmembrane transporter activity; C:vacuolar membrane; F:glutathione S-conjugate-exporting ATPase activity; C:plasma membrane; C:apoplast
tulip_all_Contig_9596	3 -n-debenzoyl-2 -deoxytaxol n-	357	10	1.65e-21	0.758	5	F:10-deacetylbaccatin III 10-O-acetyltransferase activity; F:acyltransferase activity; F:transferase activity; F:taxadien-5-alpha-ol O-acetyltransferase activity; F:transferase activity
tulip_all_Contig_9613	gpi-anchored protein	631	10	7.9e-58	0.744	5	P:lipid metabolic process; C:cytoplasmic membrane-bounded vesicle; F:phosphoric diester hydrolase activity; P:glycerol metabolic process; F:glycerophosphodiester phosphodiesterase activity
tulip_all_Contig_9615	acetyl- carboxylase	243	10	6.13e-20	0.854	7	F:ATP binding; F:ligase activity; P:metabolic process; F:catalytic activity; F:biotin binding; P:fatty acid biosynthetic process; F:acetyl-CoA carboxylase activity
tulip_all_Contig_9622	ac083943_21 oxidoreductase	211	10	6.87e-20	0.801	6	C:plastid; P:oxidation reduction; F:binding; F:oxidoreductase activity; P:metabolic process; F:catalytic activity
tulip_all_Contig_9631	dna-binding protein	482	10	8.07e-29	0.557	6	P:transcription; F:sequence-specific DNA binding; P:regulation of transcription; F:DNA binding; F:transcription factor activity; C:nucleus
tulip_all_Contig_9669	flavin-containing monooxygenase family protein	338	10	5.08e-23	0.95	1	P:auxin biosynthetic process
tulip_all_Contig_9676	retrotransposon ty1-copia expressed	365	10	1.43e-26	0.684	7	C:plastid; F:metal ion binding; F:nucleic acid binding; P:DNA integration; F:zinc ion binding; F:protein binding; F:DNA binding
tulip_all_Contig_9688	senescence-associated protein	402	10	1.65e-31	0.916	3	C:cytoplasmic membrane-bounded vesicle; C:integral to membrane; C:membrane
tulip_all_Contig_9698	chloroplast l-ascorbate peroxidase precursor	424	10	3.03e-23	0.91	11	F:heme binding; F:L-ascorbate peroxidase activity; P:response to oxidative stress; C:thylakoid; P:oxidation reduction; F:oxidoreductase activity; P:hydrogen peroxide catabolic process; C:chloroplast thylakoid lumen; F:peroxidase activity; C:chloroplast; C:plastid
tulip_all_Contig_9713	hypothetical protein SCHCODRAFT_80682 [Schizophyllum commune H4-8]	364	1	9.27e-17	0.89	0
tulip_all_Contig_9750	small gtp-binding protein domain	204	10	2.62e-27	0.95	3	F:GTP binding; F:nucleotide binding; C:intracellular
tulip_all_Contig_9768	s-locus-specific glycoprotein s6	412	10	3.36e-46	0.858	13	F:transferase activity; C:cytoplasmic membrane-bounded vesicle; P:auxin biosynthetic process; F:protein serine/threonine kinase activity; F:sugar binding; F:protein kinase activity; F:nucleotide binding; P:protein amino acid phosphorylation; F:ATP binding; F:kinase activity; F:MAP kinase kinase kinase activity; P:recognition of pollen; F:receptor activity
tulip_all_Contig_9796	cop1-interacting protein 7 -like protein	616	10	5.35e-27	0.606	0
tulip_all_Contig_9798	hypothetical protein SORBIDRAFT_02g032290 [Sorghum bicolor]	556	10	5.41e-23	0.876	0
tulip_all_Contig_9800	retrotransposon ty3-gypsy subclass	417	10	1e-30	0.711	0
tulip_all_Contig_9810	ac-like transposase	417	10	7.99e-25	0.825	3	P:biological_process; F:protein dimerization activity;
tulip_all_Contig_9822	at5g09850 myh9_6	311	10	2.87e-26	0.678	1	C:cytosol
tulip_all_Contig_9827	phosphoenolpyruvate carboxylase	439	10	1.26e-67	0.952	10	F:phosphoenolpyruvate carboxylase activity; F:2-alkenal reductase activity; P:photosynthesis; P:carbon fixation; C:cytoplasm; P:tricarboxylic acid cycle; P:oxidation reduction; F:lyase activity; F:oxidoreductase activity; F:catalytic activity
tulip_all_Contig_9837	f-box family expressed	444	10	1.27e-21	0.795	0
tulip_all_Contig_9838	PREDICTED: hypothetical protein [Vitis vinifera]	322	10	3.57e-32	0.888	2	C:cytoskeleton; P:phagocytosis
tulip_all_Contig_9842	oligopeptidase a-like	545	6	4.11e-17	0.9467	6	C:plastid; P:proteolysis; F:metallopeptidase activity; F:hydrolase activity; F:metalloendopeptidase activity; F:peptidase activity
tulip_all_Contig_9845	predicted protein [Populus trichocarpa]	533	10	2.05e-34	0.888	1	C:chloroplast
tulip_all_Contig_9857	wall-associated kinase 4-like	397	10	1.32e-18	0.635	10	F:transferase activity; C:cytoplasmic membrane-bounded vesicle; P:auxin biosynthetic process; F:protein serine/threonine kinase activity; F:protein kinase activity; P:protein amino acid phosphorylation; F:nucleotide binding; F:non-membrane spanning protein tyrosine kinase activity; F:ATP binding; F:kinase activity
tulip_all_Contig_9858	udp-galactose 4-epimerase-like protein	414	10	2.26e-54	0.935	3	F:protein dimerization activity; P:response to stress; F:UDP-glucose 4-epimerase activity
tulip_all_Contig_9866	cytochrome p450 family expressed	319	10	3.85e-18	0.789	8	F:metal ion binding; P:oxidation reduction; C:cytoplasmic membrane-bounded vesicle; F:electron carrier activity; F:oxidoreductase activity; F:heme binding; F:iron ion binding; F:monooxygenase activity
tulip_all_Contig_9881	translocon-associated delta subunit	413	9	5.82e-19	0.5689	2	C:integral to membrane; C:endoplasmic reticulum
tulip_all_Contig_9888	predicted protein [Populus trichocarpa]	466	3	1.39e-23	0.6167	2	F:oxidoreductase activity
tulip_all_Contig_9896	mitochondrial import receptor subunit tom40	276	10	2.97e-31	0.863	5	C:mitochondrial outer membrane; P:anion transport; F:voltage-gated anion channel activity; F:receptor activity; P:transmembrane transport
tulip_all_Contig_9904	precursor monofunctional aspartokinase	260	10	3.37e-22	0.803	6	F:kinase activity; F:aspartate kinase activity; F:amino acid binding; F:transferase activity; P:metabolic process; P:cellular amino acid biosynthetic process
tulip_all_Contig_9922	glutathione-regulated potassium-efflux system protein	246	9	1.12e-18	0.92	11	F:solute:hydrogen antiporter activity; C:integral to membrane; C:membrane; P:potassium ion transport; P:cation transport; P:transport; F:catalytic activity; P:transmembrane transport; P:metabolic process; F:binding; C:plastid
tulip_all_Contig_9943	guanylate binding protein	948	10	1.2e-130	0.942	2	F:GTP binding; F:GTPase activity
tulip_all_Contig_9944	bgal17 (beta-galactosidase 17) beta-galactosidase catalytic cation binding	2242	10	0	0.733	10	C:cytoplasmic membrane-bounded vesicle; F:cation binding; F:beta-galactosidase activity; F:hydrolase activity; P:carbohydrate metabolic process; F:catalytic activity; F:hydrolase activity
tulip_all_Contig_9945	trytophan synthase alpha	1158	10	3.99e-83	0.828	2	F:tryptophan synthase activity; C:chloroplast
tulip_all_Contig_9946	rna helicase expressed	1238	10	3.71e-120	0.818	9	F:helicase activity; P:auxin biosynthetic process; F:DNA binding; F:hydrolase activity; F:ATP-dependent DNA helicase activity; F:nucleotide binding; F:nucleoside-triphosphatase activity; F:ATP binding; P:DNA repair
tulip_all_Contig_9947	rna recognition motif family expressed	1945	10	1.8e-117	0.671	5	F:RNA binding; F:nucleic acid binding; F:metal ion binding; F:zinc ion binding; F:protein binding
tulip_all_Contig_9948	transcription initiation factor iib	662	10	3.84e-92	0.93	8	P:regulation of transcription
tulip_all_Contig_9949	dna helicase	1788	10	0	0.869	7	C:plastid; F:ATP binding; F:nucleotide binding; F:hydrolase activity; F:nucleoside-triphosphatase activity; P:auxin biosynthetic process; F:DNA binding
tulip_all_Contig_9951	at4g33090 f4i10_20	1043	10	1.11e-142	0.835	2	F:aminopeptidase activity; C:plasma membrane
tulip_all_Contig_9952	phytochrome c	1076	10	4.55e-127	0.88	17	P:sensory perception; F:photoreceptor activity; C:membrane; F:protein histidine kinase activity; F:protein homodimerization activity; P:red
tulip_all_Contig_9953	o-acetylserine lyase	1558	10	2.67e-127	0.88	12	F:transferase activity; F:pyridoxal phosphate binding; P:cysteine biosynthetic process; F:catalytic activity; P:cysteine biosynthetic process from serine; C:chloroplast stroma; F:cysteine synthase activity; P:metabolic process; C:chromoplast; P:cellular amino acid biosynthetic process; C:chloroplast; C:plastid
tulip_all_Contig_9954	af361586_1 at3g17900 meb5_12	2022	10	1.41e-123	0.609	3	; P:biological_process;
tulip_all_Contig_9955	polyamine oxidase	1930	10	0	0.815	3	P:oxidation reduction; C:cytoplasmic membrane-bounded vesicle; F:oxidoreductase activity
tulip_all_Contig_9956	rtl2_orysj ame: full=ribonuclease 3-like protein 2 ame: full=ribonuclease iii-like protein 2 short=rnase iii-like protein 2	718	2	4.8e-17	0.47	5	F:RNA binding; F:ribonuclease III activity; P:RNA processing; F:double-stranded RNA binding; C:intracellular
tulip_all_Contig_9957	predicted protein [Populus trichocarpa]	1096	1	8.58e-16	0.65	3	P:regulation of transcription; F:transcription regulator activity; C:nucleus
tulip_all_Contig_9958	chorion family 2 expressed	2040	10	1.59e-81	0.652	1	C:mitochondrion
tulip_all_Contig_9959	hypothetical protein SORBIDRAFT_03g041090 [Sorghum bicolor]	1277	10	1.85e-100	0.8	2	C:integral to membrane; C:membrane
tulip_all_Contig_9962	cationic amino acid transporter	1050	10	2.25e-140	0.911	7	C:mitochondrion; F:amino acid transmembrane transporter activity; P:amino acid transport; C:integral to membrane; C:membrane; P:transmembrane transport; P:transport
tulip_all_Contig_9963	adaptin family protein	1150	10	3.97e-175	0.932	8	C:clathrin adaptor complex; C:membrane coat; F:binding; P:vesicle-mediated transport; P:intracellular protein transport; F:protein binding; F:protein transporter activity; P:protein transport
tulip_all_Contig_9964	emb1507 (embryo defective 1507) atp binding atp-dependent helicase helicase nucleic acid binding nucleoside-triphosphatase nucleotide binding	1999	10	0	0.93	1	C:membrane
tulip_all_Contig_9965	ethylene-insensitive 3f	1910	10	1.86e-96	0.739	2	F:transcription regulator activity; C:nucleus
tulip_all_Contig_9966	nuclear matrix	1269	10	3.02e-119	0.82	1	C:plastid
tulip_all_Contig_9967	phytochrome a	1141	10	6.33e-134	0.798	1	F:protein binding
tulip_all_Contig_9968	tpl protein binding protein homodimerization transcription repressor	1593	10	0	0.85	8	P:primary shoot apical meristem specification; P:jasmonic acid mediated signaling pathway; P:xylem and phloem pattern formation; P:response to auxin stimulus; C:nucleus; C:cytosol; F:protein homodimerization activity; F:transcription repressor activity
tulip_all_Contig_9969	metalloendopeptidase	1975	10	0	0.835	2	C:chloroplast stroma; C:mitochondrion
tulip_all_Contig_9970	protein binding	3354	10	0	0.806	2	P:RNA splicing; F:RNA polymerase binding
tulip_all_Contig_9971	ectonucleoside triphosphate diphosphohydrolase	696	10	1.8e-67	0.702	2	C:plastid; F:hydrolase activity
tulip_all_Contig_9972	tubulin gamma-2 chain	1601	10	0	0.983	11	P:root hair cell tip growth; C:cell wall; P:stomatal complex morphogenesis; C:mitochondrion; C:microtubule; P:embryo sac development; P:leaf development; C:nuclear envelope; P:cellular localization; P:phragmoplast assembly; C:plasma membrane
tulip_all_Contig_9973	c2 domain-containing protein	1310	10	0	0.86	3	C:plastid; F:binding; F:ligase activity
tulip_all_Contig_9974	protein suppressor of gene silencing 3 homolog	1556	10	2.93e-138	0.715	5	P:lipid metabolic process; F:binding; F:hydrolase activity
tulip_all_Contig_9975	ni-dependant urease apoenzyme	2215	10	0	0.857	7	P:nitrogen compound metabolic process; C:cytoplasm; F:hydrolase activity; F:hydrolase activity
tulip_all_Contig_9976	sphere organelles	1152	10	4.91e-33	0.549	3	; P:biological_process;
tulip_all_Contig_9978	amp-binding enzyme family expressed	1617	10	0	0.725	4	F:long-chain-fatty-acid-CoA ligase activity; F:ligase activity; P:metabolic process; F:catalytic activity
tulip_all_Contig_9980	global transcription factor group	597	10	2e-72	0.795	6	F:transcription elongation regulator activity; F:RNA binding; P:nucleobase
tulip_all_Contig_9981	dna binding protein	2881	10	2.14e-90	0.567	4	; P:biological_process; ; F:DNA binding
tulip_all_Contig_9982	unknown [Oryza granulata]	1392	10	4.34e-114	0.759	0
tulip_all_Contig_9983	prolyl oligopeptidase family protein	2046	10	0	0.822	2	P:proteolysis; C:membrane
tulip_all_Contig_9984	transposon protein	1622	10	0	0.837	2	F:protein dimerization activity; F:DNA binding
tulip_all_Contig_9985	white-brown-complex abc transporter family	1519	10	3.11e-161	0.82	9	F:ATPase activity
tulip_all_Contig_9986	sterol glucosyltransferase-like protein	1234	10	1.69e-135	0.731	3	C:mitochondrion; P:metabolic process; F:transferase activity
tulip_all_Contig_9987	myosin heavy	1956	10	4.37e-76	0.575	0
tulip_all_Contig_9988	protein kinase-like	1395	10	1.58e-164	0.778	4	F:kinase activity; F:protein kinase activity; F:ATP binding; P:protein amino acid phosphorylation
tulip_all_Contig_9989	ubiquitin ligase e3	3475	10	0	0.766	3	F:ligase activity; F:zinc ion binding; F:ubiquitin-protein ligase activity
tulip_all_Contig_9990	polypyrimidine tract-binding	1611	10	0	0.853	2	F:nucleic acid binding; F:nucleotide binding
tulip_all_Contig_9991	pmi1 (plastid movement impaired1)	2472	10	0	0.694	4	P:embryonic development ending in seed dormancy; P:chloroplast relocation; F:mannose-6-phosphate isomerase activity; P:actin cytoskeleton organization
tulip_all_Contig_9992	cytokinin inducibl protein	1792	10	0	0.728	0
tulip_all_Contig_9993	leucine-rich repeat	1443	10	6.56e-119	0.743	7	P:oxidation reduction; F:protein kinase activity; F:ATP binding; F:oxidoreductase activity; P:protein amino acid phosphorylation; F:2-alkenal reductase activity; F:protein binding
tulip_all_Contig_9995	pumilio domain-containing protein ppd1	953	10	1.74e-51	0.566	2	F:RNA binding; F:binding
tulip_all_Contig_9996	o-linked n-acetylglucosamine	1712	10	6.97e-104	0.643	4	F:binding; F:transferase activity; P:biological_process;
tulip_all_Contig_9997	isoleucyl-trna synthetase	2335	10	0	0.859	1	P:ovule development
tulip_all_Contig_10000	early endosome	930	10	9.2e-34	0.636	0
tulip_all_Contig_10001	translation initiation factor delta	1904	10	0	0.911	2	F:translation initiation factor activity; P:cellular metabolic process
tulip_all_Contig_10002	PREDICTED: hypothetical protein [Vitis vinifera]	976	10	5.59e-45	0.578	0
tulip_all_Contig_10004	sar1 (suppressor of auxin resistance1)	2381	10	2.49e-130	0.612	7	C:nuclear membrane; P:mRNA export from nucleus; C:plasma membrane; P:response to auxin stimulus; C:peripheral to membrane of membrane fraction; C:cytosol; C:endoplasmic reticulum
tulip_all_Contig_10005	caax amino terminal protease family protein	1099	9	2.66e-41	0.6689	1	C:nucleus
tulip_all_Contig_10006	PREDICTED: hypothetical protein [Vitis vinifera]	1500	10	1.6e-149	0.928	1	C:cytoplasmic membrane-bounded vesicle
tulip_all_Contig_10007	inositol or phosphatidylinositol	4000	10	0	0.885	4	F:kinase activity; F:binding; F:transferase activity; F:phosphotransferase activity
tulip_all_Contig_10008	protein transport protein	914	10	5.66e-89	0.713	7	C:COPII vesicle coat; P:ER to Golgi vesicle-mediated transport; P:intracellular protein transport; F:zinc ion binding; F:protein binding; P:transport; P:protein transport
tulip_all_Contig_10009	clathrin adaptor complexes medium subunit family protein	564	10	1.8e-85	0.894	6	C:clathrin adaptor complex; P:vesicle-mediated transport; C:clathrin vesicle coat; P:intracellular protein transport; F:protein binding; P:transport
tulip_all_Contig_10010	rab gtpase activator	1458	10	5.9e-178	0.83	1	C:mitochondrion
tulip_all_Contig_10011	nuclear pore complex protein	1269	9	1.11e-47	0.6911	0
tulip_all_Contig_10012	peroxisomal abc transporter	2681	10	0	0.855	3	C:peroxisome; P:fatty acyl coenzyme A transport; P:fatty acid beta-oxidation
tulip_all_Contig_10013	unnamed protein product [Vitis vinifera]	1025	10	3.32e-89	0.831	0
tulip_all_Contig_10014	hypothetical protein LOC100382102 [Zea mays]	1335	10	2.4e-143	0.894	0
tulip_all_Contig_10015	dicer-like 1b protein	2986	10	0	0.737	12	P:embryonic pattern specification; F:protein binding; C:nuclear dicing body; P:suspensor development; P:production of lsiRNA involved in RNA interference; P:mRNA cleavage involved in gene silencing by miRNA; P:vegetative to reproductive phase transition of meristem; P:production of miRNAs involved in gene silencing by miRNA; P:production of ta-siRNAs involved in RNA interference; F:double-strande…
tulip_all_Contig_10016	gata transcription	965	10	5e-33	0.655	5	F:metal ion binding; P:regulation of transcription
tulip_all_Contig_10017	serine threonine-protein kinase	1546	10	4.83e-109	0.603	12	F:transferase activity; P:auxin biosynthetic process; C:integral to membrane; F:protein serine/threonine kinase activity; C:membrane; F:protein kinase activity; P:protein amino acid phosphorylation; F:nucleotide binding; F:ATP binding; F:kinase activity; F:MAP kinase kinase kinase activity; F:protein binding
tulip_all_Contig_10018	importin alpha-like protein	1382	10	4.24e-146	0.823	7	F:binding; C:nuclear pore; C:cytoplasm; P:intracellular protein transport; C:nucleus; P:protein import into nucleus; F:protein transporter activity
tulip_all_Contig_10019	aaa-type atpase family protein	1635	10	0	0.83	8	P:proteolysis; F:ATP binding; F:nucleotide binding; F:hydrolase activity; F:metalloendopeptidase activity; F:microtubule-severing ATPase activity; F:nucleoside-triphosphatase activity; P:auxin biosynthetic process
tulip_all_Contig_10020	dpe2 (disproportionating enzyme 2) 4-alpha-glucanotransferase heteroglycan binding	2023	10	0	0.91	4	P:maltose catabolic process; F:4-alpha-glucanotransferase activity; F:heteroglycan binding; C:cytosol
tulip_all_Contig_10021	btb poz domain-containing protein	813	10	4.49e-92	0.793	3	P:cell adhesion; F:protein binding;
tulip_all_Contig_10022	conserved hypothetical protein [Ricinus communis]	595	10	1.83e-41	0.806	3	P:carbohydrate biosynthetic process; C:integral to membrane; F:sulfotransferase activity
tulip_all_Contig_10023	dead box atp-dependent rna	1101	10	2.47e-134	0.798	9	F:helicase activity; P:auxin biosynthetic process; C:nucleus; F:hydrolase activity; F:nucleic acid binding; F:ATP binding; F:RNA binding; F:ATP-dependent helicase activity; F:hydrolase activity
tulip_all_Contig_10024	zinc zz-type zinc c2h2-type	1430	10	2.98e-170	0.722	5	F:binding; F:ligase activity; C:cytoplasmic membrane-bounded vesicle; F:zinc ion binding; F:ubiquitin-protein ligase activity
tulip_all_Contig_10025	nuclear pore complex	1318	10	2.15e-75	0.588	3	C:nuclear pore; P:systemic acquired resistance; P:protein export from nucleus
tulip_all_Contig_10026	hypothetical protein OsI_32949 [Oryza sativa Indica Group]	1158	10	2.15e-44	0.64	3	; P:biological_process;
tulip_all_Contig_10027	protein	2240	10	0	0.845	3	F:GTP binding; F:GTPase activity; F:nucleotide binding
tulip_all_Contig_10029	haloacid dehalogenase-like hydrolase family protein	1553	10	0	0.855	1	C:chloroplast stroma
tulip_all_Contig_10030	eukaryotic initiation factor 3 gamma subunit family protein	1370	10	2.87e-107	0.67	4	P:translational initiation; P:regulation of translational initiation; F:translation initiation factor activity;
tulip_all_Contig_10031	dna-directed rna polymerase i	1053	10	9.24e-113	0.785	7	F:nucleotidyltransferase activity; F:DNA-directed RNA polymerase activity; F:transferase activity; P:transcription; F:ribonucleoside binding; F:DNA binding; C:nucleus
tulip_all_Contig_10032	exostosin family protein	1207	10	1.87e-127	0.862	12	F:ligase activity; C:cytoplasmic membrane-bounded vesicle; C:membrane; F:nucleotide binding; C:cytoplasm; F:GTP binding; F:catalytic activity; F:adenylosuccinate synthase activity; C:endomembrane system; F:metal ion binding; F:magnesium ion binding; P:purine nucleotide biosynthetic process
tulip_all_Contig_10033	map kinase kinase kinase	2682	10	0	0.694	7	C:plastid; F:protein kinase activity; F:ATP binding; F:nucleotide binding; P:protein amino acid phosphorylation; P:auxin biosynthetic process; F:protein serine/threonine kinase activity
tulip_all_Contig_10034	receptor protein kinase perk1	1383	10	1.14e-111	0.752	12	F:transferase activity; C:cytoplasmic membrane-bounded vesicle; P:auxin biosynthetic process; F:protein serine/threonine kinase activity; F:protein kinase activity; P:protein amino acid phosphorylation; F:nucleotide binding; F:zinc ion binding; F:ATP binding; F:kinase activity; F:protein binding; F:metal ion binding
tulip_all_Contig_10035	acetyl- carboxylase carboxyltransferase beta subunit	1586	10	0	0.872	12	F:transferase activity; F:ligase activity; P:fatty acid biosynthetic process; C:acetyl-CoA carboxylase complex; P:lipid biosynthetic process; F:nucleotide binding; F:ATP binding; F:acetyl-CoA carboxylase activity; C:chloroplast stroma; F:metal ion binding; C:chloroplast; C:plastid
tulip_all_Contig_10036	myb family transcription expressed	1698	10	7.05e-32	0.716	2	C:mitochondrion; F:DNA binding
tulip_all_Contig_10037	guanine nucleotide exchange family protein	3525	10	0	0.849	4	F:binding; P:regulation of ARF protein signal transduction; F:ARF guanyl-nucleotide exchange factor activity; C:intracellular
tulip_all_Contig_10039	protein binding	1316	10	1.42e-154	0.913	6	C:plasma membrane; F:protein binding; P:response to abscisic acid stimulus; P:negative regulation of seed germination; C:nucleus; P:response to salt stress
tulip_all_Contig_10040	lipase class 3 family protein	2188	10	0	0.671	3	P:lipid metabolic process; C:plastid; F:triglyceride lipase activity
tulip_all_Contig_10041	ribonuclease ii-like protein	1383	10	7.5e-151	0.701	5	F:3'-5'-exoribonuclease activity; P:chloroplast organization; P:rRNA processing; C:chloroplast; C:mitochondrion
tulip_all_Contig_10042	brassinosteroid insensitive 1-associated receptor kinase 1	1669	10	0	0.871	16	F:transferase activity; C:cytoplasmic membrane-bounded vesicle; P:auxin biosynthetic process; C:integral to membrane; F:protein serine/threonine kinase activity; C:membrane; F:2-alkenal reductase activity; F:protein kinase activity; F:nucleotide binding; P:protein amino acid phosphorylation; F:ATP binding; F:kinase activity; P:oxidation reduction; F:oxidoreductase activity; F:receptor activity; F…
tulip_all_Contig_10043	protein disulfide isomerase-related protein	970	10	2e-143	0.881	3	P:cell redox homeostasis; C:cytoplasmic membrane-bounded vesicle; F:isomerase activity
tulip_all_Contig_10044	peptidase family protein	711	10	5.84e-90	0.817	1	C:vacuole
tulip_all_Contig_10045	conserved hypothetical protein [Ricinus communis]	549	10	1.12e-33	0.67	1	C:vacuole
tulip_all_Contig_10046	pentatricopeptide repeat-containing protein	1277	10	8.34e-93	0.753	0
tulip_all_Contig_10047	zac	1250	10	2.83e-126	0.836	4	F:ARF GTPase activator activity; C:cytoplasmic membrane-bounded vesicle; P:regulation of ARF GTPase activity; F:zinc ion binding
tulip_all_Contig_10048	cytochrome p450 -like	775	10	8.49e-82	0.787	8	F:metal ion binding; P:oxidation reduction; F:electron carrier activity; F:oxidoreductase activity; F:heme binding; F:iron ion binding; P:electron transport chain; F:monooxygenase activity
tulip_all_Contig_10049	scrl2_orysj ame: full=scar-like protein 2	2577	10	1.69e-115	0.537	4	C:SCAR complex; P:positive regulation of actin nucleation; ; F:protein binding
tulip_all_Contig_10050	abi3-interacting protein 2 2	1519	10	2.36e-99	0.665	0
tulip_all_Contig_10051	methylmalonate semi-aldehyde dehydrogenase	1253	10	5.12e-180	0.926	6	C:mitochondrion; P:oxidation reduction; F:methylmalonate-semialdehyde dehydrogenase (acylating) activity; F:oxidoreductase activity; P:metabolic process; P:valine metabolic process
tulip_all_Contig_10052	PREDICTED: hypothetical protein [Vitis vinifera]	1326	2	8.67e-16	0.67	5	P:regulation of transcription
tulip_all_Contig_10053	Os02g0700000 [Oryza sativa Japonica Group]	1124	10	5.76e-31	0.491	0
tulip_all_Contig_10054	at5g35570 k2k18_1	1849	10	0	0.851	1	C:chloroplast
tulip_all_Contig_10055	target of rapamycin	3099	10	0	0.6	14	P:determination of adult lifespan; P:pole cell migration; P:gastrulation; P:response to DNA damage stimulus; P:endocytic recycling; P:regulation of cell growth; F:protein self-association; P:chorion-containing eggshell pattern formation; P:gonad development; P:terminal region determination; P:positive regulation of cell size; P:autophagy; P:multicellular organism growth; P:positive regulation of …
tulip_all_Contig_10056	y1280_arath ame: full=uncharacterized protein at1g22800	1144	10	7.05e-117	0.932	4	F:methyltransferase activity; C:mitochondrion; P:metabolic process;
tulip_all_Contig_10057	rab gtpase activator	1803	10	0	0.904	3	P:regulation of Rab GTPase activity; F:Rab GTPase activator activity; C:intracellular
tulip_all_Contig_10058	pentatricopeptide repeat-containing	1372	10	9.29e-178	0.782	2	C:plastid; F:endonuclease activity
tulip_all_Contig_10059	guanine nucleotide-exchange protein gep2	515	10	1.61e-46	0.742	5	C:plastid; F:binding; P:regulation of ARF protein signal transduction; F:ARF guanyl-nucleotide exchange factor activity; C:intracellular
tulip_all_Contig_10060	gtp-binding protein	2063	10	0	0.869	5	C:plastid; F:GTP binding; F:nucleotide binding; P:embryonic development ending in seed dormancy; C:intracellular
tulip_all_Contig_10062	leucine-rich repeat transmembrane protein kinase 1	1515	10	6.53e-127	0.738	3	F:protein kinase activity; F:ATP binding; P:protein amino acid phosphorylation
tulip_all_Contig_10063	cdpk-related protein kinase	1652	10	0	0.957	12	F:transferase activity; P:auxin biosynthetic process; F:protein serine/threonine kinase activity; F:protein kinase activity; P:protein amino acid phosphorylation; F:nucleotide binding; F:ATP binding; F:kinase activity; F:protein tyrosine kinase activity; F:protein binding; F:calmodulin-dependent protein kinase activity; F:calcium ion binding
tulip_all_Contig_10064	amino acid binding	1882	10	2.08e-155	0.826	2	F:amino acid binding; P:metabolic process
tulip_all_Contig_10066	Os05g0357800 [Oryza sativa Japonica Group]	1032	10	1.25e-97	0.892	2	F:acyltransferase activity; P:metabolic process
tulip_all_Contig_10067	hypothetical protein SORBIDRAFT_01g036210 [Sorghum bicolor]	2204	1	5.17e-18	0.48	0
tulip_all_Contig_10068	calmodulin-binding transcription activator	2853	10	0	0.777	4	P:regulation of transcription; F:calmodulin binding; F:transcription regulator activity; C:nucleus
tulip_all_Contig_10069	nucleolar protein	1451	10	0	0.92	0
tulip_all_Contig_10070	histone acetyltransferase	1717	10	0	0.973	5	F:transferase activity; P:metabolic process; F:catalytic activity; F:N-acetyltransferase activity; F:iron-sulfur cluster binding
tulip_all_Contig_10071	2-oxo acid lipoyl-binding site	1153	10	1.42e-112	0.71	3	F:RNA polymerase II transcription mediator activity; P:regulation of transcription from RNA polymerase II promoter; C:mediator complex
tulip_all_Contig_10072	gtp binding protein	1849	10	4.01e-153	0.908	1	C:chloroplast
tulip_all_Contig_10073	kelch repeat-containing serine threonine phosphoesterase family expressed	898	10	1.26e-93	0.725	5	F:hydrolase activity; F:iron ion binding; F:protein binding; F:manganese ion binding; F:phosphoprotein phosphatase activity
tulip_all_Contig_10074	hypothetical protein OsI_03365 [Oryza sativa Indica Group]	1327	10	4.58e-65	0.581	1	F:binding
tulip_all_Contig_10076	auxin-independent growth promoter protein	1829	10	0	0.848	1	C:cytoplasmic membrane-bounded vesicle
tulip_all_Contig_10077	arginine serine-rich splicing factor 31	1305	10	2.5e-76	0.759	3	F:protein binding; C:nuclear speck; P:nuclear mRNA splicing
tulip_all_Contig_10078	high affinity potassium transporter	1877	10	0	0.961	3	C:membrane; P:potassium ion transport; F:potassium ion transmembrane transporter activity
tulip_all_Contig_10079	ring finger	2195	10	6.88e-54	0.709	3	F:metal ion binding; F:zinc ion binding; F:protein binding
tulip_all_Contig_10080	protein binding	1531	10	4.57e-144	0.713	3	F:zinc ion binding; F:ubiquitin-protein ligase activity; F:protein binding
tulip_all_Contig_10081	importin beta-	1550	10	0	0.823	3	F:binding; P:intracellular protein transport; F:protein transporter activity
tulip_all_Contig_10082	transducin family protein	1598	10	6.41e-151	0.811	1	F:binding
tulip_all_Contig_10083	endosomal p24a protein	1737	10	0	0.916	3	C:cytoplasmic membrane-bounded vesicle; C:integral to membrane; C:membrane
tulip_all_Contig_10084	serine threonine-protein kinase expressed	694	10	1.98e-81	0.892	9	F:transferase activity; P:auxin biosynthetic process; F:protein serine/threonine kinase activity; F:protein kinase activity; P:protein amino acid phosphorylation; F:nucleotide binding; F:ATP binding; F:kinase activity; C:ribosome
tulip_all_Contig_10085	cyclin-dependent kinase cdc2c	1943	10	1.09e-168	0.733	7	C:plastid; F:protein kinase activity; F:ATP binding; F:nucleotide binding; P:protein amino acid phosphorylation; P:auxin biosynthetic process; F:protein serine/threonine kinase activity
tulip_all_Contig_10086	yt521-b-like family expressed	2696	10	1.69e-134	0.837	1	C:plastid
tulip_all_Contig_10087	hua enhancer 2	2685	10	0	0.85	1	P:specification of floral organ identity
tulip_all_Contig_10088	hypothetical protein SORBIDRAFT_04g029830 [Sorghum bicolor]	1338	10	1.04e-117	0.785	0
tulip_all_Contig_10089	fimbrin protein	1959	10	0	0.903	3	F:actin binding; P:biological_process;
tulip_all_Contig_10090	conserved hypothetical protein [Ricinus communis]	911	10	5.47e-34	0.735	3	; P:biological_process;
tulip_all_Contig_10091	atp binding	1896	10	7.97e-52	0.563	9	F:transferase activity; P:auxin biosynthetic process; F:protein serine/threonine kinase activity; F:protein kinase activity; P:protein amino acid phosphorylation; F:nucleotide binding; F:ATP binding; F:kinase activity; F:MAP kinase kinase kinase activity
tulip_all_Contig_10093	mawd binding protein	766	10	2.16e-45	0.797	2	P:biosynthetic process; F:catalytic activity
tulip_all_Contig_10094	transcription initiation factor alpha	1869	10	8.9e-100	0.831	3	P:transcription initiation from RNA polymerase II promoter; F:translation initiation factor activity; F:RNA polymerase II transcription factor activity
tulip_all_Contig_10095	insulinase containing expressed	2912	10	0	0.823	5	F:metal ion binding; P:proteolysis; F:catalytic activity; F:metalloendopeptidase activity; F:zinc ion binding
tulip_all_Contig_10096	aspartate kinase-homoserine dehydrogenase	1719	10	0	0.865	21	F:aspartate kinase activity; P:methionine biosynthetic process; C:chloroplast; C:plastid; F:homoserine dehydrogenase activity; F:ATP binding; F:kinase activity; P:cellular amino acid biosynthetic process; F:amino acid binding; P:aspartate family amino acid biosynthetic process; P:tRNA aminoacylation for protein translation; F:aminoacyl-tRNA ligase activity; P:cellular amino acid metabolic process…
tulip_all_Contig_10097	cop9 complex	1403	10	0	0.94	0
tulip_all_Contig_10098	armadillo beta-catenin repeat family protein	1045	10	6.21e-85	0.649	1	C:chloroplast
tulip_all_Contig_10099	unnamed protein product [Vitis vinifera]	1035	10	2.31e-108	0.813	9	F:transferase activity; F:protein serine/threonine kinase activity; P:mRNA processing; F:protein kinase activity; P:protein amino acid phosphorylation; F:endoribonuclease activity
tulip_all_Contig_10100	dna polymerase delta p66 subunit -like	1114	10	1.58e-65	0.573	3	P:DNA strand elongation involved in DNA replication; F:DNA-directed DNA polymerase activity;
tulip_all_Contig_10101	phospholipase d	1063	10	3.42e-147	0.803	2	P:metabolic process; F:catalytic activity
tulip_all_Contig_10102	cnot10 protein	1078	10	1.11e-60	0.615	1	F:binding
tulip_all_Contig_10103	protein transport protein	2730	10	0	0.889	8	C:plastid; C:COPII vesicle coat; P:ER to Golgi vesicle-mediated transport; P:intracellular protein transport; F:zinc ion binding; F:protein binding; P:transport; P:protein transport
tulip_all_Contig_10104	protein kinase family protein	2955	10	0	0.736	1	C:cytosol
tulip_all_Contig_10105	vacuolar protein sorting-associated	6902	10	0	0.69	1	C:vacuole
tulip_all_Contig_10106	3 -5 exonuclease	777	10	2.6e-46	0.657	5	F:nucleic acid binding; P:nucleobase
tulip_all_Contig_10107	upf0202 protein at1g10490	2751	10	0	0.88	1
tulip_all_Contig_10108	unnamed protein product [Vitis vinifera]	2214	10	3.03e-158	0.694	0
tulip_all_Contig_10109	eukaryotic translation initiation factor	1905	10	5.34e-179	0.798	4	F:nucleic acid binding; P:DNA repair; F:translation initiation factor activity; F:DNA binding
tulip_all_Contig_10110	bile acid:sodium	626	10	1.79e-77	0.805	3	P:sodium ion transport; F:bile acid:sodium symporter activity; C:membrane
tulip_all_Contig_10111	c2 domain-containing protein	1083	10	1.75e-64	0.772	3	F:metal ion binding; F:zinc ion binding; F:protein binding
tulip_all_Contig_10112	bipolar kinesin krp-	1996	10	0	0.739	1	C:plasma membrane
tulip_all_Contig_10113	myosin heavy	1219	10	1.05e-83	0.601	2	F:microtubule binding; C:cortical microtubule
tulip_all_Contig_10114	phosphatase dcr2	1221	10	6.08e-146	0.856	2	C:cytoplasmic membrane-bounded vesicle; F:hydrolase activity
tulip_all_Contig_10116	bromodomain-containing protein	1549	10	1.94e-49	0.634	6	C:mitochondrion; F:acyltransferase activity; F:transferase activity; F:histone acetyltransferase activity; P:biological_process; F:DNA binding
tulip_all_Contig_10117	dna binding	1982	10	0	0.654	2	F:protein dimerization activity; F:DNA binding
tulip_all_Contig_10120	maize transposon mudra-like protein	919	8	7.06e-19	0.6213	2	F:nucleic acid binding; F:zinc ion binding
tulip_all_Contig_10121	calmodulin binding	1713	10	4.05e-165	0.875	6	P:defense response; C:integral to membrane; C:membrane; F:calmodulin binding; P:cell death; C:plasma membrane
tulip_all_Contig_10122	aspartate-glutamate racemase family	1363	10	8.27e-86	0.784	1	C:chloroplast
tulip_all_Contig_10123	growth regulator expressed	958	10	2.95e-124	0.846	4	C:mitochondrion; ; C:chloroplast; P:biological_process
tulip_all_Contig_10124	glycogenin-like protein	1620	10	1.22e-179	0.804	1	F:transferase activity
tulip_all_Contig_10125	protein kinase	1218	10	8.37e-71	0.741	5	P:cuticle development; P:protoderm histogenesis; F:kinase activity; P:organ formation; P:shoot development
tulip_all_Contig_10127	fh protein nfh2	1471	10	4.46e-166	0.813	3	F:actin binding; P:cellular component organization; P:actin cytoskeleton organization
tulip_all_Contig_10128	gata transcription	2127	10	1.53e-112	0.676	7	P:regulation of transcription
tulip_all_Contig_10129	fk506 binding	2357	10	1.36e-168	0.658	3	F:binding; P:protein folding;
tulip_all_Contig_10130	eukaryotic translation initiation factor 3 subunit 10-like	2385	5	1.3e-45	0.456	0
tulip_all_Contig_10131	binding protein	3112	10	0	0.761	2	F:binding; F:ligase activity
tulip_all_Contig_10132	glycosyl hydrolase family protein 43	1018	10	4.11e-102	0.846	4	F:hydrolase activity
tulip_all_Contig_10133	hypothetical protein VITISV_012030 [Vitis vinifera]	1148	2	2.41e-18	0.67	0
tulip_all_Contig_10134	ethylene-responsive transcription	2818	10	4.13e-22	0.675	6	P:regulation of transcription
tulip_all_Contig_10135	negative regulator of systemic acquired resistance	766	8	4.48e-36	0.6275	0
tulip_all_Contig_10137	cdt1a protein	1847	10	1.68e-48	0.645	0
tulip_all_Contig_10138	leucine-rich repeat-containing	1278	10	5.24e-95	0.827	3	F:hydrolase activity; F:protein binding; F:phosphoprotein phosphatase activity
tulip_all_Contig_10139	lipin 2	1513	10	9.24e-73	0.559	3	F:RNA binding; P:RNA-dependent DNA replication; F:RNA-directed DNA polymerase activity
tulip_all_Contig_10140	modification family expressed	734	10	1.84e-35	0.784	9	P:protein amino acid methylation; P:methylation; F:protein methyltransferase activity; F:methyltransferase activity; F:nucleic acid binding; C:cytoplasm; F:catalytic activity; C:chloroplast; C:plastid
tulip_all_Contig_10141	rho gtpase	1350	10	1.28e-131	0.786	3	F:GTPase activator activity; P:signal transduction; C:intracellular
tulip_all_Contig_10144	ebm_lillo ame: full=mannosylglycoprotein endo-beta-mannosidase short=endo-beta-mannosidase contains: ame: full=mannosylglycoprotein endo-beta-mannosidase 31 kda subunit contains: ame: full=mannosylglycoprotein endo-beta-mannosidase 28 kda subunit contains: ame: full=mannosylglycoprotein endo-beta-mannosidase 42 kda subunit	1728	10	0	0.765	1	C:vacuole
tulip_all_Contig_10145	myb transcription factor	1364	10	1.17e-54	0.799	3	P:regulation of transcription; F:DNA binding; C:nucleus
tulip_all_Contig_10146	pentatricopeptide repeat-containing protein	1901	10	0	0.825	5	C:endomembrane system; C:plastid; ; C:chloroplast; P:biological_process
tulip_all_Contig_10147	bzip domain class transcription factor	582	10	4.26e-32	0.592	8	P:regulation of transcription
tulip_all_Contig_10148	homocysteine s-methyltransferase -1	650	10	1.65e-76	0.88	2	F:homocysteine S-methyltransferase activity; P:methionine biosynthetic process
tulip_all_Contig_10149	hypothetical protein VITISV_001976 [Vitis vinifera]	1685	10	2.04e-60	0.522	0
tulip_all_Contig_10150	unnamed protein product [Vitis vinifera]	2021	5	4.9e-80	0.494	8	F:nucleic acid binding; F:metal ion binding; F:zinc ion binding; C:ubiquitin ligase complex; F:ubiquitin-protein ligase activity; F:protein binding; P:protein ubiquitination; C:nucleus
tulip_all_Contig_10151	cation-chloride cotransporter	1953	10	0	0.792	7	P:chloride transport; F:cation:chloride symporter activity; C:integral to membrane; P:sodium ion transport; C:membrane; P:transmembrane transport; P:transport
tulip_all_Contig_10152	global transcription factor group	1645	10	8.28e-131	0.768	9	F:hydrolase activity
tulip_all_Contig_10153	dynamin like protein 2a	2165	10	0	0.764	3	F:GTP binding; F:GTPase activity; F:nucleotide binding
tulip_all_Contig_10154	protein	876	10	8.21e-82	0.829	3	F:transporter activity; C:intracellular; P:transport
tulip_all_Contig_10155	arginase
tulip_all_Contig_10156	endo- -beta-glucanase	1444	10	0	0.867	7	F:hydrolase activity
tulip_all_Contig_10157	neutral alpha-glucosidase ab	2071	10	0	0.742	6	F:hydrolase activity
tulip_all_Contig_10158	cockayne syndrome 1 homolog	1482	10	2.72e-170	0.766	3	P:response to UV-B; C:nucleus; P:DNA repair
tulip_all_Contig_10159	dentin sialophospho	1802	10	1.53e-24	0.419	5	C:mitochondrion; ; P:biological_process; C:Golgi apparatus;
tulip_all_Contig_10160	nuclear protein	1615	5	3.62e-22	0.91	2	F:nucleic acid binding; F:nucleotide binding
tulip_all_Contig_10161	irk-interacting protein	1819	10	4.94e-144	0.647	1	F:protein binding
tulip_all_Contig_10162	crs2-associated factor 1	706	10	6.88e-61	0.892	1	P:Group II intron splicing
tulip_all_Contig_10163	nucleic acid binding	815	10	2.25e-67	0.776	4	F:nucleic acid binding; P:oxidation reduction; F:oxidoreductase activity; F:nucleotide binding
tulip_all_Contig_10164	aminodeoxychorismate synthase glutamine amidotransferase	1156	10	1.41e-111	0.657	9	F:transferase activity; P:biosynthetic process; P:folic acid and derivative biosynthetic process; F:oxo-acid-lyase activity; F:lyase activity; F:catalytic activity; P:glutamine metabolic process; F:anthranilate synthase activity; P:metabolic process
tulip_all_Contig_10165	linc4 (little nuclei4)	1560	10	3.72e-141	0.693	0
[truncated: 22,704 more rows]
