# Supplementary material for: Generation and analysis of expressed sequence tags in the extreme large genomes Lilium and Tulipa
Source: BMC Genomics. 2012 Nov 20;13:640. doi: 10.1186/1471-2164-13-640 (PMC3576253; doi:10.1186/1471-2164-13-640)
Supplement: Additional file 3 — Gene annotation and gene ontology for the orthologous groups between lily, tulip, and rice generated by blasting contigs to the nr genebank with a threshold of 1E-15 using Blast2go software. GO terms: F stands for molecular function, P for biological process, and C for cellular compound. [file 1471-2164-13-640-S3.xlsx]

## Sheet: Sheet1
Sequence.name	Sequence.desc	Sequence.length	Hit.desc	Hit.ACC	E-Value	Similarity	Score	Alignment.length	Positives	gaf.db	gaf.db_object_id	gaf.db_symbol	gaf.go	gaf.aspect	gaf.db_object_name
lily_SG|Contig_15182	uncharacterized protein loc100244302	2156	gi|224102163|ref|XP_002312573.1|predicted protein [Populus trichocarpa] >gi|222852393|gb|EEE89940.1| predicted protein [Populus trichocarpa]	XP_002312573	2.66554e-24	68	119.398	109	75	B2G	lily_SG|Contig_15182	lily_SG|Contig_15182	GO:0005488	F	uncharacterized protein loc100244302
lily_SG|Contig_15187	epsin n-terminal homology domain-containing protein	1150	gi|296082045|emb|CBI21050.3|unnamed protein product [Vitis vinifera]	CBI21050	6.81191e-93	88	161.384	107	95	B2G	lily_SG|Contig_15187	lily_SG|Contig_15187	GO:0005545	F	epsin n-terminal homology domain-containing protein
lily_SG|Contig_15187	epsin n-terminal homology domain-containing protein	1150	gi|296082045|emb|CBI21050.3|unnamed protein product [Vitis vinifera]	CBI21050	6.81191e-93	88	161.384	107	95	B2G	lily_SG|Contig_15187	lily_SG|Contig_15187	GO:0005886	C	epsin n-terminal homology domain-containing protein
lily_SG|Contig_15187	epsin n-terminal homology domain-containing protein	1150	gi|296082045|emb|CBI21050.3|unnamed protein product [Vitis vinifera]	CBI21050	6.81191e-93	88	161.384	107	95	B2G	lily_SG|Contig_15187	lily_SG|Contig_15187	GO:0030118	C	epsin n-terminal homology domain-containing protein
lily_SG|Contig_15187	epsin n-terminal homology domain-containing protein	1150	gi|296082045|emb|CBI21050.3|unnamed protein product [Vitis vinifera]	CBI21050	6.81191e-93	88	161.384	107	95	B2G	lily_SG|Contig_15187	lily_SG|Contig_15187	GO:0030276	F	epsin n-terminal homology domain-containing protein
lily_SG|Contig_15187	epsin n-terminal homology domain-containing protein	1150	gi|296082045|emb|CBI21050.3|unnamed protein product [Vitis vinifera]	CBI21050	6.81191e-93	88	161.384	107	95	B2G	lily_SG|Contig_15187	lily_SG|Contig_15187	GO:0048268	P	epsin n-terminal homology domain-containing protein
lily_SG|Contig_15187	epsin n-terminal homology domain-containing protein	1150	gi|296082045|emb|CBI21050.3|unnamed protein product [Vitis vinifera]	CBI21050	6.81191e-93	88	161.384	107	95	B2G	lily_SG|Contig_15187	lily_SG|Contig_15187	GO:0005634	C	epsin n-terminal homology domain-containing protein
lily_SG|Contig_15187	epsin n-terminal homology domain-containing protein	1150	gi|296082045|emb|CBI21050.3|unnamed protein product [Vitis vinifera]	CBI21050	6.81191e-93	88	161.384	107	95	B2G	lily_SG|Contig_15187	lily_SG|Contig_15187	GO:0005829	C	epsin n-terminal homology domain-containing protein
lily_SG|Contig_15200	ethanolaminephosphotransferase [Zea mays]	1618	gi|226496850|ref|NP_001151915.1|ethanolaminephosphotransferase [Zea mays] >gi|195651007|gb|ACG44971.1| ethanolaminephosphotransferase [Zea mays]	NP_001151915	2.705e-168	87	450.669	260	227	B2G	lily_SG|Contig_15200	lily_SG|Contig_15200	GO:0016020	C	ethanolaminephosphotransferase [Zea mays]
lily_SG|Contig_15200	ethanolaminephosphotransferase [Zea mays]	1618	gi|226496850|ref|NP_001151915.1|ethanolaminephosphotransferase [Zea mays] >gi|195651007|gb|ACG44971.1| ethanolaminephosphotransferase [Zea mays]	NP_001151915	2.705e-168	87	450.669	260	227	B2G	lily_SG|Contig_15200	lily_SG|Contig_15200	GO:0005739	C	ethanolaminephosphotransferase [Zea mays]
lily_SG|Contig_15200	ethanolaminephosphotransferase [Zea mays]	1618	gi|226496850|ref|NP_001151915.1|ethanolaminephosphotransferase [Zea mays] >gi|195651007|gb|ACG44971.1| ethanolaminephosphotransferase [Zea mays]	NP_001151915	2.705e-168	87	450.669	260	227	B2G	lily_SG|Contig_15200	lily_SG|Contig_15200	GO:0016780	F	ethanolaminephosphotransferase [Zea mays]
lily_SG|Contig_15200	ethanolaminephosphotransferase [Zea mays]	1618	gi|226496850|ref|NP_001151915.1|ethanolaminephosphotransferase [Zea mays] >gi|195651007|gb|ACG44971.1| ethanolaminephosphotransferase [Zea mays]	NP_001151915	2.705e-168	87	450.669	260	227	B2G	lily_SG|Contig_15200	lily_SG|Contig_15200	GO:0008654	P	ethanolaminephosphotransferase [Zea mays]
lily_SG|Contig_15203	dead-box atp-dependent rna helicase 17-like	2183	gi|357134995|ref|XP_003569099.1|PREDICTED: DEAD-box ATP-dependent RNA helicase 17-like [Brachypodium distachyon]	XP_003569099	0	69	253.062	229	159	B2G	lily_SG|Contig_15203	lily_SG|Contig_15203	GO:0003676	F	dead-box atp-dependent rna helicase 17-like
lily_SG|Contig_15203	dead-box atp-dependent rna helicase 17-like	2183	gi|357134995|ref|XP_003569099.1|PREDICTED: DEAD-box ATP-dependent RNA helicase 17-like [Brachypodium distachyon]	XP_003569099	0	69	253.062	229	159	B2G	lily_SG|Contig_15203	lily_SG|Contig_15203	GO:0005524	F	dead-box atp-dependent rna helicase 17-like
lily_SG|Contig_15203	dead-box atp-dependent rna helicase 17-like	2183	gi|357134995|ref|XP_003569099.1|PREDICTED: DEAD-box ATP-dependent RNA helicase 17-like [Brachypodium distachyon]	XP_003569099	0	69	253.062	229	159	B2G	lily_SG|Contig_15203	lily_SG|Contig_15203	GO:0008026	F	dead-box atp-dependent rna helicase 17-like
lily_SG|Contig_15218	dna-directed rna polymerase ii subunit rpb1-like	1687	gi|225459758|ref|XP_002285900.1|PREDICTED: DNA-directed RNA polymerase II subunit RPB1-like [Vitis vinifera]	XP_002285900	2.49585e-71	94	275.018	147	139	B2G	lily_SG|Contig_15218	lily_SG|Contig_15218	GO:0003899	F	dna-directed rna polymerase ii subunit rpb1-like
lily_SG|Contig_15218	dna-directed rna polymerase ii subunit rpb1-like	1687	gi|225459758|ref|XP_002285900.1|PREDICTED: DNA-directed RNA polymerase II subunit RPB1-like [Vitis vinifera]	XP_002285900	2.49585e-71	94	275.018	147	139	B2G	lily_SG|Contig_15218	lily_SG|Contig_15218	GO:0005665	C	dna-directed rna polymerase ii subunit rpb1-like
lily_SG|Contig_15218	dna-directed rna polymerase ii subunit rpb1-like	1687	gi|225459758|ref|XP_002285900.1|PREDICTED: DNA-directed RNA polymerase II subunit RPB1-like [Vitis vinifera]	XP_002285900	2.49585e-71	94	275.018	147	139	B2G	lily_SG|Contig_15218	lily_SG|Contig_15218	GO:0003677	F	dna-directed rna polymerase ii subunit rpb1-like
lily_SG|Contig_15218	dna-directed rna polymerase ii subunit rpb1-like	1687	gi|225459758|ref|XP_002285900.1|PREDICTED: DNA-directed RNA polymerase II subunit RPB1-like [Vitis vinifera]	XP_002285900	2.49585e-71	94	275.018	147	139	B2G	lily_SG|Contig_15218	lily_SG|Contig_15218	GO:0006366	P	dna-directed rna polymerase ii subunit rpb1-like
lily_SG|Contig_15218	dna-directed rna polymerase ii subunit rpb1-like	1687	gi|225459758|ref|XP_002285900.1|PREDICTED: DNA-directed RNA polymerase II subunit RPB1-like [Vitis vinifera]	XP_002285900	2.49585e-71	94	275.018	147	139	B2G	lily_SG|Contig_15218	lily_SG|Contig_15218	GO:0005730	C	dna-directed rna polymerase ii subunit rpb1-like
lily_SG|Contig_15218	dna-directed rna polymerase ii subunit rpb1-like	1687	gi|225459758|ref|XP_002285900.1|PREDICTED: DNA-directed RNA polymerase II subunit RPB1-like [Vitis vinifera]	XP_002285900	2.49585e-71	94	275.018	147	139	B2G	lily_SG|Contig_15218	lily_SG|Contig_15218	GO:0006144	P	dna-directed rna polymerase ii subunit rpb1-like
lily_SG|Contig_15218	dna-directed rna polymerase ii subunit rpb1-like	1687	gi|225459758|ref|XP_002285900.1|PREDICTED: DNA-directed RNA polymerase II subunit RPB1-like [Vitis vinifera]	XP_002285900	2.49585e-71	94	275.018	147	139	B2G	lily_SG|Contig_15218	lily_SG|Contig_15218	GO:0006206	P	dna-directed rna polymerase ii subunit rpb1-like
lily_SG|Contig_15231	nedd8-activating enzyme e1 regulatory	801	gi|356517638|ref|XP_003527494.1|PREDICTED: NEDD8-activating enzyme E1 regulatory subunit-like [Glycine max]	XP_003527494	7.32697e-95	93	204.527	116	108	B2G	lily_SG|Contig_15231	lily_SG|Contig_15231	GO:0000166	F	nedd8-activating enzyme e1 regulatory
lily_SG|Contig_15231	nedd8-activating enzyme e1 regulatory	801	gi|356517638|ref|XP_003527494.1|PREDICTED: NEDD8-activating enzyme E1 regulatory subunit-like [Glycine max]	XP_003527494	7.32697e-95	93	204.527	116	108	B2G	lily_SG|Contig_15231	lily_SG|Contig_15231	GO:0003824	F	nedd8-activating enzyme e1 regulatory
lily_SG|Contig_15231	nedd8-activating enzyme e1 regulatory	801	gi|356517638|ref|XP_003527494.1|PREDICTED: NEDD8-activating enzyme E1 regulatory subunit-like [Glycine max]	XP_003527494	7.32697e-95	93	204.527	116	108	B2G	lily_SG|Contig_15231	lily_SG|Contig_15231	GO:0008152	P	nedd8-activating enzyme e1 regulatory
lily_SG|Contig_15243	uracil phosphoribosyltransferase	1158	gi|255577989|ref|XP_002529866.1|uracil phosphoribosyltransferase, putative [Ricinus communis] >gi|223530642|gb|EEF32516.1| uracil phosphoribosyltransferase, putative [Ricinus communis]	XP_002529866	7.92704e-98	91	362.459	215	197	B2G	lily_SG|Contig_15243	lily_SG|Contig_15243	GO:0004845	F	uracil phosphoribosyltransferase
lily_SG|Contig_15243	uracil phosphoribosyltransferase	1158	gi|255577989|ref|XP_002529866.1|uracil phosphoribosyltransferase, putative [Ricinus communis] >gi|223530642|gb|EEF32516.1| uracil phosphoribosyltransferase, putative [Ricinus communis]	XP_002529866	7.92704e-98	91	362.459	215	197	B2G	lily_SG|Contig_15243	lily_SG|Contig_15243	GO:0016773	F	uracil phosphoribosyltransferase
lily_SG|Contig_15243	uracil phosphoribosyltransferase	1158	gi|255577989|ref|XP_002529866.1|uracil phosphoribosyltransferase, putative [Ricinus communis] >gi|223530642|gb|EEF32516.1| uracil phosphoribosyltransferase, putative [Ricinus communis]	XP_002529866	7.92704e-98	91	362.459	215	197	B2G	lily_SG|Contig_15243	lily_SG|Contig_15243	GO:0005524	F	uracil phosphoribosyltransferase
lily_SG|Contig_15243	uracil phosphoribosyltransferase	1158	gi|255577989|ref|XP_002529866.1|uracil phosphoribosyltransferase, putative [Ricinus communis] >gi|223530642|gb|EEF32516.1| uracil phosphoribosyltransferase, putative [Ricinus communis]	XP_002529866	7.92704e-98	91	362.459	215	197	B2G	lily_SG|Contig_15243	lily_SG|Contig_15243	GO:0044206	P	uracil phosphoribosyltransferase
lily_SG|Contig_15243	uracil phosphoribosyltransferase	1158	gi|255577989|ref|XP_002529866.1|uracil phosphoribosyltransferase, putative [Ricinus communis] >gi|223530642|gb|EEF32516.1| uracil phosphoribosyltransferase, putative [Ricinus communis]	XP_002529866	7.92704e-98	91	362.459	215	197	B2G	lily_SG|Contig_15243	lily_SG|Contig_15243	GO:0006223	P	uracil phosphoribosyltransferase
lily_SG|Contig_15243	uracil phosphoribosyltransferase	1158	gi|255577989|ref|XP_002529866.1|uracil phosphoribosyltransferase, putative [Ricinus communis] >gi|223530642|gb|EEF32516.1| uracil phosphoribosyltransferase, putative [Ricinus communis]	XP_002529866	7.92704e-98	91	362.459	215	197	B2G	lily_SG|Contig_15243	lily_SG|Contig_15243	GO:0005525	F	uracil phosphoribosyltransferase
lily_SG|Contig_15265	probable adp-ribosylation factor gtpase-activating protein agd6	935	gi|297740404|emb|CBI30586.3|unnamed protein product [Vitis vinifera]	CBI30586	5.02718e-62	68	243.047	229	157	B2G	lily_SG|Contig_15265	lily_SG|Contig_15265	GO:0005739	C	probable adp-ribosylation factor gtpase-activating protein agd6
lily_SG|Contig_15277	photosystem ii protein d1	1578	gi|374974486|gb|AFA27338.1|photosystem II protein D1, partial [Chlorophytum rhizopendulum]	AFA27338	0	96	691.419	353	339	B2G	lily_SG|Contig_15277	lily_SG|Contig_15277	GO:0009772	P	photosystem ii protein d1
lily_SG|Contig_15277	photosystem ii protein d1	1578	gi|374974486|gb|AFA27338.1|photosystem II protein D1, partial [Chlorophytum rhizopendulum]	AFA27338	0	96	691.419	353	339	B2G	lily_SG|Contig_15277	lily_SG|Contig_15277	GO:0016491	F	photosystem ii protein d1
lily_SG|Contig_15277	photosystem ii protein d1	1578	gi|374974486|gb|AFA27338.1|photosystem II protein D1, partial [Chlorophytum rhizopendulum]	AFA27338	0	96	691.419	353	339	B2G	lily_SG|Contig_15277	lily_SG|Contig_15277	GO:0009635	P	photosystem ii protein d1
lily_SG|Contig_15277	photosystem ii protein d1	1578	gi|374974486|gb|AFA27338.1|photosystem II protein D1, partial [Chlorophytum rhizopendulum]	AFA27338	0	96	691.419	353	339	B2G	lily_SG|Contig_15277	lily_SG|Contig_15277	GO:0030076	C	photosystem ii protein d1
lily_SG|Contig_15277	photosystem ii protein d1	1578	gi|374974486|gb|AFA27338.1|photosystem II protein D1, partial [Chlorophytum rhizopendulum]	AFA27338	0	96	691.419	353	339	B2G	lily_SG|Contig_15277	lily_SG|Contig_15277	GO:0045156	F	photosystem ii protein d1
lily_SG|Contig_15277	photosystem ii protein d1	1578	gi|374974486|gb|AFA27338.1|photosystem II protein D1, partial [Chlorophytum rhizopendulum]	AFA27338	0	96	691.419	353	339	B2G	lily_SG|Contig_15277	lily_SG|Contig_15277	GO:0005506	F	photosystem ii protein d1
lily_SG|Contig_15277	photosystem ii protein d1	1578	gi|374974486|gb|AFA27338.1|photosystem II protein D1, partial [Chlorophytum rhizopendulum]	AFA27338	0	96	691.419	353	339	B2G	lily_SG|Contig_15277	lily_SG|Contig_15277	GO:0009523	C	photosystem ii protein d1
lily_SG|Contig_15277	photosystem ii protein d1	1578	gi|374974486|gb|AFA27338.1|photosystem II protein D1, partial [Chlorophytum rhizopendulum]	AFA27338	0	96	691.419	353	339	B2G	lily_SG|Contig_15277	lily_SG|Contig_15277	GO:0006810	P	photosystem ii protein d1
lily_SG|Contig_15277	photosystem ii protein d1	1578	gi|374974486|gb|AFA27338.1|photosystem II protein D1, partial [Chlorophytum rhizopendulum]	AFA27338	0	96	691.419	353	339	B2G	lily_SG|Contig_15277	lily_SG|Contig_15277	GO:0016021	C	photosystem ii protein d1
lily_SG|Contig_15277	photosystem ii protein d1	1578	gi|374974486|gb|AFA27338.1|photosystem II protein D1, partial [Chlorophytum rhizopendulum]	AFA27338	0	96	691.419	353	339	B2G	lily_SG|Contig_15277	lily_SG|Contig_15277	GO:0009535	C	photosystem ii protein d1
lily_SG|Contig_15277	photosystem ii protein d1	1578	gi|374974486|gb|AFA27338.1|photosystem II protein D1, partial [Chlorophytum rhizopendulum]	AFA27338	0	96	691.419	353	339	B2G	lily_SG|Contig_15277	lily_SG|Contig_15277	GO:0006118	P	photosystem ii protein d1
lily_SG|Contig_15285	metal tolerance protein a2	714	gi|219886405|gb|ACL53577.1|unknown [Zea mays]	ACL53577	2.382e-67	82	259.996	181	150	B2G	lily_SG|Contig_15285	lily_SG|Contig_15285	GO:0046873	F	metal tolerance protein a2
lily_SG|Contig_15285	metal tolerance protein a2	714	gi|219886405|gb|ACL53577.1|unknown [Zea mays]	ACL53577	2.382e-67	82	259.996	181	150	B2G	lily_SG|Contig_15285	lily_SG|Contig_15285	GO:0009705	C	metal tolerance protein a2
lily_SG|Contig_15285	metal tolerance protein a2	714	gi|219886405|gb|ACL53577.1|unknown [Zea mays]	ACL53577	2.382e-67	82	259.996	181	150	B2G	lily_SG|Contig_15285	lily_SG|Contig_15285	GO:0005886	C	metal tolerance protein a2
lily_SG|Contig_15285	metal tolerance protein a2	714	gi|219886405|gb|ACL53577.1|unknown [Zea mays]	ACL53577	2.382e-67	82	259.996	181	150	B2G	lily_SG|Contig_15285	lily_SG|Contig_15285	GO:0010312	P	metal tolerance protein a2
lily_SG|Contig_15285	metal tolerance protein a2	714	gi|219886405|gb|ACL53577.1|unknown [Zea mays]	ACL53577	2.382e-67	82	259.996	181	150	B2G	lily_SG|Contig_15285	lily_SG|Contig_15285	GO:0055085	P	metal tolerance protein a2
lily_SG|Contig_15285	metal tolerance protein a2	714	gi|219886405|gb|ACL53577.1|unknown [Zea mays]	ACL53577	2.382e-67	82	259.996	181	150	B2G	lily_SG|Contig_15285	lily_SG|Contig_15285	GO:0010299	P	metal tolerance protein a2
lily_SG|Contig_15285	metal tolerance protein a2	714	gi|219886405|gb|ACL53577.1|unknown [Zea mays]	ACL53577	2.382e-67	82	259.996	181	150	B2G	lily_SG|Contig_15285	lily_SG|Contig_15285	GO:0016021	C	metal tolerance protein a2
lily_SG|Contig_15285	metal tolerance protein a2	714	gi|219886405|gb|ACL53577.1|unknown [Zea mays]	ACL53577	2.382e-67	82	259.996	181	150	B2G	lily_SG|Contig_15285	lily_SG|Contig_15285	GO:0030001	P	metal tolerance protein a2
lily_SG|Contig_15294	tetratricopeptide repeat-containing protein	1342	gi|255564713|ref|XP_002523351.1|eukaryotic translation initiation factor 3 subunit, putative [Ricinus communis] >gi|223537439|gb|EEF39067.1| eukaryotic translation initiation factor 3 subunit, putative [Ricinus communis]	XP_002523351	3.91586e-132	85	182.956	122	104	B2G	lily_SG|Contig_15294	lily_SG|Contig_15294	GO:0003743	F	tetratricopeptide repeat-containing protein
lily_SG|Contig_15294	tetratricopeptide repeat-containing protein	1342	gi|255564713|ref|XP_002523351.1|eukaryotic translation initiation factor 3 subunit, putative [Ricinus communis] >gi|223537439|gb|EEF39067.1| eukaryotic translation initiation factor 3 subunit, putative [Ricinus communis]	XP_002523351	3.91586e-132	85	182.956	122	104	B2G	lily_SG|Contig_15294	lily_SG|Contig_15294	GO:0005840	C	tetratricopeptide repeat-containing protein
lily_SG|Contig_15294	tetratricopeptide repeat-containing protein	1342	gi|255564713|ref|XP_002523351.1|eukaryotic translation initiation factor 3 subunit, putative [Ricinus communis] >gi|223537439|gb|EEF39067.1| eukaryotic translation initiation factor 3 subunit, putative [Ricinus communis]	XP_002523351	3.91586e-132	85	182.956	122	104	B2G	lily_SG|Contig_15294	lily_SG|Contig_15294	GO:0006446	P	tetratricopeptide repeat-containing protein
lily_SG|Contig_15308	e3 ubiquitin-protein ligase rhf2a-like	1319	gi|225436087|ref|XP_002277399.1|PREDICTED: E3 ubiquitin-protein ligase RHF2A [Vitis vinifera] >gi|296084011|emb|CBI24399.3| unnamed protein product [Vitis vinifera]	XP_002277399	2.7877e-74	72	153.68	135	98	B2G	lily_SG|Contig_15308	lily_SG|Contig_15308	GO:0046872	F	e3 ubiquitin-protein ligase rhf2a-like
lily_SG|Contig_15328	heat shock protein binding	1589	gi|297733956|emb|CBI15203.3|unnamed protein product [Vitis vinifera]	CBI15203	2.05193e-73	67	276.944	281	190	B2G	lily_SG|Contig_15328	lily_SG|Contig_15328	GO:0030244	P	heat shock protein binding
lily_SG|Contig_15328	heat shock protein binding	1589	gi|297733956|emb|CBI15203.3|unnamed protein product [Vitis vinifera]	CBI15203	2.05193e-73	67	276.944	281	190	B2G	lily_SG|Contig_15328	lily_SG|Contig_15328	GO:0042742	P	heat shock protein binding
lily_SG|Contig_15328	heat shock protein binding	1589	gi|297733956|emb|CBI15203.3|unnamed protein product [Vitis vinifera]	CBI15203	2.05193e-73	67	276.944	281	190	B2G	lily_SG|Contig_15328	lily_SG|Contig_15328	GO:0009826	P	heat shock protein binding
lily_SG|Contig_15328	heat shock protein binding	1589	gi|297733956|emb|CBI15203.3|unnamed protein product [Vitis vinifera]	CBI15203	2.05193e-73	67	276.944	281	190	B2G	lily_SG|Contig_15328	lily_SG|Contig_15328	GO:0015926	F	heat shock protein binding
lily_SG|Contig_15328	heat shock protein binding	1589	gi|297733956|emb|CBI15203.3|unnamed protein product [Vitis vinifera]	CBI15203	2.05193e-73	67	276.944	281	190	B2G	lily_SG|Contig_15328	lily_SG|Contig_15328	GO:0009507	C	heat shock protein binding
lily_SG|Contig_15328	heat shock protein binding	1589	gi|297733956|emb|CBI15203.3|unnamed protein product [Vitis vinifera]	CBI15203	2.05193e-73	67	276.944	281	190	B2G	lily_SG|Contig_15328	lily_SG|Contig_15328	GO:0046686	P	heat shock protein binding
lily_SG|Contig_15328	heat shock protein binding	1589	gi|297733956|emb|CBI15203.3|unnamed protein product [Vitis vinifera]	CBI15203	2.05193e-73	67	276.944	281	190	B2G	lily_SG|Contig_15328	lily_SG|Contig_15328	GO:0030246	F	heat shock protein binding
lily_SG|Contig_15328	heat shock protein binding	1589	gi|297733956|emb|CBI15203.3|unnamed protein product [Vitis vinifera]	CBI15203	2.05193e-73	67	276.944	281	190	B2G	lily_SG|Contig_15328	lily_SG|Contig_15328	GO:0005783	C	heat shock protein binding
lily_SG|Contig_15340	crs1 domain-containing protein	1131	gi|357158137|ref|XP_003578028.1|PREDICTED: chloroplastic group IIA intron splicing facilitator CRS1, chloroplastic-like [Brachypodium distachyon]	XP_003578028	3.95633e-62	66	243.817	265	176	B2G	lily_SG|Contig_15340	lily_SG|Contig_15340	GO:0009536	C	crs1 domain-containing protein
lily_SG|Contig_15343	lon peptidase n-terminal domain and ring finger protein 1-like	1787	gi|356508525|ref|XP_003523006.1|PREDICTED: LON peptidase N-terminal domain and RING finger protein 1-like [Glycine max]	XP_003523006	3.79638e-157	72	376.326	318	230	B2G	lily_SG|Contig_15343	lily_SG|Contig_15343	GO:0004176	F	lon peptidase n-terminal domain and ring finger protein 1-like
lily_SG|Contig_15343	lon peptidase n-terminal domain and ring finger protein 1-like	1787	gi|356508525|ref|XP_003523006.1|PREDICTED: LON peptidase N-terminal domain and RING finger protein 1-like [Glycine max]	XP_003523006	3.79638e-157	72	376.326	318	230	B2G	lily_SG|Contig_15343	lily_SG|Contig_15343	GO:0006508	P	lon peptidase n-terminal domain and ring finger protein 1-like
lily_SG|Contig_15343	lon peptidase n-terminal domain and ring finger protein 1-like	1787	gi|356508525|ref|XP_003523006.1|PREDICTED: LON peptidase N-terminal domain and RING finger protein 1-like [Glycine max]	XP_003523006	3.79638e-157	72	376.326	318	230	B2G	lily_SG|Contig_15343	lily_SG|Contig_15343	GO:0008270	F	lon peptidase n-terminal domain and ring finger protein 1-like
lily_SG|Contig_15343	lon peptidase n-terminal domain and ring finger protein 1-like	1787	gi|356508525|ref|XP_003523006.1|PREDICTED: LON peptidase N-terminal domain and RING finger protein 1-like [Glycine max]	XP_003523006	3.79638e-157	72	376.326	318	230	B2G	lily_SG|Contig_15343	lily_SG|Contig_15343	GO:0006510	P	lon peptidase n-terminal domain and ring finger protein 1-like
lily_SG|Contig_15355	lipase class 3-like protein	1434	gi|255580384|ref|XP_002531019.1|protein with unknown function [Ricinus communis] >gi|223529394|gb|EEF31357.1| protein with unknown function [Ricinus communis]	XP_002531019	5.64596e-22	82	110.923	74	61	B2G	lily_SG|Contig_15355	lily_SG|Contig_15355	GO:0004806	F	lipase class 3-like protein
lily_SG|Contig_15355	lipase class 3-like protein	1434	gi|255580384|ref|XP_002531019.1|protein with unknown function [Ricinus communis] >gi|223529394|gb|EEF31357.1| protein with unknown function [Ricinus communis]	XP_002531019	5.64596e-22	82	110.923	74	61	B2G	lily_SG|Contig_15355	lily_SG|Contig_15355	GO:0016042	P	lipase class 3-like protein
lily_SG|Contig_15355	lipase class 3-like protein	1434	gi|255580384|ref|XP_002531019.1|protein with unknown function [Ricinus communis] >gi|223529394|gb|EEF31357.1| protein with unknown function [Ricinus communis]	XP_002531019	5.64596e-22	82	110.923	74	61	B2G	lily_SG|Contig_15355	lily_SG|Contig_15355	GO:0046486	P	lipase class 3-like protein
lily_SG|Contig_15357	arginine serine-rich splicing	716	gi|255587593|ref|XP_002534324.1|arginine/serine-rich splicing factor, putative [Ricinus communis] >gi|223525498|gb|EEF28060.1| arginine/serine-rich splicing factor, putative [Ricinus communis]	XP_002534324	8.64134e-38	82	139.428	86	71	B2G	lily_SG|Contig_15357	lily_SG|Contig_15357	GO:0008270	F	arginine serine-rich splicing
lily_SG|Contig_15357	arginine serine-rich splicing	716	gi|255587593|ref|XP_002534324.1|arginine/serine-rich splicing factor, putative [Ricinus communis] >gi|223525498|gb|EEF28060.1| arginine/serine-rich splicing factor, putative [Ricinus communis]	XP_002534324	8.64134e-38	82	139.428	86	71	B2G	lily_SG|Contig_15357	lily_SG|Contig_15357	GO:0003676	F	arginine serine-rich splicing
lily_SG|Contig_15357	arginine serine-rich splicing	716	gi|255587593|ref|XP_002534324.1|arginine/serine-rich splicing factor, putative [Ricinus communis] >gi|223525498|gb|EEF28060.1| arginine/serine-rich splicing factor, putative [Ricinus communis]	XP_002534324	8.64134e-38	82	139.428	86	71	B2G	lily_SG|Contig_15357	lily_SG|Contig_15357	GO:0000166	F	arginine serine-rich splicing
lily_SG|Contig_15369	probable importin subunit beta-4-like	1177	gi|222624602|gb|EEE58734.1|hypothetical protein OsJ_10217 [Oryza sativa Japonica Group]	EEE58734	1.25006e-135	88	257.299	175	154	B2G	lily_SG|Contig_15369	lily_SG|Contig_15369	GO:0005622	C	probable importin subunit beta-4-like
lily_SG|Contig_15369	probable importin subunit beta-4-like	1177	gi|222624602|gb|EEE58734.1|hypothetical protein OsJ_10217 [Oryza sativa Japonica Group]	EEE58734	1.25006e-135	88	257.299	175	154	B2G	lily_SG|Contig_15369	lily_SG|Contig_15369	GO:0006886	P	probable importin subunit beta-4-like
lily_SG|Contig_15369	probable importin subunit beta-4-like	1177	gi|222624602|gb|EEE58734.1|hypothetical protein OsJ_10217 [Oryza sativa Japonica Group]	EEE58734	1.25006e-135	88	257.299	175	154	B2G	lily_SG|Contig_15369	lily_SG|Contig_15369	GO:0008565	F	probable importin subunit beta-4-like
lily_SG|Contig_15375	casein kinase alpha	1479	gi|225438980|ref|XP_002284333.1|PREDICTED: casein kinase II subunit alpha isoform 1 [Vitis vinifera] >gi|296087330|emb|CBI33704.3| unnamed protein product [Vitis vinifera]	XP_002284333	4.62542e-171	87	429.483	244	214	B2G	lily_SG|Contig_15375	lily_SG|Contig_15375	GO:0008353	F	casein kinase alpha
lily_SG|Contig_15375	casein kinase alpha	1479	gi|225438980|ref|XP_002284333.1|PREDICTED: casein kinase II subunit alpha isoform 1 [Vitis vinifera] >gi|296087330|emb|CBI33704.3| unnamed protein product [Vitis vinifera]	XP_002284333	4.62542e-171	87	429.483	244	214	B2G	lily_SG|Contig_15375	lily_SG|Contig_15375	GO:0006468	P	casein kinase alpha
lily_SG|Contig_15375	casein kinase alpha	1479	gi|225438980|ref|XP_002284333.1|PREDICTED: casein kinase II subunit alpha isoform 1 [Vitis vinifera] >gi|296087330|emb|CBI33704.3| unnamed protein product [Vitis vinifera]	XP_002284333	4.62542e-171	87	429.483	244	214	B2G	lily_SG|Contig_15375	lily_SG|Contig_15375	GO:0005524	F	casein kinase alpha
lily_SG|Contig_15375	casein kinase alpha	1479	gi|225438980|ref|XP_002284333.1|PREDICTED: casein kinase II subunit alpha isoform 1 [Vitis vinifera] >gi|296087330|emb|CBI33704.3| unnamed protein product [Vitis vinifera]	XP_002284333	4.62542e-171	87	429.483	244	214	B2G	lily_SG|Contig_15375	lily_SG|Contig_15375	GO:0009069	P	casein kinase alpha
lily_SG|Contig_15380	dead box atp-dependent rna	1750	gi|225434327|ref|XP_002266157.1|PREDICTED: ATP-dependent RNA helicase DBP2 [Vitis vinifera] >gi|297745752|emb|CBI15808.3| unnamed protein product [Vitis vinifera]	XP_002266157	0	88	360.147	222	196	B2G	lily_SG|Contig_15380	lily_SG|Contig_15380	GO:0003676	F	dead box atp-dependent rna
lily_SG|Contig_15380	dead box atp-dependent rna	1750	gi|225434327|ref|XP_002266157.1|PREDICTED: ATP-dependent RNA helicase DBP2 [Vitis vinifera] >gi|297745752|emb|CBI15808.3| unnamed protein product [Vitis vinifera]	XP_002266157	0	88	360.147	222	196	B2G	lily_SG|Contig_15380	lily_SG|Contig_15380	GO:0005524	F	dead box atp-dependent rna
lily_SG|Contig_15380	dead box atp-dependent rna	1750	gi|225434327|ref|XP_002266157.1|PREDICTED: ATP-dependent RNA helicase DBP2 [Vitis vinifera] >gi|297745752|emb|CBI15808.3| unnamed protein product [Vitis vinifera]	XP_002266157	0	88	360.147	222	196	B2G	lily_SG|Contig_15380	lily_SG|Contig_15380	GO:0008026	F	dead box atp-dependent rna
lily_SG|Contig_15385	abhydrolase domain-containing protein fam108c1-like	1112	gi|225452099|ref|XP_002284149.1|PREDICTED: abhydrolase domain-containing protein FAM108B1 [Vitis vinifera] >gi|147856513|emb|CAN82502.1| hypothetical protein VITISV_029334 [Vitis vinifera]	XP_002284149	3.73882e-109	71	233.032	190	135	B2G	lily_SG|Contig_15385	lily_SG|Contig_15385	GO:0009536	C	abhydrolase domain-containing protein fam108c1-like
lily_SG|Contig_15390	udp-galactose transporter 2 isoform 1	1224	gi|225457727|ref|XP_002278064.1|PREDICTED: UDP-galactose transporter 2 isoform 1 [Vitis vinifera] >gi|297745642|emb|CBI40807.3| unnamed protein product [Vitis vinifera]	XP_002278064	1.12584e-121	77	441.81	328	254	B2G	lily_SG|Contig_15390	lily_SG|Contig_15390	GO:0015781	P	udp-galactose transporter 2 isoform 1
lily_SG|Contig_15390	udp-galactose transporter 2 isoform 1	1224	gi|225457727|ref|XP_002278064.1|PREDICTED: UDP-galactose transporter 2 isoform 1 [Vitis vinifera] >gi|297745642|emb|CBI40807.3| unnamed protein product [Vitis vinifera]	XP_002278064	1.12584e-121	77	441.81	328	254	B2G	lily_SG|Contig_15390	lily_SG|Contig_15390	GO:0015165	F	udp-galactose transporter 2 isoform 1
lily_SG|Contig_15390	udp-galactose transporter 2 isoform 1	1224	gi|225457727|ref|XP_002278064.1|PREDICTED: UDP-galactose transporter 2 isoform 1 [Vitis vinifera] >gi|297745642|emb|CBI40807.3| unnamed protein product [Vitis vinifera]	XP_002278064	1.12584e-121	77	441.81	328	254	B2G	lily_SG|Contig_15390	lily_SG|Contig_15390	GO:0016020	C	udp-galactose transporter 2 isoform 1
lily_SG|Contig_15397	uncharacterized protein loc100254207	984	gi|224122318|ref|XP_002318805.1|predicted protein [Populus trichocarpa] >gi|222859478|gb|EEE97025.1| predicted protein [Populus trichocarpa]	XP_002318805	1.82531e-49	66	201.445	215	142	B2G	lily_SG|Contig_15397	lily_SG|Contig_15397	GO:0008565	F	uncharacterized protein loc100254207
lily_SG|Contig_15397	uncharacterized protein loc100254207	984	gi|224122318|ref|XP_002318805.1|predicted protein [Populus trichocarpa] >gi|222859478|gb|EEE97025.1| predicted protein [Populus trichocarpa]	XP_002318805	1.82531e-49	66	201.445	215	142	B2G	lily_SG|Contig_15397	lily_SG|Contig_15397	GO:0044424	C	uncharacterized protein loc100254207
lily_SG|Contig_15397	uncharacterized protein loc100254207	984	gi|224122318|ref|XP_002318805.1|predicted protein [Populus trichocarpa] >gi|222859478|gb|EEE97025.1| predicted protein [Populus trichocarpa]	XP_002318805	1.82531e-49	66	201.445	215	142	B2G	lily_SG|Contig_15397	lily_SG|Contig_15397	GO:0015031	P	uncharacterized protein loc100254207
lily_SG|Contig_15397	uncharacterized protein loc100254207	984	gi|224122318|ref|XP_002318805.1|predicted protein [Populus trichocarpa] >gi|222859478|gb|EEE97025.1| predicted protein [Populus trichocarpa]	XP_002318805	1.82531e-49	66	201.445	215	142	B2G	lily_SG|Contig_15397	lily_SG|Contig_15397	GO:0016020	C	uncharacterized protein loc100254207
lily_SG|Contig_15397	uncharacterized protein loc100254207	984	gi|224122318|ref|XP_002318805.1|predicted protein [Populus trichocarpa] >gi|222859478|gb|EEE97025.1| predicted protein [Populus trichocarpa]	XP_002318805	1.82531e-49	66	201.445	215	142	B2G	lily_SG|Contig_15397	lily_SG|Contig_15397	GO:0051649	P	uncharacterized protein loc100254207
lily_SG|Contig_15401	peroxisomal biogenesis factor 11 family protein	1090	gi|357125308|ref|XP_003564336.1|PREDICTED: peroxisomal membrane protein 11-5-like [Brachypodium distachyon]	XP_003564336	2.82816e-98	88	221.09	145	128	B2G	lily_SG|Contig_15401	lily_SG|Contig_15401	GO:0042802	F	peroxisomal biogenesis factor 11 family protein
lily_SG|Contig_15401	peroxisomal biogenesis factor 11 family protein	1090	gi|357125308|ref|XP_003564336.1|PREDICTED: peroxisomal membrane protein 11-5-like [Brachypodium distachyon]	XP_003564336	2.82816e-98	88	221.09	145	128	B2G	lily_SG|Contig_15401	lily_SG|Contig_15401	GO:0005779	C	peroxisomal biogenesis factor 11 family protein
lily_SG|Contig_15401	peroxisomal biogenesis factor 11 family protein	1090	gi|357125308|ref|XP_003564336.1|PREDICTED: peroxisomal membrane protein 11-5-like [Brachypodium distachyon]	XP_003564336	2.82816e-98	88	221.09	145	128	B2G	lily_SG|Contig_15401	lily_SG|Contig_15401	GO:0016559	P	peroxisomal biogenesis factor 11 family protein
lily_SG|Contig_15405	probable receptor protein kinase tmk1-like	1219	gi|359479100|ref|XP_002274506.2|PREDICTED: probable receptor protein kinase TMK1-like [Vitis vinifera]	XP_002274506	5.26298e-71	67	273.478	261	175	B2G	lily_SG|Contig_15405	lily_SG|Contig_15405	GO:0016301	F	probable receptor protein kinase tmk1-like
lily_SG|Contig_15411	resistance to phytophthora 1 protein	801	gi|224128660|ref|XP_002320387.1|predicted protein [Populus trichocarpa] >gi|222861160|gb|EEE98702.1| predicted protein [Populus trichocarpa]	XP_002320387	4.10136e-56	82	223.016	139	114	B2G	lily_SG|Contig_15411	lily_SG|Contig_15411	GO:0010729	P	resistance to phytophthora 1 protein
lily_SG|Contig_15411	resistance to phytophthora 1 protein	801	gi|224128660|ref|XP_002320387.1|predicted protein [Populus trichocarpa] >gi|222861160|gb|EEE98702.1| predicted protein [Populus trichocarpa]	XP_002320387	4.10136e-56	82	223.016	139	114	B2G	lily_SG|Contig_15411	lily_SG|Contig_15411	GO:0002229	P	resistance to phytophthora 1 protein
lily_SG|Contig_15411	resistance to phytophthora 1 protein	801	gi|224128660|ref|XP_002320387.1|predicted protein [Populus trichocarpa] >gi|222861160|gb|EEE98702.1| predicted protein [Populus trichocarpa]	XP_002320387	4.10136e-56	82	223.016	139	114	B2G	lily_SG|Contig_15411	lily_SG|Contig_15411	GO:0009507	C	resistance to phytophthora 1 protein
lily_SG|Contig_15411	resistance to phytophthora 1 protein	801	gi|224128660|ref|XP_002320387.1|predicted protein [Populus trichocarpa] >gi|222861160|gb|EEE98702.1| predicted protein [Populus trichocarpa]	XP_002320387	4.10136e-56	82	223.016	139	114	B2G	lily_SG|Contig_15411	lily_SG|Contig_15411	GO:0016020	C	resistance to phytophthora 1 protein
lily_SG|Contig_15433	endonuclease exonuclease phosphatase family	1674	gi|242057995|ref|XP_002458143.1|hypothetical protein SORBIDRAFT_03g027610 [Sorghum bicolor] >gi|241930118|gb|EES03263.1| hypothetical protein SORBIDRAFT_03g027610 [Sorghum bicolor]	XP_002458143	1.34776e-41	84	176.407	114	96	B2G	lily_SG|Contig_15433	lily_SG|Contig_15433	GO:0005739	C	endonuclease exonuclease phosphatase family
lily_SG|Contig_15433	endonuclease exonuclease phosphatase family	1674	gi|242057995|ref|XP_002458143.1|hypothetical protein SORBIDRAFT_03g027610 [Sorghum bicolor] >gi|241930118|gb|EES03263.1| hypothetical protein SORBIDRAFT_03g027610 [Sorghum bicolor]	XP_002458143	1.34776e-41	84	176.407	114	96	B2G	lily_SG|Contig_15433	lily_SG|Contig_15433	GO:0016020	C	endonuclease exonuclease phosphatase family
lily_SG|Contig_15434	4-coumarate- ligase	708	gi|381356182|gb|AFG26324.1|4-coumarate-CoA ligase [Cinnamomum osmophloeum]	AFG26324	4.01042e-43	78	179.489	142	112	B2G	lily_SG|Contig_15434	lily_SG|Contig_15434	GO:0016207	F	4-coumarate- ligase
lily_SG|Contig_15434	4-coumarate- ligase	708	gi|381356182|gb|AFG26324.1|4-coumarate-CoA ligase [Cinnamomum osmophloeum]	AFG26324	4.01042e-43	78	179.489	142	112	B2G	lily_SG|Contig_15434	lily_SG|Contig_15434	GO:0009805	P	4-coumarate- ligase
lily_SG|Contig_15434	4-coumarate- ligase	708	gi|381356182|gb|AFG26324.1|4-coumarate-CoA ligase [Cinnamomum osmophloeum]	AFG26324	4.01042e-43	78	179.489	142	112	B2G	lily_SG|Contig_15434	lily_SG|Contig_15434	GO:0009809	P	4-coumarate- ligase
lily_SG|Contig_15434	4-coumarate- ligase	708	gi|381356182|gb|AFG26324.1|4-coumarate-CoA ligase [Cinnamomum osmophloeum]	AFG26324	4.01042e-43	78	179.489	142	112	B2G	lily_SG|Contig_15434	lily_SG|Contig_15434	GO:0009811	P	4-coumarate- ligase
lily_SG|Contig_15443	uncharacterized protein loc100259361	1215	gi|255548558|ref|XP_002515335.1|conserved hypothetical protein [Ricinus communis] >gi|223545279|gb|EEF46784.1| conserved hypothetical protein [Ricinus communis]	XP_002515335	2.47407e-115	76	223.787	169	130	B2G	lily_SG|Contig_15443	lily_SG|Contig_15443	GO:0009987	P	uncharacterized protein loc100259361
lily_SG|Contig_15443	uncharacterized protein loc100259361	1215	gi|255548558|ref|XP_002515335.1|conserved hypothetical protein [Ricinus communis] >gi|223545279|gb|EEF46784.1| conserved hypothetical protein [Ricinus communis]	XP_002515335	2.47407e-115	76	223.787	169	130	B2G	lily_SG|Contig_15443	lily_SG|Contig_15443	GO:0043229	C	uncharacterized protein loc100259361
lily_SG|Contig_15449	glutamine-dependent nad(+) synthetase-like	863	gi|357122994|ref|XP_003563198.1|PREDICTED: glutamine-dependent NAD(+) synthetase-like [Brachypodium distachyon]	XP_003563198	7.47046e-128	88	444.506	261	232	B2G	lily_SG|Contig_15449	lily_SG|Contig_15449	GO:0016810	F	glutamine-dependent nad(+) synthetase-like
lily_SG|Contig_15449	glutamine-dependent nad(+) synthetase-like	863	gi|357122994|ref|XP_003563198.1|PREDICTED: glutamine-dependent NAD(+) synthetase-like [Brachypodium distachyon]	XP_003563198	7.47046e-128	88	444.506	261	232	B2G	lily_SG|Contig_15449	lily_SG|Contig_15449	GO:0005524	F	glutamine-dependent nad(+) synthetase-like
lily_SG|Contig_15449	glutamine-dependent nad(+) synthetase-like	863	gi|357122994|ref|XP_003563198.1|PREDICTED: glutamine-dependent NAD(+) synthetase-like [Brachypodium distachyon]	XP_003563198	7.47046e-128	88	444.506	261	232	B2G	lily_SG|Contig_15449	lily_SG|Contig_15449	GO:0003952	F	glutamine-dependent nad(+) synthetase-like
lily_SG|Contig_15449	glutamine-dependent nad(+) synthetase-like	863	gi|357122994|ref|XP_003563198.1|PREDICTED: glutamine-dependent NAD(+) synthetase-like [Brachypodium distachyon]	XP_003563198	7.47046e-128	88	444.506	261	232	B2G	lily_SG|Contig_15449	lily_SG|Contig_15449	GO:0009435	P	glutamine-dependent nad(+) synthetase-like
lily_SG|Contig_15449	glutamine-dependent nad(+) synthetase-like	863	gi|357122994|ref|XP_003563198.1|PREDICTED: glutamine-dependent NAD(+) synthetase-like [Brachypodium distachyon]	XP_003563198	7.47046e-128	88	444.506	261	232	B2G	lily_SG|Contig_15449	lily_SG|Contig_15449	GO:0046497	P	glutamine-dependent nad(+) synthetase-like
lily_SG|Contig_15472	subtilisin-like protease sdd1-like	972	gi|296089234|emb|CBI39006.3|unnamed protein product [Vitis vinifera]	CBI39006	2.8592e-86	72	259.996	218	159	B2G	lily_SG|Contig_15472	lily_SG|Contig_15472	GO:0008152	P	subtilisin-like protease sdd1-like
lily_SG|Contig_15472	subtilisin-like protease sdd1-like	972	gi|296089234|emb|CBI39006.3|unnamed protein product [Vitis vinifera]	CBI39006	2.8592e-86	72	259.996	218	159	B2G	lily_SG|Contig_15472	lily_SG|Contig_15472	GO:0008236	F	subtilisin-like protease sdd1-like
lily_CK|Contig_2984	endonuclease exonuclease phosphatase family protein	423	gi|255576420|ref|XP_002529102.1|type II inositol 5-phosphatase, putative [Ricinus communis] >gi|223531453|gb|EEF33286.1| type II inositol 5-phosphatase, putative [Ricinus communis]	XP_002529102	1.09952e-34	75	150.214	116	87	B2G	lily_CK|Contig_2984	lily_CK|Contig_2984	GO:0004445	F	endonuclease exonuclease phosphatase family protein
lily_CK|Contig_2984	endonuclease exonuclease phosphatase family protein	423	gi|255576420|ref|XP_002529102.1|type II inositol 5-phosphatase, putative [Ricinus communis] >gi|223531453|gb|EEF33286.1| type II inositol 5-phosphatase, putative [Ricinus communis]	XP_002529102	1.09952e-34	75	150.214	116	87	B2G	lily_CK|Contig_2984	lily_CK|Contig_2984	GO:0004518	F	endonuclease exonuclease phosphatase family protein
lily_CK|Contig_2984	endonuclease exonuclease phosphatase family protein	423	gi|255576420|ref|XP_002529102.1|type II inositol 5-phosphatase, putative [Ricinus communis] >gi|223531453|gb|EEF33286.1| type II inositol 5-phosphatase, putative [Ricinus communis]	XP_002529102	1.09952e-34	75	150.214	116	87	B2G	lily_CK|Contig_2984	lily_CK|Contig_2984	GO:0080008	C	endonuclease exonuclease phosphatase family protein
lily_CK|Contig_2984	endonuclease exonuclease phosphatase family protein	423	gi|255576420|ref|XP_002529102.1|type II inositol 5-phosphatase, putative [Ricinus communis] >gi|223531453|gb|EEF33286.1| type II inositol 5-phosphatase, putative [Ricinus communis]	XP_002529102	1.09952e-34	75	150.214	116	87	B2G	lily_CK|Contig_2984	lily_CK|Contig_2984	GO:0046855	P	endonuclease exonuclease phosphatase family protein
lily_CK|Contig_2984	endonuclease exonuclease phosphatase family protein	423	gi|255576420|ref|XP_002529102.1|type II inositol 5-phosphatase, putative [Ricinus communis] >gi|223531453|gb|EEF33286.1| type II inositol 5-phosphatase, putative [Ricinus communis]	XP_002529102	1.09952e-34	75	150.214	116	87	B2G	lily_CK|Contig_2984	lily_CK|Contig_2984	GO:0052658	N	endonuclease exonuclease phosphatase family protein
lily_CK|Contig_2989	uncharacterized protein loc100191588 precursor	655	gi|125583978|gb|EAZ24909.1|hypothetical protein OsJ_08689 [Oryza sativa Japonica Group]	EAZ24909	8.5518e-91	85	260.381	152	130	B2G	lily_CK|Contig_2989	lily_CK|Contig_2989	GO:0009536	C	uncharacterized protein loc100191588 precursor
lily_CK|Contig_2989	uncharacterized protein loc100191588 precursor	655	gi|125583978|gb|EAZ24909.1|hypothetical protein OsJ_08689 [Oryza sativa Japonica Group]	EAZ24909	8.5518e-91	85	260.381	152	130	B2G	lily_CK|Contig_2989	lily_CK|Contig_2989	GO:0016020	C	uncharacterized protein loc100191588 precursor
lily_CK|Contig_2995	ethylene receptor-like protein 2	1379	gi|225463962|ref|XP_002270757.1|PREDICTED: protein EIN4 [Vitis vinifera]	XP_002270757	1.33841e-125	71	312.768	308	221	B2G	lily_CK|Contig_2995	lily_CK|Contig_2995	GO:0004673	F	ethylene receptor-like protein 2
lily_CK|Contig_2995	ethylene receptor-like protein 2	1379	gi|225463962|ref|XP_002270757.1|PREDICTED: protein EIN4 [Vitis vinifera]	XP_002270757	1.33841e-125	71	312.768	308	221	B2G	lily_CK|Contig_2995	lily_CK|Contig_2995	GO:0000160	P	ethylene receptor-like protein 2
lily_CK|Contig_2995	ethylene receptor-like protein 2	1379	gi|225463962|ref|XP_002270757.1|PREDICTED: protein EIN4 [Vitis vinifera]	XP_002270757	1.33841e-125	71	312.768	308	221	B2G	lily_CK|Contig_2995	lily_CK|Contig_2995	GO:0005488	F	ethylene receptor-like protein 2
lily_CK|Contig_2995	ethylene receptor-like protein 2	1379	gi|225463962|ref|XP_002270757.1|PREDICTED: protein EIN4 [Vitis vinifera]	XP_002270757	1.33841e-125	71	312.768	308	221	B2G	lily_CK|Contig_2995	lily_CK|Contig_2995	GO:0043231	C	ethylene receptor-like protein 2
lily_CK|Contig_2995	ethylene receptor-like protein 2	1379	gi|225463962|ref|XP_002270757.1|PREDICTED: protein EIN4 [Vitis vinifera]	XP_002270757	1.33841e-125	71	312.768	308	221	B2G	lily_CK|Contig_2995	lily_CK|Contig_2995	GO:0044238	P	ethylene receptor-like protein 2
lily_CK|Contig_2995	ethylene receptor-like protein 2	1379	gi|225463962|ref|XP_002270757.1|PREDICTED: protein EIN4 [Vitis vinifera]	XP_002270757	1.33841e-125	71	312.768	308	221	B2G	lily_CK|Contig_2995	lily_CK|Contig_2995	GO:0004871	F	ethylene receptor-like protein 2
lily_CK|Contig_2995	ethylene receptor-like protein 2	1379	gi|225463962|ref|XP_002270757.1|PREDICTED: protein EIN4 [Vitis vinifera]	XP_002270757	1.33841e-125	71	312.768	308	221	B2G	lily_CK|Contig_2995	lily_CK|Contig_2995	GO:0044260	P	ethylene receptor-like protein 2
lily_CK|Contig_2995	ethylene receptor-like protein 2	1379	gi|225463962|ref|XP_002270757.1|PREDICTED: protein EIN4 [Vitis vinifera]	XP_002270757	1.33841e-125	71	312.768	308	221	B2G	lily_CK|Contig_2995	lily_CK|Contig_2995	GO:0044444	C	ethylene receptor-like protein 2
lily_CK|Contig_2995	ethylene receptor-like protein 2	1379	gi|225463962|ref|XP_002270757.1|PREDICTED: protein EIN4 [Vitis vinifera]	XP_002270757	1.33841e-125	71	312.768	308	221	B2G	lily_CK|Contig_2995	lily_CK|Contig_2995	GO:0016020	C	ethylene receptor-like protein 2
lily_CK|Contig_2995	ethylene receptor-like protein 2	1379	gi|225463962|ref|XP_002270757.1|PREDICTED: protein EIN4 [Vitis vinifera]	XP_002270757	1.33841e-125	71	312.768	308	221	B2G	lily_CK|Contig_2995	lily_CK|Contig_2995	GO:0009365	C	ethylene receptor-like protein 2
lily_CK|Contig_2995	ethylene receptor-like protein 2	1379	gi|225463962|ref|XP_002270757.1|PREDICTED: protein EIN4 [Vitis vinifera]	XP_002270757	1.33841e-125	71	312.768	308	221	B2G	lily_CK|Contig_2995	lily_CK|Contig_2995	GO:0016310	P	ethylene receptor-like protein 2
lily_SG|Contig_15494	protein pir-like isoform 2	1052	gi|357114081|ref|XP_003558829.1|PREDICTED: protein PIR-like isoform 2 [Brachypodium distachyon]	XP_003558829	2.497e-124	88	450.284	290	256	B2G	lily_SG|Contig_15494	lily_SG|Contig_15494	GO:0030036	P	protein pir-like isoform 2
lily_SG|Contig_15494	protein pir-like isoform 2	1052	gi|357114081|ref|XP_003558829.1|PREDICTED: protein PIR-like isoform 2 [Brachypodium distachyon]	XP_003558829	2.497e-124	88	450.284	290	256	B2G	lily_SG|Contig_15494	lily_SG|Contig_15494	GO:0010090	P	protein pir-like isoform 2
lily_SG|Contig_15494	protein pir-like isoform 2	1052	gi|357114081|ref|XP_003558829.1|PREDICTED: protein PIR-like isoform 2 [Brachypodium distachyon]	XP_003558829	2.497e-124	88	450.284	290	256	B2G	lily_SG|Contig_15494	lily_SG|Contig_15494	GO:0005737	C	protein pir-like isoform 2
lily_SG|Contig_15512	xylem cysteine proteinase 1-like	549	gi|359491865|ref|XP_002273243.2|PREDICTED: xylem cysteine proteinase 1-like [Vitis vinifera]	XP_002273243	1.58855e-43	74	179.874	143	107	B2G	lily_SG|Contig_15512	lily_SG|Contig_15512	GO:0008233	F	xylem cysteine proteinase 1-like
lily_SG|Contig_15522	udp-glucose dehydrogenase	581	gi|297738069|emb|CBI27270.3|unnamed protein product [Vitis vinifera]	CBI27270	1.96787e-32	95	143.28	72	69	B2G	lily_SG|Contig_15522	lily_SG|Contig_15522	GO:0055114	P	udp-glucose dehydrogenase
lily_SG|Contig_15522	udp-glucose dehydrogenase	581	gi|297738069|emb|CBI27270.3|unnamed protein product [Vitis vinifera]	CBI27270	1.96787e-32	95	143.28	72	69	B2G	lily_SG|Contig_15522	lily_SG|Contig_15522	GO:0003979	F	udp-glucose dehydrogenase
lily_SG|Contig_15522	udp-glucose dehydrogenase	581	gi|297738069|emb|CBI27270.3|unnamed protein product [Vitis vinifera]	CBI27270	1.96787e-32	95	143.28	72	69	B2G	lily_SG|Contig_15522	lily_SG|Contig_15522	GO:0051287	F	udp-glucose dehydrogenase
lily_SG|Contig_15522	udp-glucose dehydrogenase	581	gi|297738069|emb|CBI27270.3|unnamed protein product [Vitis vinifera]	CBI27270	1.96787e-32	95	143.28	72	69	B2G	lily_SG|Contig_15522	lily_SG|Contig_15522	GO:0005982	P	udp-glucose dehydrogenase
lily_SG|Contig_15522	udp-glucose dehydrogenase	581	gi|297738069|emb|CBI27270.3|unnamed protein product [Vitis vinifera]	CBI27270	1.96787e-32	95	143.28	72	69	B2G	lily_SG|Contig_15522	lily_SG|Contig_15522	GO:0005985	P	udp-glucose dehydrogenase
lily_SG|Contig_15522	udp-glucose dehydrogenase	581	gi|297738069|emb|CBI27270.3|unnamed protein product [Vitis vinifera]	CBI27270	1.96787e-32	95	143.28	72	69	B2G	lily_SG|Contig_15522	lily_SG|Contig_15522	GO:0009117	P	udp-glucose dehydrogenase
lily_SG|Contig_15526	gtp-binding protein	841	gi|115439749|ref|NP_001044154.1|Os01g0732200 [Oryza sativa Japonica Group] >gi|57899709|dbj|BAD87429.1| putative GTP-binding protein [Oryza sativa Japonica Group] >gi|113533685|dbj|BAF06068.1| Os01g0732200 [Oryza sativa Japonica Group] >gi|215695283|dbj|BAG90474.1| unnamed protein product [Oryza sativa Japonica Group]	NP_001044154	7.8791e-80	93	195.282	112	105	B2G	lily_SG|Contig_15526	lily_SG|Contig_15526	GO:0005525	F	gtp-binding protein
lily_SG|Contig_15526	gtp-binding protein	841	gi|115439749|ref|NP_001044154.1|Os01g0732200 [Oryza sativa Japonica Group] >gi|57899709|dbj|BAD87429.1| putative GTP-binding protein [Oryza sativa Japonica Group] >gi|113533685|dbj|BAF06068.1| Os01g0732200 [Oryza sativa Japonica Group] >gi|215695283|dbj|BAG90474.1| unnamed protein product [Oryza sativa Japonica Group]	NP_001044154	7.8791e-80	93	195.282	112	105	B2G	lily_SG|Contig_15526	lily_SG|Contig_15526	GO:0000917	P	gtp-binding protein
lily_SG|Contig_15526	gtp-binding protein	841	gi|115439749|ref|NP_001044154.1|Os01g0732200 [Oryza sativa Japonica Group] >gi|57899709|dbj|BAD87429.1| putative GTP-binding protein [Oryza sativa Japonica Group] >gi|113533685|dbj|BAF06068.1| Os01g0732200 [Oryza sativa Japonica Group] >gi|215695283|dbj|BAG90474.1| unnamed protein product [Oryza sativa Japonica Group]	NP_001044154	7.8791e-80	93	195.282	112	105	B2G	lily_SG|Contig_15526	lily_SG|Contig_15526	GO:0005739	C	gtp-binding protein
lily_SG|Contig_15542	e3 ubiquitin-protein ligase shprh-like	815	gi|222637695|gb|EEE67827.1|hypothetical protein OsJ_25598 [Oryza sativa Japonica Group]	EEE67827	1.27867e-76	74	282.722	249	186	B2G	lily_SG|Contig_15542	lily_SG|Contig_15542	GO:0003676	F	e3 ubiquitin-protein ligase shprh-like
lily_SG|Contig_15554	nitrate transporter -like	1097	gi|356563024|ref|XP_003549766.1|PREDICTED: nitrate transporter 1.4-like [Glycine max]	XP_003549766	3.16967e-117	75	426.787	361	274	B2G	lily_SG|Contig_15554	lily_SG|Contig_15554	GO:0006810	P	nitrate transporter -like
lily_SG|Contig_15554	nitrate transporter -like	1097	gi|356563024|ref|XP_003549766.1|PREDICTED: nitrate transporter 1.4-like [Glycine max]	XP_003549766	3.16967e-117	75	426.787	361	274	B2G	lily_SG|Contig_15554	lily_SG|Contig_15554	GO:0016020	C	nitrate transporter -like
lily_SG|Contig_15570	nucleoporin autopeptidase	964	gi|225426485|ref|XP_002277144.1|PREDICTED: nuclear pore complex protein Nup98-Nup96-like isoform 1 [Vitis vinifera]	XP_002277144	9.17902e-83	67	311.997	314	212	B2G	lily_SG|Contig_15570	lily_SG|Contig_15570	GO:0005635	C	nucleoporin autopeptidase
lily_SG|Contig_15570	nucleoporin autopeptidase	964	gi|225426485|ref|XP_002277144.1|PREDICTED: nuclear pore complex protein Nup98-Nup96-like isoform 1 [Vitis vinifera]	XP_002277144	9.17902e-83	67	311.997	314	212	B2G	lily_SG|Contig_15570	lily_SG|Contig_15570	GO:0005515	F	nucleoporin autopeptidase
lily_SG|Contig_15572	nadh-dependent glutamate synthase	1992	gi|224112663|ref|XP_002332732.1|predicted protein [Populus trichocarpa] >gi|222837542|gb|EEE75907.1| predicted protein [Populus trichocarpa]	XP_002332732	0	78	362.459	274	215	B2G	lily_SG|Contig_15572	lily_SG|Contig_15572	GO:0045181	F	nadh-dependent glutamate synthase
lily_SG|Contig_15572	nadh-dependent glutamate synthase	1992	gi|224112663|ref|XP_002332732.1|predicted protein [Populus trichocarpa] >gi|222837542|gb|EEE75907.1| predicted protein [Populus trichocarpa]	XP_002332732	0	78	362.459	274	215	B2G	lily_SG|Contig_15572	lily_SG|Contig_15572	GO:0051536	F	nadh-dependent glutamate synthase
lily_SG|Contig_15572	nadh-dependent glutamate synthase	1992	gi|224112663|ref|XP_002332732.1|predicted protein [Populus trichocarpa] >gi|222837542|gb|EEE75907.1| predicted protein [Populus trichocarpa]	XP_002332732	0	78	362.459	274	215	B2G	lily_SG|Contig_15572	lily_SG|Contig_15572	GO:0046872	F	nadh-dependent glutamate synthase
lily_SG|Contig_15572	nadh-dependent glutamate synthase	1992	gi|224112663|ref|XP_002332732.1|predicted protein [Populus trichocarpa] >gi|222837542|gb|EEE75907.1| predicted protein [Populus trichocarpa]	XP_002332732	0	78	362.459	274	215	B2G	lily_SG|Contig_15572	lily_SG|Contig_15572	GO:0006537	P	nadh-dependent glutamate synthase
lily_SG|Contig_15572	nadh-dependent glutamate synthase	1992	gi|224112663|ref|XP_002332732.1|predicted protein [Populus trichocarpa] >gi|222837542|gb|EEE75907.1| predicted protein [Populus trichocarpa]	XP_002332732	0	78	362.459	274	215	B2G	lily_SG|Contig_15572	lily_SG|Contig_15572	GO:0000166	F	nadh-dependent glutamate synthase
lily_SG|Contig_15572	nadh-dependent glutamate synthase	1992	gi|224112663|ref|XP_002332732.1|predicted protein [Populus trichocarpa] >gi|222837542|gb|EEE75907.1| predicted protein [Populus trichocarpa]	XP_002332732	0	78	362.459	274	215	B2G	lily_SG|Contig_15572	lily_SG|Contig_15572	GO:0050662	F	nadh-dependent glutamate synthase
lily_SG|Contig_15572	nadh-dependent glutamate synthase	1992	gi|224112663|ref|XP_002332732.1|predicted protein [Populus trichocarpa] >gi|222837542|gb|EEE75907.1| predicted protein [Populus trichocarpa]	XP_002332732	0	78	362.459	274	215	B2G	lily_SG|Contig_15572	lily_SG|Contig_15572	GO:0009507	C	nadh-dependent glutamate synthase
lily_SG|Contig_15572	nadh-dependent glutamate synthase	1992	gi|224112663|ref|XP_002332732.1|predicted protein [Populus trichocarpa] >gi|222837542|gb|EEE75907.1| predicted protein [Populus trichocarpa]	XP_002332732	0	78	362.459	274	215	B2G	lily_SG|Contig_15572	lily_SG|Contig_15572	GO:0006118	P	nadh-dependent glutamate synthase
lily_SG|Contig_15577	dead box atp-dependent rna	2268	gi|225450401|ref|XP_002278318.1|PREDICTED: DEAD-box ATP-dependent RNA helicase 3, chloroplastic [Vitis vinifera] >gi|296089875|emb|CBI39694.3| unnamed protein product [Vitis vinifera]	XP_002278318	0	86	999.964	657	567	B2G	lily_SG|Contig_15577	lily_SG|Contig_15577	GO:0008026	F	dead box atp-dependent rna
lily_SG|Contig_15577	dead box atp-dependent rna	2268	gi|225450401|ref|XP_002278318.1|PREDICTED: DEAD-box ATP-dependent RNA helicase 3, chloroplastic [Vitis vinifera] >gi|296089875|emb|CBI39694.3| unnamed protein product [Vitis vinifera]	XP_002278318	0	86	999.964	657	567	B2G	lily_SG|Contig_15577	lily_SG|Contig_15577	GO:0003723	F	dead box atp-dependent rna
lily_SG|Contig_15577	dead box atp-dependent rna	2268	gi|225450401|ref|XP_002278318.1|PREDICTED: DEAD-box ATP-dependent RNA helicase 3, chloroplastic [Vitis vinifera] >gi|296089875|emb|CBI39694.3| unnamed protein product [Vitis vinifera]	XP_002278318	0	86	999.964	657	567	B2G	lily_SG|Contig_15577	lily_SG|Contig_15577	GO:0005524	F	dead box atp-dependent rna
lily_SG|Contig_15577	dead box atp-dependent rna	2268	gi|225450401|ref|XP_002278318.1|PREDICTED: DEAD-box ATP-dependent RNA helicase 3, chloroplastic [Vitis vinifera] >gi|296089875|emb|CBI39694.3| unnamed protein product [Vitis vinifera]	XP_002278318	0	86	999.964	657	567	B2G	lily_SG|Contig_15577	lily_SG|Contig_15577	GO:0009570	C	dead box atp-dependent rna
lily_SG|Contig_15577	dead box atp-dependent rna	2268	gi|225450401|ref|XP_002278318.1|PREDICTED: DEAD-box ATP-dependent RNA helicase 3, chloroplastic [Vitis vinifera] >gi|296089875|emb|CBI39694.3| unnamed protein product [Vitis vinifera]	XP_002278318	0	86	999.964	657	567	B2G	lily_SG|Contig_15577	lily_SG|Contig_15577	GO:0016020	C	dead box atp-dependent rna
lily_SG|Contig_15577	dead box atp-dependent rna	2268	gi|225450401|ref|XP_002278318.1|PREDICTED: DEAD-box ATP-dependent RNA helicase 3, chloroplastic [Vitis vinifera] >gi|296089875|emb|CBI39694.3| unnamed protein product [Vitis vinifera]	XP_002278318	0	86	999.964	657	567	B2G	lily_SG|Contig_15577	lily_SG|Contig_15577	GO:0005634	C	dead box atp-dependent rna
lily_SG|Contig_15577	dead box atp-dependent rna	2268	gi|225450401|ref|XP_002278318.1|PREDICTED: DEAD-box ATP-dependent RNA helicase 3, chloroplastic [Vitis vinifera] >gi|296089875|emb|CBI39694.3| unnamed protein product [Vitis vinifera]	XP_002278318	0	86	999.964	657	567	B2G	lily_SG|Contig_15577	lily_SG|Contig_15577	GO:0008270	F	dead box atp-dependent rna
lily_SG|Contig_15589	dead box rna helicase	1427	gi|302784512|ref|XP_002974028.1|hypothetical protein SELMODRAFT_874 [Selaginella moellendorffii] >gi|300158360|gb|EFJ24983.1| hypothetical protein SELMODRAFT_874 [Selaginella moellendorffii]	XP_002974028	8.15782e-102	82	205.297	146	121	B2G	lily_SG|Contig_15589	lily_SG|Contig_15589	GO:0005730	C	dead box rna helicase
lily_SG|Contig_15589	dead box rna helicase	1427	gi|302784512|ref|XP_002974028.1|hypothetical protein SELMODRAFT_874 [Selaginella moellendorffii] >gi|300158360|gb|EFJ24983.1| hypothetical protein SELMODRAFT_874 [Selaginella moellendorffii]	XP_002974028	8.15782e-102	82	205.297	146	121	B2G	lily_SG|Contig_15589	lily_SG|Contig_15589	GO:0008026	F	dead box rna helicase
lily_SG|Contig_15589	dead box rna helicase	1427	gi|302784512|ref|XP_002974028.1|hypothetical protein SELMODRAFT_874 [Selaginella moellendorffii] >gi|300158360|gb|EFJ24983.1| hypothetical protein SELMODRAFT_874 [Selaginella moellendorffii]	XP_002974028	8.15782e-102	82	205.297	146	121	B2G	lily_SG|Contig_15589	lily_SG|Contig_15589	GO:0003723	F	dead box rna helicase
lily_SG|Contig_15589	dead box rna helicase	1427	gi|302784512|ref|XP_002974028.1|hypothetical protein SELMODRAFT_874 [Selaginella moellendorffii] >gi|300158360|gb|EFJ24983.1| hypothetical protein SELMODRAFT_874 [Selaginella moellendorffii]	XP_002974028	8.15782e-102	82	205.297	146	121	B2G	lily_SG|Contig_15589	lily_SG|Contig_15589	GO:0005524	F	dead box rna helicase
lily_SG|Contig_15589	dead box rna helicase	1427	gi|302784512|ref|XP_002974028.1|hypothetical protein SELMODRAFT_874 [Selaginella moellendorffii] >gi|300158360|gb|EFJ24983.1| hypothetical protein SELMODRAFT_874 [Selaginella moellendorffii]	XP_002974028	8.15782e-102	82	205.297	146	121	B2G	lily_SG|Contig_15589	lily_SG|Contig_15589	GO:0006364	P	dead box rna helicase
lily_SG|Contig_15607	chd3-type chromatin-remodeling factor pickle-like	1836	gi|359475843|ref|XP_002282918.2|PREDICTED: CHD3-type chromatin-remodeling factor PICKLE-like [Vitis vinifera]	XP_002282918	6.16354e-158	68	502.286	495	339	B2G	lily_SG|Contig_15607	lily_SG|Contig_15607	GO:0046872	F	chd3-type chromatin-remodeling factor pickle-like
lily_SG|Contig_15607	chd3-type chromatin-remodeling factor pickle-like	1836	gi|359475843|ref|XP_002282918.2|PREDICTED: CHD3-type chromatin-remodeling factor PICKLE-like [Vitis vinifera]	XP_002282918	6.16354e-158	68	502.286	495	339	B2G	lily_SG|Contig_15607	lily_SG|Contig_15607	GO:0003824	F	chd3-type chromatin-remodeling factor pickle-like
lily_SG|Contig_15610	cbl-interacting serine threonine-protein	1765	gi|225435981|ref|XP_002271894.1|PREDICTED: CBL-interacting serine/threonine-protein kinase 3 [Vitis vinifera] >gi|229609837|gb|ACQ83534.1| CBL-interacting protein kinase 18 [Vitis vinifera] >gi|296083952|emb|CBI24340.3| unnamed protein product [Vitis vinifera]	XP_002271894	0	86	222.631	138	120	B2G	lily_SG|Contig_15610	lily_SG|Contig_15610	GO:0005737	C	cbl-interacting serine threonine-protein
lily_SG|Contig_15610	cbl-interacting serine threonine-protein	1765	gi|225435981|ref|XP_002271894.1|PREDICTED: CBL-interacting serine/threonine-protein kinase 3 [Vitis vinifera] >gi|229609837|gb|ACQ83534.1| CBL-interacting protein kinase 18 [Vitis vinifera] >gi|296083952|emb|CBI24340.3| unnamed protein product [Vitis vinifera]	XP_002271894	0	86	222.631	138	120	B2G	lily_SG|Contig_15610	lily_SG|Contig_15610	GO:0004683	F	cbl-interacting serine threonine-protein
lily_SG|Contig_15610	cbl-interacting serine threonine-protein	1765	gi|225435981|ref|XP_002271894.1|PREDICTED: CBL-interacting serine/threonine-protein kinase 3 [Vitis vinifera] >gi|229609837|gb|ACQ83534.1| CBL-interacting protein kinase 18 [Vitis vinifera] >gi|296083952|emb|CBI24340.3| unnamed protein product [Vitis vinifera]	XP_002271894	0	86	222.631	138	120	B2G	lily_SG|Contig_15610	lily_SG|Contig_15610	GO:0009628	P	cbl-interacting serine threonine-protein
lily_SG|Contig_15610	cbl-interacting serine threonine-protein	1765	gi|225435981|ref|XP_002271894.1|PREDICTED: CBL-interacting serine/threonine-protein kinase 3 [Vitis vinifera] >gi|229609837|gb|ACQ83534.1| CBL-interacting protein kinase 18 [Vitis vinifera] >gi|296083952|emb|CBI24340.3| unnamed protein product [Vitis vinifera]	XP_002271894	0	86	222.631	138	120	B2G	lily_SG|Contig_15610	lily_SG|Contig_15610	GO:0006468	P	cbl-interacting serine threonine-protein
lily_SG|Contig_15610	cbl-interacting serine threonine-protein	1765	gi|225435981|ref|XP_002271894.1|PREDICTED: CBL-interacting serine/threonine-protein kinase 3 [Vitis vinifera] >gi|229609837|gb|ACQ83534.1| CBL-interacting protein kinase 18 [Vitis vinifera] >gi|296083952|emb|CBI24340.3| unnamed protein product [Vitis vinifera]	XP_002271894	0	86	222.631	138	120	B2G	lily_SG|Contig_15610	lily_SG|Contig_15610	GO:0005524	F	cbl-interacting serine threonine-protein
lily_SG|Contig_15610	cbl-interacting serine threonine-protein	1765	gi|225435981|ref|XP_002271894.1|PREDICTED: CBL-interacting serine/threonine-protein kinase 3 [Vitis vinifera] >gi|229609837|gb|ACQ83534.1| CBL-interacting protein kinase 18 [Vitis vinifera] >gi|296083952|emb|CBI24340.3| unnamed protein product [Vitis vinifera]	XP_002271894	0	86	222.631	138	120	B2G	lily_SG|Contig_15610	lily_SG|Contig_15610	GO:0009737	P	cbl-interacting serine threonine-protein
lily_SG|Contig_15610	cbl-interacting serine threonine-protein	1765	gi|225435981|ref|XP_002271894.1|PREDICTED: CBL-interacting serine/threonine-protein kinase 3 [Vitis vinifera] >gi|229609837|gb|ACQ83534.1| CBL-interacting protein kinase 18 [Vitis vinifera] >gi|296083952|emb|CBI24340.3| unnamed protein product [Vitis vinifera]	XP_002271894	0	86	222.631	138	120	B2G	lily_SG|Contig_15610	lily_SG|Contig_15610	GO:0007165	P	cbl-interacting serine threonine-protein
lily_SG|Contig_15610	cbl-interacting serine threonine-protein	1765	gi|225435981|ref|XP_002271894.1|PREDICTED: CBL-interacting serine/threonine-protein kinase 3 [Vitis vinifera] >gi|229609837|gb|ACQ83534.1| CBL-interacting protein kinase 18 [Vitis vinifera] >gi|296083952|emb|CBI24340.3| unnamed protein product [Vitis vinifera]	XP_002271894	0	86	222.631	138	120	B2G	lily_SG|Contig_15610	lily_SG|Contig_15610	GO:0009735	P	cbl-interacting serine threonine-protein
lily_SG|Contig_15610	cbl-interacting serine threonine-protein	1765	gi|225435981|ref|XP_002271894.1|PREDICTED: CBL-interacting serine/threonine-protein kinase 3 [Vitis vinifera] >gi|229609837|gb|ACQ83534.1| CBL-interacting protein kinase 18 [Vitis vinifera] >gi|296083952|emb|CBI24340.3| unnamed protein product [Vitis vinifera]	XP_002271894	0	86	222.631	138	120	B2G	lily_SG|Contig_15610	lily_SG|Contig_15610	GO:0005634	C	cbl-interacting serine threonine-protein
lily_SG|Contig_15610	cbl-interacting serine threonine-protein	1765	gi|225435981|ref|XP_002271894.1|PREDICTED: CBL-interacting serine/threonine-protein kinase 3 [Vitis vinifera] >gi|229609837|gb|ACQ83534.1| CBL-interacting protein kinase 18 [Vitis vinifera] >gi|296083952|emb|CBI24340.3| unnamed protein product [Vitis vinifera]	XP_002271894	0	86	222.631	138	120	B2G	lily_SG|Contig_15610	lily_SG|Contig_15610	GO:0009069	P	cbl-interacting serine threonine-protein
lily_SG|Contig_15621	pectin methylesterase	2059	gi|229814830|gb|ACQ85264.1|pectin methylesterase [Musa acuminata AAA Group]	ACQ85264	0	86	521.161	319	275	B2G	lily_SG|Contig_15621	lily_SG|Contig_15621	GO:0009624	P	pectin methylesterase
lily_SG|Contig_15621	pectin methylesterase	2059	gi|229814830|gb|ACQ85264.1|pectin methylesterase [Musa acuminata AAA Group]	ACQ85264	0	86	521.161	319	275	B2G	lily_SG|Contig_15621	lily_SG|Contig_15621	GO:0009505	C	pectin methylesterase
lily_SG|Contig_15621	pectin methylesterase	2059	gi|229814830|gb|ACQ85264.1|pectin methylesterase [Musa acuminata AAA Group]	ACQ85264	0	86	521.161	319	275	B2G	lily_SG|Contig_15621	lily_SG|Contig_15621	GO:0042545	P	pectin methylesterase
lily_SG|Contig_15621	pectin methylesterase	2059	gi|229814830|gb|ACQ85264.1|pectin methylesterase [Musa acuminata AAA Group]	ACQ85264	0	86	521.161	319	275	B2G	lily_SG|Contig_15621	lily_SG|Contig_15621	GO:0016023	C	pectin methylesterase
lily_SG|Contig_15621	pectin methylesterase	2059	gi|229814830|gb|ACQ85264.1|pectin methylesterase [Musa acuminata AAA Group]	ACQ85264	0	86	521.161	319	275	B2G	lily_SG|Contig_15621	lily_SG|Contig_15621	GO:0005886	C	pectin methylesterase
lily_SG|Contig_15621	pectin methylesterase	2059	gi|229814830|gb|ACQ85264.1|pectin methylesterase [Musa acuminata AAA Group]	ACQ85264	0	86	521.161	319	275	B2G	lily_SG|Contig_15621	lily_SG|Contig_15621	GO:0030599	F	pectin methylesterase
lily_SG|Contig_15621	pectin methylesterase	2059	gi|229814830|gb|ACQ85264.1|pectin methylesterase [Musa acuminata AAA Group]	ACQ85264	0	86	521.161	319	275	B2G	lily_SG|Contig_15621	lily_SG|Contig_15621	GO:0045330	F	pectin methylesterase
lily_SG|Contig_15621	pectin methylesterase	2059	gi|229814830|gb|ACQ85264.1|pectin methylesterase [Musa acuminata AAA Group]	ACQ85264	0	86	521.161	319	275	B2G	lily_SG|Contig_15621	lily_SG|Contig_15621	GO:0004857	F	pectin methylesterase
lily_SG|Contig_15621	pectin methylesterase	2059	gi|229814830|gb|ACQ85264.1|pectin methylesterase [Musa acuminata AAA Group]	ACQ85264	0	86	521.161	319	275	B2G	lily_SG|Contig_15621	lily_SG|Contig_15621	GO:0043086	P	pectin methylesterase
lily_SG|Contig_15621	pectin methylesterase	2059	gi|229814830|gb|ACQ85264.1|pectin methylesterase [Musa acuminata AAA Group]	ACQ85264	0	86	521.161	319	275	B2G	lily_SG|Contig_15621	lily_SG|Contig_15621	GO:0048046	C	pectin methylesterase
lily_SG|Contig_15621	pectin methylesterase	2059	gi|229814830|gb|ACQ85264.1|pectin methylesterase [Musa acuminata AAA Group]	ACQ85264	0	86	521.161	319	275	B2G	lily_SG|Contig_15621	lily_SG|Contig_15621	GO:0005982	P	pectin methylesterase
lily_SG|Contig_15621	pectin methylesterase	2059	gi|229814830|gb|ACQ85264.1|pectin methylesterase [Musa acuminata AAA Group]	ACQ85264	0	86	521.161	319	275	B2G	lily_SG|Contig_15621	lily_SG|Contig_15621	GO:0005985	P	pectin methylesterase
lily_SG|Contig_15624	signal peptide	940	gi|62701920|gb|AAX92993.1|signal peptide peptidase, putative [Oryza sativa Japonica Group] >gi|77550327|gb|ABA93124.1| signal peptide peptidase family protein, expressed [Oryza sativa Japonica Group] >gi|108864334|gb|ABG22469.1| signal peptide peptidase family protein, expressed [Oryza sativa Japonica Group] >gi|218185664|gb|EEC68091.1| hypothetical protein OsI_35966 [Oryza sativa Indica Group] >…	AAX92993	6.47155e-79	82	288.886	191	158	B2G	lily_SG|Contig_15624	lily_SG|Contig_15624	GO:0016023	C	signal peptide
lily_SG|Contig_15624	signal peptide	940	gi|62701920|gb|AAX92993.1|signal peptide peptidase, putative [Oryza sativa Japonica Group] >gi|77550327|gb|ABA93124.1| signal peptide peptidase family protein, expressed [Oryza sativa Japonica Group] >gi|108864334|gb|ABG22469.1| signal peptide peptidase family protein, expressed [Oryza sativa Japonica Group] >gi|218185664|gb|EEC68091.1| hypothetical protein OsI_35966 [Oryza sativa Indica Group] >…	AAX92993	6.47155e-79	82	288.886	191	158	B2G	lily_SG|Contig_15624	lily_SG|Contig_15624	GO:0016021	C	signal peptide
lily_SG|Contig_15624	signal peptide	940	gi|62701920|gb|AAX92993.1|signal peptide peptidase, putative [Oryza sativa Japonica Group] >gi|77550327|gb|ABA93124.1| signal peptide peptidase family protein, expressed [Oryza sativa Japonica Group] >gi|108864334|gb|ABG22469.1| signal peptide peptidase family protein, expressed [Oryza sativa Japonica Group] >gi|218185664|gb|EEC68091.1| hypothetical protein OsI_35966 [Oryza sativa Indica Group] >…	AAX92993	6.47155e-79	82	288.886	191	158	B2G	lily_SG|Contig_15624	lily_SG|Contig_15624	GO:0004190	F	signal peptide
lily_SG|Contig_15624	signal peptide	940	gi|62701920|gb|AAX92993.1|signal peptide peptidase, putative [Oryza sativa Japonica Group] >gi|77550327|gb|ABA93124.1| signal peptide peptidase family protein, expressed [Oryza sativa Japonica Group] >gi|108864334|gb|ABG22469.1| signal peptide peptidase family protein, expressed [Oryza sativa Japonica Group] >gi|218185664|gb|EEC68091.1| hypothetical protein OsI_35966 [Oryza sativa Indica Group] >…	AAX92993	6.47155e-79	82	288.886	191	158	B2G	lily_SG|Contig_15624	lily_SG|Contig_15624	GO:0005886	C	signal peptide
lily_SG|Contig_15628	dicarboxylate transport	1239	gi|22121982|gb|AAM89397.1|glutamate/malate translocator [Nicotiana tabacum]	AAM89397	1.91786e-162	89	314.694	184	164	B2G	lily_SG|Contig_15628	lily_SG|Contig_15628	GO:0015367	F	dicarboxylate transport
lily_SG|Contig_15628	dicarboxylate transport	1239	gi|22121982|gb|AAM89397.1|glutamate/malate translocator [Nicotiana tabacum]	AAM89397	1.91786e-162	89	314.694	184	164	B2G	lily_SG|Contig_15628	lily_SG|Contig_15628	GO:0009624	P	dicarboxylate transport
lily_SG|Contig_15628	dicarboxylate transport	1239	gi|22121982|gb|AAM89397.1|glutamate/malate translocator [Nicotiana tabacum]	AAM89397	1.91786e-162	89	314.694	184	164	B2G	lily_SG|Contig_15628	lily_SG|Contig_15628	GO:0009941	C	dicarboxylate transport
lily_SG|Contig_15628	dicarboxylate transport	1239	gi|22121982|gb|AAM89397.1|glutamate/malate translocator [Nicotiana tabacum]	AAM89397	1.91786e-162	89	314.694	184	164	B2G	lily_SG|Contig_15628	lily_SG|Contig_15628	GO:0055085	P	dicarboxylate transport
lily_SG|Contig_15628	dicarboxylate transport	1239	gi|22121982|gb|AAM89397.1|glutamate/malate translocator [Nicotiana tabacum]	AAM89397	1.91786e-162	89	314.694	184	164	B2G	lily_SG|Contig_15628	lily_SG|Contig_15628	GO:0015743	P	dicarboxylate transport
lily_SG|Contig_15628	dicarboxylate transport	1239	gi|22121982|gb|AAM89397.1|glutamate/malate translocator [Nicotiana tabacum]	AAM89397	1.91786e-162	89	314.694	184	164	B2G	lily_SG|Contig_15628	lily_SG|Contig_15628	GO:0009534	C	dicarboxylate transport
lily_SG|Contig_15628	dicarboxylate transport	1239	gi|22121982|gb|AAM89397.1|glutamate/malate translocator [Nicotiana tabacum]	AAM89397	1.91786e-162	89	314.694	184	164	B2G	lily_SG|Contig_15628	lily_SG|Contig_15628	GO:0016020	C	dicarboxylate transport
lily_SG|Contig_15628	dicarboxylate transport	1239	gi|22121982|gb|AAM89397.1|glutamate/malate translocator [Nicotiana tabacum]	AAM89397	1.91786e-162	89	314.694	184	164	B2G	lily_SG|Contig_15628	lily_SG|Contig_15628	GO:0006814	P	dicarboxylate transport
lily_SG|Contig_15628	dicarboxylate transport	1239	gi|22121982|gb|AAM89397.1|glutamate/malate translocator [Nicotiana tabacum]	AAM89397	1.91786e-162	89	314.694	184	164	B2G	lily_SG|Contig_15628	lily_SG|Contig_15628	GO:0006820	P	dicarboxylate transport
lily_SG|Contig_15632	rna polymerase sigma factor	1878	gi|296090195|emb|CBI40014.3|unnamed protein product [Vitis vinifera]	CBI40014	1.29592e-104	74	385.956	324	241	B2G	lily_SG|Contig_15632	lily_SG|Contig_15632	GO:0009416	P	rna polymerase sigma factor
lily_SG|Contig_15632	rna polymerase sigma factor	1878	gi|296090195|emb|CBI40014.3|unnamed protein product [Vitis vinifera]	CBI40014	1.29592e-104	74	385.956	324	241	B2G	lily_SG|Contig_15632	lily_SG|Contig_15632	GO:0009536	C	rna polymerase sigma factor
lily_SG|Contig_15632	rna polymerase sigma factor	1878	gi|296090195|emb|CBI40014.3|unnamed protein product [Vitis vinifera]	CBI40014	1.29592e-104	74	385.956	324	241	B2G	lily_SG|Contig_15632	lily_SG|Contig_15632	GO:0006351	P	rna polymerase sigma factor
lily_SG|Contig_15656	uncharacterized protein	1380	gi|225439462|ref|XP_002268305.1|PREDICTED: uncharacterized protein LOC100257554 [Vitis vinifera] >gi|297735626|emb|CBI18120.3| unnamed protein product [Vitis vinifera]	XP_002268305	7.18369e-175	89	367.851	209	188	B2G	lily_SG|Contig_15656	lily_SG|Contig_15656	GO:0009941	C	uncharacterized protein
lily_SG|Contig_15657	atp-dependent rna helicase-like protein	706	gi|297744006|emb|CBI36976.3|unnamed protein product [Vitis vinifera]	CBI36976	1.06617e-88	80	330.872	231	186	B2G	lily_SG|Contig_15657	lily_SG|Contig_15657	GO:0005730	C	atp-dependent rna helicase-like protein
lily_SG|Contig_15657	atp-dependent rna helicase-like protein	706	gi|297744006|emb|CBI36976.3|unnamed protein product [Vitis vinifera]	CBI36976	1.06617e-88	80	330.872	231	186	B2G	lily_SG|Contig_15657	lily_SG|Contig_15657	GO:0009941	C	atp-dependent rna helicase-like protein
lily_SG|Contig_15657	atp-dependent rna helicase-like protein	706	gi|297744006|emb|CBI36976.3|unnamed protein product [Vitis vinifera]	CBI36976	1.06617e-88	80	330.872	231	186	B2G	lily_SG|Contig_15657	lily_SG|Contig_15657	GO:0008026	F	atp-dependent rna helicase-like protein
lily_SG|Contig_15657	atp-dependent rna helicase-like protein	706	gi|297744006|emb|CBI36976.3|unnamed protein product [Vitis vinifera]	CBI36976	1.06617e-88	80	330.872	231	186	B2G	lily_SG|Contig_15657	lily_SG|Contig_15657	GO:0003676	F	atp-dependent rna helicase-like protein
lily_SG|Contig_15657	atp-dependent rna helicase-like protein	706	gi|297744006|emb|CBI36976.3|unnamed protein product [Vitis vinifera]	CBI36976	1.06617e-88	80	330.872	231	186	B2G	lily_SG|Contig_15657	lily_SG|Contig_15657	GO:0005524	F	atp-dependent rna helicase-like protein
lily_SG|Contig_15657	atp-dependent rna helicase-like protein	706	gi|297744006|emb|CBI36976.3|unnamed protein product [Vitis vinifera]	CBI36976	1.06617e-88	80	330.872	231	186	B2G	lily_SG|Contig_15657	lily_SG|Contig_15657	GO:0016020	C	atp-dependent rna helicase-like protein
lily_SG|Contig_15662	biotin carboxyl carrier protein subunit of of het-accase	1124	gi|255570278|ref|XP_002526099.1|Biotin carboxyl carrier protein subunit of of Het-ACCase (BCCP2) [Ricinus communis] >gi|223534596|gb|EEF36293.1| Biotin carboxyl carrier protein subunit of of Het-ACCase (BCCP2) [Ricinus communis]	XP_002526099	1.82261e-20	93	76.2554	43	40	B2G	lily_SG|Contig_15662	lily_SG|Contig_15662	GO:0009317	C	biotin carboxyl carrier protein subunit of of het-accase
lily_SG|Contig_15662	biotin carboxyl carrier protein subunit of of het-accase	1124	gi|255570278|ref|XP_002526099.1|Biotin carboxyl carrier protein subunit of of Het-ACCase (BCCP2) [Ricinus communis] >gi|223534596|gb|EEF36293.1| Biotin carboxyl carrier protein subunit of of Het-ACCase (BCCP2) [Ricinus communis]	XP_002526099	1.82261e-20	93	76.2554	43	40	B2G	lily_SG|Contig_15662	lily_SG|Contig_15662	GO:0006633	P	biotin carboxyl carrier protein subunit of of het-accase
lily_SG|Contig_15662	biotin carboxyl carrier protein subunit of of het-accase	1124	gi|255570278|ref|XP_002526099.1|Biotin carboxyl carrier protein subunit of of Het-ACCase (BCCP2) [Ricinus communis] >gi|223534596|gb|EEF36293.1| Biotin carboxyl carrier protein subunit of of Het-ACCase (BCCP2) [Ricinus communis]	XP_002526099	1.82261e-20	93	76.2554	43	40	B2G	lily_SG|Contig_15662	lily_SG|Contig_15662	GO:0003989	F	biotin carboxyl carrier protein subunit of of het-accase
lily_SG|Contig_15662	biotin carboxyl carrier protein subunit of of het-accase	1124	gi|255570278|ref|XP_002526099.1|Biotin carboxyl carrier protein subunit of of Het-ACCase (BCCP2) [Ricinus communis] >gi|223534596|gb|EEF36293.1| Biotin carboxyl carrier protein subunit of of Het-ACCase (BCCP2) [Ricinus communis]	XP_002526099	1.82261e-20	93	76.2554	43	40	B2G	lily_SG|Contig_15662	lily_SG|Contig_15662	GO:0006090	P	biotin carboxyl carrier protein subunit of of het-accase
lily_SG|Contig_15680	dead box atp-dependent rna	1042	gi|225455822|ref|XP_002275026.1|PREDICTED: DEAD-box ATP-dependent RNA helicase 51-like isoform 1 [Vitis vinifera]	XP_002275026	3.69587e-103	94	306.605	170	160	B2G	lily_SG|Contig_15680	lily_SG|Contig_15680	GO:0005730	C	dead box atp-dependent rna
lily_SG|Contig_15680	dead box atp-dependent rna	1042	gi|225455822|ref|XP_002275026.1|PREDICTED: DEAD-box ATP-dependent RNA helicase 51-like isoform 1 [Vitis vinifera]	XP_002275026	3.69587e-103	94	306.605	170	160	B2G	lily_SG|Contig_15680	lily_SG|Contig_15680	GO:0008026	F	dead box atp-dependent rna
lily_SG|Contig_15680	dead box atp-dependent rna	1042	gi|225455822|ref|XP_002275026.1|PREDICTED: DEAD-box ATP-dependent RNA helicase 51-like isoform 1 [Vitis vinifera]	XP_002275026	3.69587e-103	94	306.605	170	160	B2G	lily_SG|Contig_15680	lily_SG|Contig_15680	GO:0003676	F	dead box atp-dependent rna
lily_SG|Contig_15680	dead box atp-dependent rna	1042	gi|225455822|ref|XP_002275026.1|PREDICTED: DEAD-box ATP-dependent RNA helicase 51-like isoform 1 [Vitis vinifera]	XP_002275026	3.69587e-103	94	306.605	170	160	B2G	lily_SG|Contig_15680	lily_SG|Contig_15680	GO:0005524	F	dead box atp-dependent rna
lily_SG|Contig_15684	gonidia forming protein	934	gi|31442292|dbj|BAC77346.1|gonidia forming protein GlsA [Lilium longiflorum]	BAC77346	1.22965e-84	68	318.161	268	184	B2G	lily_SG|Contig_15684	lily_SG|Contig_15684	GO:0005488	F	gonidia forming protein
lily_SG|Contig_15691	dna binding	863	gi|255538288|ref|XP_002510209.1|DNA binding protein, putative [Ricinus communis] >gi|223550910|gb|EEF52396.1| DNA binding protein, putative [Ricinus communis]	XP_002510209	8.24048e-42	86	161.384	107	93	B2G	lily_SG|Contig_15691	lily_SG|Contig_15691	GO:0009414	P	dna binding
lily_SG|Contig_15691	dna binding	863	gi|255538288|ref|XP_002510209.1|DNA binding protein, putative [Ricinus communis] >gi|223550910|gb|EEF52396.1| DNA binding protein, putative [Ricinus communis]	XP_002510209	8.24048e-42	86	161.384	107	93	B2G	lily_SG|Contig_15691	lily_SG|Contig_15691	GO:0009651	P	dna binding
lily_SG|Contig_15691	dna binding	863	gi|255538288|ref|XP_002510209.1|DNA binding protein, putative [Ricinus communis] >gi|223550910|gb|EEF52396.1| DNA binding protein, putative [Ricinus communis]	XP_002510209	8.24048e-42	86	161.384	107	93	B2G	lily_SG|Contig_15691	lily_SG|Contig_15691	GO:0006355	P	dna binding
lily_SG|Contig_15691	dna binding	863	gi|255538288|ref|XP_002510209.1|DNA binding protein, putative [Ricinus communis] >gi|223550910|gb|EEF52396.1| DNA binding protein, putative [Ricinus communis]	XP_002510209	8.24048e-42	86	161.384	107	93	B2G	lily_SG|Contig_15691	lily_SG|Contig_15691	GO:0043565	F	dna binding
lily_SG|Contig_15691	dna binding	863	gi|255538288|ref|XP_002510209.1|DNA binding protein, putative [Ricinus communis] >gi|223550910|gb|EEF52396.1| DNA binding protein, putative [Ricinus communis]	XP_002510209	8.24048e-42	86	161.384	107	93	B2G	lily_SG|Contig_15691	lily_SG|Contig_15691	GO:0010255	P	dna binding
lily_SG|Contig_15691	dna binding	863	gi|255538288|ref|XP_002510209.1|DNA binding protein, putative [Ricinus communis] >gi|223550910|gb|EEF52396.1| DNA binding protein, putative [Ricinus communis]	XP_002510209	8.24048e-42	86	161.384	107	93	B2G	lily_SG|Contig_15691	lily_SG|Contig_15691	GO:0046983	F	dna binding
lily_SG|Contig_15691	dna binding	863	gi|255538288|ref|XP_002510209.1|DNA binding protein, putative [Ricinus communis] >gi|223550910|gb|EEF52396.1| DNA binding protein, putative [Ricinus communis]	XP_002510209	8.24048e-42	86	161.384	107	93	B2G	lily_SG|Contig_15691	lily_SG|Contig_15691	GO:0003700	F	dna binding
lily_SG|Contig_15691	dna binding	863	gi|255538288|ref|XP_002510209.1|DNA binding protein, putative [Ricinus communis] >gi|223550910|gb|EEF52396.1| DNA binding protein, putative [Ricinus communis]	XP_002510209	8.24048e-42	86	161.384	107	93	B2G	lily_SG|Contig_15691	lily_SG|Contig_15691	GO:0009738	P	dna binding
lily_SG|Contig_15691	dna binding	863	gi|255538288|ref|XP_002510209.1|DNA binding protein, putative [Ricinus communis] >gi|223550910|gb|EEF52396.1| DNA binding protein, putative [Ricinus communis]	XP_002510209	8.24048e-42	86	161.384	107	93	B2G	lily_SG|Contig_15691	lily_SG|Contig_15691	GO:0005667	C	dna binding
lily_SG|Contig_15691	dna binding	863	gi|255538288|ref|XP_002510209.1|DNA binding protein, putative [Ricinus communis] >gi|223550910|gb|EEF52396.1| DNA binding protein, putative [Ricinus communis]	XP_002510209	8.24048e-42	86	161.384	107	93	B2G	lily_SG|Contig_15691	lily_SG|Contig_15691	GO:0045449	P	dna binding
lily_SG|Contig_15697	helicase swr1	1304	gi|224100259|ref|XP_002311805.1|chromatin remodeling complex subunit [Populus trichocarpa] >gi|222851625|gb|EEE89172.1| chromatin remodeling complex subunit [Populus trichocarpa]	XP_002311805	5.70744e-93	65	210.69	209	137	B2G	lily_SG|Contig_15697	lily_SG|Contig_15697	GO:0005488	F	helicase swr1
lily_SG|Contig_15706	udp-glucose:glycoprotein glucosyltransferase	683	gi|242066908|ref|XP_002454743.1|hypothetical protein SORBIDRAFT_04g036540 [Sorghum bicolor] >gi|241934574|gb|EES07719.1| hypothetical protein SORBIDRAFT_04g036540 [Sorghum bicolor]	XP_002454743	9.12394e-42	88	174.866	101	89	B2G	lily_SG|Contig_15706	lily_SG|Contig_15706	GO:0009626	P	udp-glucose:glycoprotein glucosyltransferase
lily_SG|Contig_15706	udp-glucose:glycoprotein glucosyltransferase	683	gi|242066908|ref|XP_002454743.1|hypothetical protein SORBIDRAFT_04g036540 [Sorghum bicolor] >gi|241934574|gb|EES07719.1| hypothetical protein SORBIDRAFT_04g036540 [Sorghum bicolor]	XP_002454743	9.12394e-42	88	174.866	101	89	B2G	lily_SG|Contig_15706	lily_SG|Contig_15706	GO:0003980	F	udp-glucose:glycoprotein glucosyltransferase
lily_SG|Contig_15706	udp-glucose:glycoprotein glucosyltransferase	683	gi|242066908|ref|XP_002454743.1|hypothetical protein SORBIDRAFT_04g036540 [Sorghum bicolor] >gi|241934574|gb|EES07719.1| hypothetical protein SORBIDRAFT_04g036540 [Sorghum bicolor]	XP_002454743	9.12394e-42	88	174.866	101	89	B2G	lily_SG|Contig_15706	lily_SG|Contig_15706	GO:0009751	P	udp-glucose:glycoprotein glucosyltransferase
lily_SG|Contig_15706	udp-glucose:glycoprotein glucosyltransferase	683	gi|242066908|ref|XP_002454743.1|hypothetical protein SORBIDRAFT_04g036540 [Sorghum bicolor] >gi|241934574|gb|EES07719.1| hypothetical protein SORBIDRAFT_04g036540 [Sorghum bicolor]	XP_002454743	9.12394e-42	88	174.866	101	89	B2G	lily_SG|Contig_15706	lily_SG|Contig_15706	GO:0010204	P	udp-glucose:glycoprotein glucosyltransferase
lily_SG|Contig_15706	udp-glucose:glycoprotein glucosyltransferase	683	gi|242066908|ref|XP_002454743.1|hypothetical protein SORBIDRAFT_04g036540 [Sorghum bicolor] >gi|241934574|gb|EES07719.1| hypothetical protein SORBIDRAFT_04g036540 [Sorghum bicolor]	XP_002454743	9.12394e-42	88	174.866	101	89	B2G	lily_SG|Contig_15706	lily_SG|Contig_15706	GO:0006486	P	udp-glucose:glycoprotein glucosyltransferase
lily_SG|Contig_15706	udp-glucose:glycoprotein glucosyltransferase	683	gi|242066908|ref|XP_002454743.1|hypothetical protein SORBIDRAFT_04g036540 [Sorghum bicolor] >gi|241934574|gb|EES07719.1| hypothetical protein SORBIDRAFT_04g036540 [Sorghum bicolor]	XP_002454743	9.12394e-42	88	174.866	101	89	B2G	lily_SG|Contig_15706	lily_SG|Contig_15706	GO:0016051	P	udp-glucose:glycoprotein glucosyltransferase
lily_SG|Contig_15706	udp-glucose:glycoprotein glucosyltransferase	683	gi|242066908|ref|XP_002454743.1|hypothetical protein SORBIDRAFT_04g036540 [Sorghum bicolor] >gi|241934574|gb|EES07719.1| hypothetical protein SORBIDRAFT_04g036540 [Sorghum bicolor]	XP_002454743	9.12394e-42	88	174.866	101	89	B2G	lily_SG|Contig_15706	lily_SG|Contig_15706	GO:0046283	P	udp-glucose:glycoprotein glucosyltransferase
lily_SG|Contig_15706	udp-glucose:glycoprotein glucosyltransferase	683	gi|242066908|ref|XP_002454743.1|hypothetical protein SORBIDRAFT_04g036540 [Sorghum bicolor] >gi|241934574|gb|EES07719.1| hypothetical protein SORBIDRAFT_04g036540 [Sorghum bicolor]	XP_002454743	9.12394e-42	88	174.866	101	89	B2G	lily_SG|Contig_15706	lily_SG|Contig_15706	GO:0005783	C	udp-glucose:glycoprotein glucosyltransferase
lily_SG|Contig_15719	uncharacterized cdp-alcohol phosphatidyltransferase class-i family protein 3-like	1191	gi|115443849|ref|NP_001045704.1|Os02g0119800 [Oryza sativa Japonica Group] >gi|113535235|dbj|BAF07618.1| Os02g0119800 [Oryza sativa Japonica Group] >gi|215686943|dbj|BAG90772.1| unnamed protein product [Oryza sativa Japonica Group] >gi|215708735|dbj|BAG94004.1| unnamed protein product [Oryza sativa Japonica Group] >gi|222622060|gb|EEE56192.1| hypothetical protein OsJ_05150 [Oryza sativa Japonica …	NP_001045704	3.22881e-126	91	456.833	258	236	B2G	lily_SG|Contig_15719	lily_SG|Contig_15719	GO:0016020	C	uncharacterized cdp-alcohol phosphatidyltransferase class-i family protein 3-like
lily_SG|Contig_15719	uncharacterized cdp-alcohol phosphatidyltransferase class-i family protein 3-like	1191	gi|115443849|ref|NP_001045704.1|Os02g0119800 [Oryza sativa Japonica Group] >gi|113535235|dbj|BAF07618.1| Os02g0119800 [Oryza sativa Japonica Group] >gi|215686943|dbj|BAG90772.1| unnamed protein product [Oryza sativa Japonica Group] >gi|215708735|dbj|BAG94004.1| unnamed protein product [Oryza sativa Japonica Group] >gi|222622060|gb|EEE56192.1| hypothetical protein OsJ_05150 [Oryza sativa Japonica …	NP_001045704	3.22881e-126	91	456.833	258	236	B2G	lily_SG|Contig_15719	lily_SG|Contig_15719	GO:0005739	C	uncharacterized cdp-alcohol phosphatidyltransferase class-i family protein 3-like
lily_SG|Contig_15719	uncharacterized cdp-alcohol phosphatidyltransferase class-i family protein 3-like	1191	gi|115443849|ref|NP_001045704.1|Os02g0119800 [Oryza sativa Japonica Group] >gi|113535235|dbj|BAF07618.1| Os02g0119800 [Oryza sativa Japonica Group] >gi|215686943|dbj|BAG90772.1| unnamed protein product [Oryza sativa Japonica Group] >gi|215708735|dbj|BAG94004.1| unnamed protein product [Oryza sativa Japonica Group] >gi|222622060|gb|EEE56192.1| hypothetical protein OsJ_05150 [Oryza sativa Japonica …	NP_001045704	3.22881e-126	91	456.833	258	236	B2G	lily_SG|Contig_15719	lily_SG|Contig_15719	GO:0016780	F	uncharacterized cdp-alcohol phosphatidyltransferase class-i family protein 3-like
lily_SG|Contig_15719	uncharacterized cdp-alcohol phosphatidyltransferase class-i family protein 3-like	1191	gi|115443849|ref|NP_001045704.1|Os02g0119800 [Oryza sativa Japonica Group] >gi|113535235|dbj|BAF07618.1| Os02g0119800 [Oryza sativa Japonica Group] >gi|215686943|dbj|BAG90772.1| unnamed protein product [Oryza sativa Japonica Group] >gi|215708735|dbj|BAG94004.1| unnamed protein product [Oryza sativa Japonica Group] >gi|222622060|gb|EEE56192.1| hypothetical protein OsJ_05150 [Oryza sativa Japonica …	NP_001045704	3.22881e-126	91	456.833	258	236	B2G	lily_SG|Contig_15719	lily_SG|Contig_15719	GO:0008654	P	uncharacterized cdp-alcohol phosphatidyltransferase class-i family protein 3-like
lily_SG|Contig_15725	katanin p60 atpase-containing subunit a-like 2	1134	gi|359483871|ref|XP_002276286.2|PREDICTED: katanin p60 ATPase-containing subunit A-like 2 [Vitis vinifera]	XP_002276286	2.11974e-120	84	396.741	263	222	B2G	lily_SG|Contig_15725	lily_SG|Contig_15725	GO:0017111	F	katanin p60 atpase-containing subunit a-like 2
lily_SG|Contig_15725	katanin p60 atpase-containing subunit a-like 2	1134	gi|359483871|ref|XP_002276286.2|PREDICTED: katanin p60 ATPase-containing subunit A-like 2 [Vitis vinifera]	XP_002276286	2.11974e-120	84	396.741	263	222	B2G	lily_SG|Contig_15725	lily_SG|Contig_15725	GO:0005524	F	katanin p60 atpase-containing subunit a-like 2
lily_SG|Contig_15736	chromosome region maintenance protein	1269	gi|357114885|ref|XP_003559224.1|PREDICTED: exportin-1-like [Brachypodium distachyon]	XP_003559224	2.88831e-150	90	334.339	209	189	B2G	lily_SG|Contig_15736	lily_SG|Contig_15736	GO:0005622	C	chromosome region maintenance protein
lily_SG|Contig_15736	chromosome region maintenance protein	1269	gi|357114885|ref|XP_003559224.1|PREDICTED: exportin-1-like [Brachypodium distachyon]	XP_003559224	2.88831e-150	90	334.339	209	189	B2G	lily_SG|Contig_15736	lily_SG|Contig_15736	GO:0006886	P	chromosome region maintenance protein
lily_SG|Contig_15736	chromosome region maintenance protein	1269	gi|357114885|ref|XP_003559224.1|PREDICTED: exportin-1-like [Brachypodium distachyon]	XP_003559224	2.88831e-150	90	334.339	209	189	B2G	lily_SG|Contig_15736	lily_SG|Contig_15736	GO:0008565	F	chromosome region maintenance protein
lily_SG|Contig_15745	agc (camp- cgmp-dependent and protein kinase c) kinase family protein	1657	gi|297802680|ref|XP_002869224.1|hypothetical protein ARALYDRAFT_913113 [Arabidopsis lyrata subsp. lyrata] >gi|297315060|gb|EFH45483.1| hypothetical protein ARALYDRAFT_913113 [Arabidopsis lyrata subsp. lyrata]	XP_002869224	0	82	592.808	392	323	B2G	lily_SG|Contig_15745	lily_SG|Contig_15745	GO:0006468	P	agc (camp- cgmp-dependent and protein kinase c) kinase family protein
lily_SG|Contig_15745	agc (camp- cgmp-dependent and protein kinase c) kinase family protein	1657	gi|297802680|ref|XP_002869224.1|hypothetical protein ARALYDRAFT_913113 [Arabidopsis lyrata subsp. lyrata] >gi|297315060|gb|EFH45483.1| hypothetical protein ARALYDRAFT_913113 [Arabidopsis lyrata subsp. lyrata]	XP_002869224	0	82	592.808	392	323	B2G	lily_SG|Contig_15745	lily_SG|Contig_15745	GO:0005524	F	agc (camp- cgmp-dependent and protein kinase c) kinase family protein
lily_SG|Contig_15745	agc (camp- cgmp-dependent and protein kinase c) kinase family protein	1657	gi|297802680|ref|XP_002869224.1|hypothetical protein ARALYDRAFT_913113 [Arabidopsis lyrata subsp. lyrata] >gi|297315060|gb|EFH45483.1| hypothetical protein ARALYDRAFT_913113 [Arabidopsis lyrata subsp. lyrata]	XP_002869224	0	82	592.808	392	323	B2G	lily_SG|Contig_15745	lily_SG|Contig_15745	GO:0004674	F	agc (camp- cgmp-dependent and protein kinase c) kinase family protein
lily_SG|Contig_15745	agc (camp- cgmp-dependent and protein kinase c) kinase family protein	1657	gi|297802680|ref|XP_002869224.1|hypothetical protein ARALYDRAFT_913113 [Arabidopsis lyrata subsp. lyrata] >gi|297315060|gb|EFH45483.1| hypothetical protein ARALYDRAFT_913113 [Arabidopsis lyrata subsp. lyrata]	XP_002869224	0	82	592.808	392	323	B2G	lily_SG|Contig_15745	lily_SG|Contig_15745	GO:0009069	P	agc (camp- cgmp-dependent and protein kinase c) kinase family protein
lily_SG|Contig_15748	pyrophosphate-energized vacuolar membrane proton	875	gi|25901033|dbj|BAC41250.1|vacuolar proton-inorganic pyrophosphatase [Pyrus communis]	BAC41250	7.29808e-102	99	223.787	114	113	B2G	lily_SG|Contig_15748	lily_SG|Contig_15748	GO:0004427	F	pyrophosphate-energized vacuolar membrane proton
lily_SG|Contig_15748	pyrophosphate-energized vacuolar membrane proton	875	gi|25901033|dbj|BAC41250.1|vacuolar proton-inorganic pyrophosphatase [Pyrus communis]	BAC41250	7.29808e-102	99	223.787	114	113	B2G	lily_SG|Contig_15748	lily_SG|Contig_15748	GO:0016020	C	pyrophosphate-energized vacuolar membrane proton
lily_SG|Contig_15748	pyrophosphate-energized vacuolar membrane proton	875	gi|25901033|dbj|BAC41250.1|vacuolar proton-inorganic pyrophosphatase [Pyrus communis]	BAC41250	7.29808e-102	99	223.787	114	113	B2G	lily_SG|Contig_15748	lily_SG|Contig_15748	GO:0009678	F	pyrophosphate-energized vacuolar membrane proton
lily_SG|Contig_15748	pyrophosphate-energized vacuolar membrane proton	875	gi|25901033|dbj|BAC41250.1|vacuolar proton-inorganic pyrophosphatase [Pyrus communis]	BAC41250	7.29808e-102	99	223.787	114	113	B2G	lily_SG|Contig_15748	lily_SG|Contig_15748	GO:0032440	F	pyrophosphate-energized vacuolar membrane proton
lily_SG|Contig_15748	pyrophosphate-energized vacuolar membrane proton	875	gi|25901033|dbj|BAC41250.1|vacuolar proton-inorganic pyrophosphatase [Pyrus communis]	BAC41250	7.29808e-102	99	223.787	114	113	B2G	lily_SG|Contig_15748	lily_SG|Contig_15748	GO:0055114	P	pyrophosphate-energized vacuolar membrane proton
lily_SG|Contig_15748	pyrophosphate-energized vacuolar membrane proton	875	gi|25901033|dbj|BAC41250.1|vacuolar proton-inorganic pyrophosphatase [Pyrus communis]	BAC41250	7.29808e-102	99	223.787	114	113	B2G	lily_SG|Contig_15748	lily_SG|Contig_15748	GO:0015992	P	pyrophosphate-energized vacuolar membrane proton
lily_SG|Contig_15748	pyrophosphate-energized vacuolar membrane proton	875	gi|25901033|dbj|BAC41250.1|vacuolar proton-inorganic pyrophosphatase [Pyrus communis]	BAC41250	7.29808e-102	99	223.787	114	113	B2G	lily_SG|Contig_15748	lily_SG|Contig_15748	GO:0006119	P	pyrophosphate-energized vacuolar membrane proton
lily_SG|Contig_15749	zinc finger (c3hc4-type ring finger)	1060	gi|218198620|gb|EEC81047.1|hypothetical protein OsI_23839 [Oryza sativa Indica Group]	EEC81047	1.48339e-101	86	283.108	172	149	B2G	lily_SG|Contig_15749	lily_SG|Contig_15749	GO:0016020	C	zinc finger (c3hc4-type ring finger)
lily_SG|Contig_15767	hypothetical protein OsI_32323 [Oryza sativa Indica Group]	715	gi|218202596|gb|EEC85023.1|hypothetical protein OsI_32323 [Oryza sativa Indica Group] >gi|222642057|gb|EEE70189.1| hypothetical protein OsJ_30270 [Oryza sativa Japonica Group]	EEC85023	2.73802e-47	66	193.356	191	127	B2G	lily_SG|Contig_15767	lily_SG|Contig_15767	GO:0005739	C	hypothetical protein OsI_32323 [Oryza sativa Indica Group]
lily_SG|Contig_15769	phg1a protein	2180	gi|53791995|dbj|BAD54580.1|putative PHG1A protein [Oryza sativa Japonica Group] >gi|53793336|dbj|BAD54557.1| putative PHG1A protein [Oryza sativa Japonica Group]	BAD54580	0	87	1020.38	616	537	B2G	lily_SG|Contig_15769	lily_SG|Contig_15769	GO:0006882	P	phg1a protein
lily_SG|Contig_15769	phg1a protein	2180	gi|53791995|dbj|BAD54580.1|putative PHG1A protein [Oryza sativa Japonica Group] >gi|53793336|dbj|BAD54557.1| putative PHG1A protein [Oryza sativa Japonica Group]	BAD54580	0	87	1020.38	616	537	B2G	lily_SG|Contig_15769	lily_SG|Contig_15769	GO:0006878	P	phg1a protein
lily_SG|Contig_15769	phg1a protein	2180	gi|53791995|dbj|BAD54580.1|putative PHG1A protein [Oryza sativa Japonica Group] >gi|53793336|dbj|BAD54557.1| putative PHG1A protein [Oryza sativa Japonica Group]	BAD54580	0	87	1020.38	616	537	B2G	lily_SG|Contig_15769	lily_SG|Contig_15769	GO:0005794	C	phg1a protein
lily_SG|Contig_15769	phg1a protein	2180	gi|53791995|dbj|BAD54580.1|putative PHG1A protein [Oryza sativa Japonica Group] >gi|53793336|dbj|BAD54557.1| putative PHG1A protein [Oryza sativa Japonica Group]	BAD54580	0	87	1020.38	616	537	B2G	lily_SG|Contig_15769	lily_SG|Contig_15769	GO:0005886	C	phg1a protein
lily_SG|Contig_15769	phg1a protein	2180	gi|53791995|dbj|BAD54580.1|putative PHG1A protein [Oryza sativa Japonica Group] >gi|53793336|dbj|BAD54557.1| putative PHG1A protein [Oryza sativa Japonica Group]	BAD54580	0	87	1020.38	616	537	B2G	lily_SG|Contig_15769	lily_SG|Contig_15769	GO:0016021	C	phg1a protein
lily_SG|Contig_15769	phg1a protein	2180	gi|53791995|dbj|BAD54580.1|putative PHG1A protein [Oryza sativa Japonica Group] >gi|53793336|dbj|BAD54557.1| putative PHG1A protein [Oryza sativa Japonica Group]	BAD54580	0	87	1020.38	616	537	B2G	lily_SG|Contig_15769	lily_SG|Contig_15769	GO:0005634	C	phg1a protein
lily_SG|Contig_15769	phg1a protein	2180	gi|53791995|dbj|BAD54580.1|putative PHG1A protein [Oryza sativa Japonica Group] >gi|53793336|dbj|BAD54557.1| putative PHG1A protein [Oryza sativa Japonica Group]	BAD54580	0	87	1020.38	616	537	B2G	lily_SG|Contig_15769	lily_SG|Contig_15769	GO:0005739	C	phg1a protein
lily_CK|Contig_3017	probable atp-dependent rna helicase dhx36-like	1352	gi|357131922|ref|XP_003567582.1|PREDICTED: probable ATP-dependent RNA helicase DHX36-like [Brachypodium distachyon]	XP_003567582	8.59628e-150	87	535.413	343	301	B2G	lily_CK|Contig_3017	lily_CK|Contig_3017	GO:0005524	F	probable atp-dependent rna helicase dhx36-like
lily_CK|Contig_3017	probable atp-dependent rna helicase dhx36-like	1352	gi|357131922|ref|XP_003567582.1|PREDICTED: probable ATP-dependent RNA helicase DHX36-like [Brachypodium distachyon]	XP_003567582	8.59628e-150	87	535.413	343	301	B2G	lily_CK|Contig_3017	lily_CK|Contig_3017	GO:0005622	C	probable atp-dependent rna helicase dhx36-like
lily_CK|Contig_3017	probable atp-dependent rna helicase dhx36-like	1352	gi|357131922|ref|XP_003567582.1|PREDICTED: probable ATP-dependent RNA helicase DHX36-like [Brachypodium distachyon]	XP_003567582	8.59628e-150	87	535.413	343	301	B2G	lily_CK|Contig_3017	lily_CK|Contig_3017	GO:0008026	F	probable atp-dependent rna helicase dhx36-like
lily_CK|Contig_3017	probable atp-dependent rna helicase dhx36-like	1352	gi|357131922|ref|XP_003567582.1|PREDICTED: probable ATP-dependent RNA helicase DHX36-like [Brachypodium distachyon]	XP_003567582	8.59628e-150	87	535.413	343	301	B2G	lily_CK|Contig_3017	lily_CK|Contig_3017	GO:0003725	F	probable atp-dependent rna helicase dhx36-like
lily_CK|Contig_3020	hypothetical protein SORBIDRAFT_09g004020 [Sorghum bicolor]	568	gi|242089557|ref|XP_002440611.1|hypothetical protein SORBIDRAFT_09g004020 [Sorghum bicolor] >gi|241945896|gb|EES19041.1| hypothetical protein SORBIDRAFT_09g004020 [Sorghum bicolor]	XP_002440611	8.4885e-60	79	193.741	151	120	B2G	lily_CK|Contig_3020	lily_CK|Contig_3020	GO:0016817	F	hypothetical protein SORBIDRAFT_09g004020 [Sorghum bicolor]
lily_CK|Contig_3020	hypothetical protein SORBIDRAFT_09g004020 [Sorghum bicolor]	568	gi|242089557|ref|XP_002440611.1|hypothetical protein SORBIDRAFT_09g004020 [Sorghum bicolor] >gi|241945896|gb|EES19041.1| hypothetical protein SORBIDRAFT_09g004020 [Sorghum bicolor]	XP_002440611	8.4885e-60	79	193.741	151	120	B2G	lily_CK|Contig_3020	lily_CK|Contig_3020	GO:0005525	F	hypothetical protein SORBIDRAFT_09g004020 [Sorghum bicolor]
lily_CK|Contig_3022	vesicle-associated membrane	485	gi|224075615|ref|XP_002304708.1|predicted protein [Populus trichocarpa] >gi|222842140|gb|EEE79687.1| predicted protein [Populus trichocarpa]	XP_002304708	8.14842e-38	81	160.614	104	85	B2G	lily_CK|Contig_3022	lily_CK|Contig_3022	GO:0016021	C	vesicle-associated membrane
lily_CK|Contig_3022	vesicle-associated membrane	485	gi|224075615|ref|XP_002304708.1|predicted protein [Populus trichocarpa] >gi|222842140|gb|EEE79687.1| predicted protein [Populus trichocarpa]	XP_002304708	8.14842e-38	81	160.614	104	85	B2G	lily_CK|Contig_3022	lily_CK|Contig_3022	GO:0016192	P	vesicle-associated membrane
lily_CK|Contig_3022	vesicle-associated membrane	485	gi|224075615|ref|XP_002304708.1|predicted protein [Populus trichocarpa] >gi|222842140|gb|EEE79687.1| predicted protein [Populus trichocarpa]	XP_002304708	8.14842e-38	81	160.614	104	85	B2G	lily_CK|Contig_3022	lily_CK|Contig_3022	GO:0009507	C	vesicle-associated membrane
lily_CK|Contig_3022	vesicle-associated membrane	485	gi|224075615|ref|XP_002304708.1|predicted protein [Populus trichocarpa] >gi|222842140|gb|EEE79687.1| predicted protein [Populus trichocarpa]	XP_002304708	8.14842e-38	81	160.614	104	85	B2G	lily_CK|Contig_3022	lily_CK|Contig_3022	GO:0005886	C	vesicle-associated membrane
lily_CK|Contig_3030	uncharacterized protein loc100255693	857	gi|225446561|ref|XP_002279857.1|PREDICTED: uncharacterized protein LOC100255693 [Vitis vinifera]	XP_002279857	2.22834e-84	81	255.373	172	140	B2G	lily_CK|Contig_3030	lily_CK|Contig_3030	GO:0005773	C	uncharacterized protein loc100255693
lily_SG|Contig_15786	ubiquitin conjugation factor	1983	gi|125586740|gb|EAZ27404.1|hypothetical protein OsJ_11351 [Oryza sativa Japonica Group]	EAZ27404	1.95857e-50	76	206.068	171	130	B2G	lily_SG|Contig_15786	lily_SG|Contig_15786	GO:0004842	F	ubiquitin conjugation factor
lily_SG|Contig_15786	ubiquitin conjugation factor	1983	gi|125586740|gb|EAZ27404.1|hypothetical protein OsJ_11351 [Oryza sativa Japonica Group]	EAZ27404	1.95857e-50	76	206.068	171	130	B2G	lily_SG|Contig_15786	lily_SG|Contig_15786	GO:0016567	P	ubiquitin conjugation factor
lily_SG|Contig_15799	swi snf complex subunit swi3d	1432	gi|30690027|ref|NP_849563.1|SWI/SNF complex subunit SWI3D [Arabidopsis thaliana] >gi|30690032|ref|NP_849564.1| SWI/SNF complex subunit SWI3D [Arabidopsis thaliana] >gi|205831466|sp|Q8VY05|SWI3D_ARATH RecName: Full=SWI/SNF complex subunit SWI3D; Short=AtSWI3D; AltName: Full=Transcription regulatory protein SWI3D >gi|18377706|gb|AAL67003.1| unknown protein [Arabidopsis thaliana] >gi|20465381|gb|AAM…	NP_849563	1.95308e-41	73	107.071	75	55	B2G	lily_SG|Contig_15799	lily_SG|Contig_15799	GO:0003700	F	swi snf complex subunit swi3d
lily_SG|Contig_15799	swi snf complex subunit swi3d	1432	gi|30690027|ref|NP_849563.1|SWI/SNF complex subunit SWI3D [Arabidopsis thaliana] >gi|30690032|ref|NP_849564.1| SWI/SNF complex subunit SWI3D [Arabidopsis thaliana] >gi|205831466|sp|Q8VY05|SWI3D_ARATH RecName: Full=SWI/SNF complex subunit SWI3D; Short=AtSWI3D; AltName: Full=Transcription regulatory protein SWI3D >gi|18377706|gb|AAL67003.1| unknown protein [Arabidopsis thaliana] >gi|20465381|gb|AAM…	NP_849563	1.95308e-41	73	107.071	75	55	B2G	lily_SG|Contig_15799	lily_SG|Contig_15799	GO:0003677	F	swi snf complex subunit swi3d
lily_SG|Contig_15799	swi snf complex subunit swi3d	1432	gi|30690027|ref|NP_849563.1|SWI/SNF complex subunit SWI3D [Arabidopsis thaliana] >gi|30690032|ref|NP_849564.1| SWI/SNF complex subunit SWI3D [Arabidopsis thaliana] >gi|205831466|sp|Q8VY05|SWI3D_ARATH RecName: Full=SWI/SNF complex subunit SWI3D; Short=AtSWI3D; AltName: Full=Transcription regulatory protein SWI3D >gi|18377706|gb|AAL67003.1| unknown protein [Arabidopsis thaliana] >gi|20465381|gb|AAM…	NP_849563	1.95308e-41	73	107.071	75	55	B2G	lily_SG|Contig_15799	lily_SG|Contig_15799	GO:0005667	C	swi snf complex subunit swi3d
lily_SG|Contig_15799	swi snf complex subunit swi3d	1432	gi|30690027|ref|NP_849563.1|SWI/SNF complex subunit SWI3D [Arabidopsis thaliana] >gi|30690032|ref|NP_849564.1| SWI/SNF complex subunit SWI3D [Arabidopsis thaliana] >gi|205831466|sp|Q8VY05|SWI3D_ARATH RecName: Full=SWI/SNF complex subunit SWI3D; Short=AtSWI3D; AltName: Full=Transcription regulatory protein SWI3D >gi|18377706|gb|AAL67003.1| unknown protein [Arabidopsis thaliana] >gi|20465381|gb|AAM…	NP_849563	1.95308e-41	73	107.071	75	55	B2G	lily_SG|Contig_15799	lily_SG|Contig_15799	GO:0045449	P	swi snf complex subunit swi3d
lily_SG|Contig_15808	potassium transporter	909	gi|18129282|emb|CAD20319.1|putative potassium transporter [Cymodocea nodosa]	CAD20319	6.36262e-99	71	365.54	302	217	B2G	lily_SG|Contig_15808	lily_SG|Contig_15808	GO:0015079	F	potassium transporter
lily_SG|Contig_15808	potassium transporter	909	gi|18129282|emb|CAD20319.1|putative potassium transporter [Cymodocea nodosa]	CAD20319	6.36262e-99	71	365.54	302	217	B2G	lily_SG|Contig_15808	lily_SG|Contig_15808	GO:0016020	C	potassium transporter
lily_SG|Contig_15808	potassium transporter	909	gi|18129282|emb|CAD20319.1|putative potassium transporter [Cymodocea nodosa]	CAD20319	6.36262e-99	71	365.54	302	217	B2G	lily_SG|Contig_15808	lily_SG|Contig_15808	GO:0006813	P	potassium transporter
lily_SG|Contig_15811	histone acetyltransferase	851	gi|224097301|ref|XP_002310900.1|histone acetyltransferase [Populus trichocarpa] >gi|222853803|gb|EEE91350.1| histone acetyltransferase [Populus trichocarpa]	XP_002310900	3.04884e-60	95	236.884	122	117	B2G	lily_SG|Contig_15811	lily_SG|Contig_15811	GO:0003712	F	histone acetyltransferase
lily_SG|Contig_15811	histone acetyltransferase	851	gi|224097301|ref|XP_002310900.1|histone acetyltransferase [Populus trichocarpa] >gi|222853803|gb|EEE91350.1| histone acetyltransferase [Populus trichocarpa]	XP_002310900	3.04884e-60	95	236.884	122	117	B2G	lily_SG|Contig_15811	lily_SG|Contig_15811	GO:0008270	F	histone acetyltransferase
lily_SG|Contig_15811	histone acetyltransferase	851	gi|224097301|ref|XP_002310900.1|histone acetyltransferase [Populus trichocarpa] >gi|222853803|gb|EEE91350.1| histone acetyltransferase [Populus trichocarpa]	XP_002310900	3.04884e-60	95	236.884	122	117	B2G	lily_SG|Contig_15811	lily_SG|Contig_15811	GO:0009294	P	histone acetyltransferase
lily_SG|Contig_15811	histone acetyltransferase	851	gi|224097301|ref|XP_002310900.1|histone acetyltransferase [Populus trichocarpa] >gi|222853803|gb|EEE91350.1| histone acetyltransferase [Populus trichocarpa]	XP_002310900	3.04884e-60	95	236.884	122	117	B2G	lily_SG|Contig_15811	lily_SG|Contig_15811	GO:0006355	P	histone acetyltransferase
lily_SG|Contig_15811	histone acetyltransferase	851	gi|224097301|ref|XP_002310900.1|histone acetyltransferase [Populus trichocarpa] >gi|222853803|gb|EEE91350.1| histone acetyltransferase [Populus trichocarpa]	XP_002310900	3.04884e-60	95	236.884	122	117	B2G	lily_SG|Contig_15811	lily_SG|Contig_15811	GO:0048573	P	histone acetyltransferase
lily_SG|Contig_15811	histone acetyltransferase	851	gi|224097301|ref|XP_002310900.1|histone acetyltransferase [Populus trichocarpa] >gi|222853803|gb|EEE91350.1| histone acetyltransferase [Populus trichocarpa]	XP_002310900	3.04884e-60	95	236.884	122	117	B2G	lily_SG|Contig_15811	lily_SG|Contig_15811	GO:0009908	P	histone acetyltransferase
lily_SG|Contig_15811	histone acetyltransferase	851	gi|224097301|ref|XP_002310900.1|histone acetyltransferase [Populus trichocarpa] >gi|222853803|gb|EEE91350.1| histone acetyltransferase [Populus trichocarpa]	XP_002310900	3.04884e-60	95	236.884	122	117	B2G	lily_SG|Contig_15811	lily_SG|Contig_15811	GO:0016573	P	histone acetyltransferase
lily_SG|Contig_15811	histone acetyltransferase	851	gi|224097301|ref|XP_002310900.1|histone acetyltransferase [Populus trichocarpa] >gi|222853803|gb|EEE91350.1| histone acetyltransferase [Populus trichocarpa]	XP_002310900	3.04884e-60	95	236.884	122	117	B2G	lily_SG|Contig_15811	lily_SG|Contig_15811	GO:0004402	F	histone acetyltransferase
lily_SG|Contig_15811	histone acetyltransferase	851	gi|224097301|ref|XP_002310900.1|histone acetyltransferase [Populus trichocarpa] >gi|222853803|gb|EEE91350.1| histone acetyltransferase [Populus trichocarpa]	XP_002310900	3.04884e-60	95	236.884	122	117	B2G	lily_SG|Contig_15811	lily_SG|Contig_15811	GO:0005667	C	histone acetyltransferase
lily_SG|Contig_15811	histone acetyltransferase	851	gi|224097301|ref|XP_002310900.1|histone acetyltransferase [Populus trichocarpa] >gi|222853803|gb|EEE91350.1| histone acetyltransferase [Populus trichocarpa]	XP_002310900	3.04884e-60	95	236.884	122	117	B2G	lily_SG|Contig_15811	lily_SG|Contig_15811	GO:0045449	P	histone acetyltransferase
lily_SG|Contig_15811	histone acetyltransferase	851	gi|224097301|ref|XP_002310900.1|histone acetyltransferase [Populus trichocarpa] >gi|222853803|gb|EEE91350.1| histone acetyltransferase [Populus trichocarpa]	XP_002310900	3.04884e-60	95	236.884	122	117	B2G	lily_SG|Contig_15811	lily_SG|Contig_15811	GO:0000123	C	histone acetyltransferase
lily_SG|Contig_15811	histone acetyltransferase	851	gi|224097301|ref|XP_002310900.1|histone acetyltransferase [Populus trichocarpa] >gi|222853803|gb|EEE91350.1| histone acetyltransferase [Populus trichocarpa]	XP_002310900	3.04884e-60	95	236.884	122	117	B2G	lily_SG|Contig_15811	lily_SG|Contig_15811	GO:0042967	P	histone acetyltransferase
lily_SG|Contig_15813	uncharacterized protein loc100255693	1093	gi|225446561|ref|XP_002279857.1|PREDICTED: uncharacterized protein LOC100255693 [Vitis vinifera]	XP_002279857	1.63726e-100	84	227.254	144	121	B2G	lily_SG|Contig_15813	lily_SG|Contig_15813	GO:0005773	C	uncharacterized protein loc100255693
lily_SG|Contig_15826	cytochrome p450 cyp81a4	873	gi|195652157|gb|ACG45546.1|cytochrome P450 CYP81A4 [Zea mays]	ACG45546	2.57857e-65	71	184.496	152	109	B2G	lily_SG|Contig_15826	lily_SG|Contig_15826	GO:0022900	P	cytochrome p450 cyp81a4
lily_SG|Contig_15826	cytochrome p450 cyp81a4	873	gi|195652157|gb|ACG45546.1|cytochrome P450 CYP81A4 [Zea mays]	ACG45546	2.57857e-65	71	184.496	152	109	B2G	lily_SG|Contig_15826	lily_SG|Contig_15826	GO:0016491	F	cytochrome p450 cyp81a4
lily_SG|Contig_15826	cytochrome p450 cyp81a4	873	gi|195652157|gb|ACG45546.1|cytochrome P450 CYP81A4 [Zea mays]	ACG45546	2.57857e-65	71	184.496	152	109	B2G	lily_SG|Contig_15826	lily_SG|Contig_15826	GO:0005506	F	cytochrome p450 cyp81a4
lily_SG|Contig_15827	pentatricopeptide repeat-containing	1472	gi|255550217|ref|XP_002516159.1|pentatricopeptide repeat-containing protein, putative [Ricinus communis] >gi|223544645|gb|EEF46161.1| pentatricopeptide repeat-containing protein, putative [Ricinus communis]	XP_002516159	6.65077e-50	52	203.756	349	184	B2G	lily_SG|Contig_15827	lily_SG|Contig_15827	GO:0005488	F	pentatricopeptide repeat-containing
lily_SG|Contig_15830	at5g53860 k19p17_2	1247	gi|225461488|ref|XP_002285056.1|PREDICTED: uncharacterized protein LOC100252134 isoform 1 [Vitis vinifera] >gi|302142984|emb|CBI20279.3| unnamed protein product [Vitis vinifera]	XP_002285056	1.64859e-162	91	318.546	181	166	B2G	lily_SG|Contig_15830	lily_SG|Contig_15830	GO:0009941	C	at5g53860 k19p17_2
lily_SG|Contig_15830	at5g53860 k19p17_2	1247	gi|225461488|ref|XP_002285056.1|PREDICTED: uncharacterized protein LOC100252134 isoform 1 [Vitis vinifera] >gi|302142984|emb|CBI20279.3| unnamed protein product [Vitis vinifera]	XP_002285056	1.64859e-162	91	318.546	181	166	B2G	lily_SG|Contig_15830	lily_SG|Contig_15830	GO:0009793	P	at5g53860 k19p17_2
lily_SG|Contig_15834	ubiquitin carboxyl-terminal hydrolase 9-like	1843	gi|242034643|ref|XP_002464716.1|hypothetical protein SORBIDRAFT_01g025350 [Sorghum bicolor] >gi|241918570|gb|EER91714.1| hypothetical protein SORBIDRAFT_01g025350 [Sorghum bicolor]	XP_002464716	2.13969e-136	71	491.5	446	321	B2G	lily_SG|Contig_15834	lily_SG|Contig_15834	GO:0016787	F	ubiquitin carboxyl-terminal hydrolase 9-like
lily_SG|Contig_15844	phosphate transporter	1596	gi|392564541|gb|EIW57719.1|phosphate transporter [Trametes versicolor FP-101664 SS1]	EIW57719	0	81	566.229	390	319	B2G	lily_SG|Contig_15844	lily_SG|Contig_15844	GO:0016020	C	phosphate transporter
lily_SG|Contig_15844	phosphate transporter	1596	gi|392564541|gb|EIW57719.1|phosphate transporter [Trametes versicolor FP-101664 SS1]	EIW57719	0	81	566.229	390	319	B2G	lily_SG|Contig_15844	lily_SG|Contig_15844	GO:0006810	P	phosphate transporter
lily_SG|Contig_15844	phosphate transporter	1596	gi|392564541|gb|EIW57719.1|phosphate transporter [Trametes versicolor FP-101664 SS1]	EIW57719	0	81	566.229	390	319	B2G	lily_SG|Contig_15844	lily_SG|Contig_15844	GO:0022857	F	phosphate transporter
lily_SG|Contig_15880	mtn21-like protein	673	gi|224085766|ref|XP_002307691.1|mtn21-like protein [Populus trichocarpa] >gi|118482873|gb|ABK93351.1| unknown [Populus trichocarpa] >gi|222857140|gb|EEE94687.1| mtn21-like protein [Populus trichocarpa]	XP_002307691	2.45782e-45	93	149.828	82	77	B2G	lily_SG|Contig_15880	lily_SG|Contig_15880	GO:0009834	P	mtn21-like protein
lily_SG|Contig_15880	mtn21-like protein	673	gi|224085766|ref|XP_002307691.1|mtn21-like protein [Populus trichocarpa] >gi|118482873|gb|ABK93351.1| unknown [Populus trichocarpa] >gi|222857140|gb|EEE94687.1| mtn21-like protein [Populus trichocarpa]	XP_002307691	2.45782e-45	93	149.828	82	77	B2G	lily_SG|Contig_15880	lily_SG|Contig_15880	GO:0090358	N	mtn21-like protein
lily_SG|Contig_15880	mtn21-like protein	673	gi|224085766|ref|XP_002307691.1|mtn21-like protein [Populus trichocarpa] >gi|118482873|gb|ABK93351.1| unknown [Populus trichocarpa] >gi|222857140|gb|EEE94687.1| mtn21-like protein [Populus trichocarpa]	XP_002307691	2.45782e-45	93	149.828	82	77	B2G	lily_SG|Contig_15880	lily_SG|Contig_15880	GO:0009705	C	mtn21-like protein
lily_SG|Contig_15880	mtn21-like protein	673	gi|224085766|ref|XP_002307691.1|mtn21-like protein [Populus trichocarpa] >gi|118482873|gb|ABK93351.1| unknown [Populus trichocarpa] >gi|222857140|gb|EEE94687.1| mtn21-like protein [Populus trichocarpa]	XP_002307691	2.45782e-45	93	149.828	82	77	B2G	lily_SG|Contig_15880	lily_SG|Contig_15880	GO:0009826	P	mtn21-like protein
lily_SG|Contig_15880	mtn21-like protein	673	gi|224085766|ref|XP_002307691.1|mtn21-like protein [Populus trichocarpa] >gi|118482873|gb|ABK93351.1| unknown [Populus trichocarpa] >gi|222857140|gb|EEE94687.1| mtn21-like protein [Populus trichocarpa]	XP_002307691	2.45782e-45	93	149.828	82	77	B2G	lily_SG|Contig_15880	lily_SG|Contig_15880	GO:0090355	N	mtn21-like protein
lily_SG|Contig_15880	mtn21-like protein	673	gi|224085766|ref|XP_002307691.1|mtn21-like protein [Populus trichocarpa] >gi|118482873|gb|ABK93351.1| unknown [Populus trichocarpa] >gi|222857140|gb|EEE94687.1| mtn21-like protein [Populus trichocarpa]	XP_002307691	2.45782e-45	93	149.828	82	77	B2G	lily_SG|Contig_15880	lily_SG|Contig_15880	GO:0005886	C	mtn21-like protein
lily_SG|Contig_15883	dnli4_orysj ame: full= dna ligase 4 ame: full=dna ligase iv ame: full=polydeoxyribonucleotide synthase 4	883	gi|242077098|ref|XP_002448485.1|hypothetical protein SORBIDRAFT_06g027820 [Sorghum bicolor] >gi|241939668|gb|EES12813.1| hypothetical protein SORBIDRAFT_06g027820 [Sorghum bicolor]	XP_002448485	6.79977e-18	73	96.2857	83	61	B2G	lily_SG|Contig_15883	lily_SG|Contig_15883	GO:0005488	F	dnli4_orysj ame: full= dna ligase 4 ame: full=dna ligase iv ame: full=polydeoxyribonucleotide synthase 4
lily_SG|Contig_15883	dnli4_orysj ame: full= dna ligase 4 ame: full=dna ligase iv ame: full=polydeoxyribonucleotide synthase 4	883	gi|242077098|ref|XP_002448485.1|hypothetical protein SORBIDRAFT_06g027820 [Sorghum bicolor] >gi|241939668|gb|EES12813.1| hypothetical protein SORBIDRAFT_06g027820 [Sorghum bicolor]	XP_002448485	6.79977e-18	73	96.2857	83	61	B2G	lily_SG|Contig_15883	lily_SG|Contig_15883	GO:0003909	F	dnli4_orysj ame: full= dna ligase 4 ame: full=dna ligase iv ame: full=polydeoxyribonucleotide synthase 4
lily_SG|Contig_15883	dnli4_orysj ame: full= dna ligase 4 ame: full=dna ligase iv ame: full=polydeoxyribonucleotide synthase 4	883	gi|242077098|ref|XP_002448485.1|hypothetical protein SORBIDRAFT_06g027820 [Sorghum bicolor] >gi|241939668|gb|EES12813.1| hypothetical protein SORBIDRAFT_06g027820 [Sorghum bicolor]	XP_002448485	6.79977e-18	73	96.2857	83	61	B2G	lily_SG|Contig_15883	lily_SG|Contig_15883	GO:0006281	P	dnli4_orysj ame: full= dna ligase 4 ame: full=dna ligase iv ame: full=polydeoxyribonucleotide synthase 4
lily_SG|Contig_15923	dna topoisomerase	1031	gi|86438844|emb|CAJ44361.1|putative DNA topoisomerase II [Malus x domestica]	CAJ44361	2.10673e-113	70	258.07	245	172	B2G	lily_SG|Contig_15923	lily_SG|Contig_15923	GO:0003677	F	dna topoisomerase
lily_SG|Contig_15923	dna topoisomerase	1031	gi|86438844|emb|CAJ44361.1|putative DNA topoisomerase II [Malus x domestica]	CAJ44361	2.10673e-113	70	258.07	245	172	B2G	lily_SG|Contig_15923	lily_SG|Contig_15923	GO:0016853	F	dna topoisomerase
lily_SG|Contig_15926	glycyl-trna synthetase	946	gi|384249139|gb|EIE22621.1|hypothetical protein COCSUDRAFT_53607 [Coccomyxa subellipsoidea C-169]	EIE22621	7.3247e-87	85	220.32	132	113	B2G	lily_SG|Contig_15926	lily_SG|Contig_15926	GO:0006426	P	glycyl-trna synthetase
lily_SG|Contig_15926	glycyl-trna synthetase	946	gi|384249139|gb|EIE22621.1|hypothetical protein COCSUDRAFT_53607 [Coccomyxa subellipsoidea C-169]	EIE22621	7.3247e-87	85	220.32	132	113	B2G	lily_SG|Contig_15926	lily_SG|Contig_15926	GO:0046872	F	glycyl-trna synthetase
lily_SG|Contig_15926	glycyl-trna synthetase	946	gi|384249139|gb|EIE22621.1|hypothetical protein COCSUDRAFT_53607 [Coccomyxa subellipsoidea C-169]	EIE22621	7.3247e-87	85	220.32	132	113	B2G	lily_SG|Contig_15926	lily_SG|Contig_15926	GO:0008081	F	glycyl-trna synthetase
lily_SG|Contig_15926	glycyl-trna synthetase	946	gi|384249139|gb|EIE22621.1|hypothetical protein COCSUDRAFT_53607 [Coccomyxa subellipsoidea C-169]	EIE22621	7.3247e-87	85	220.32	132	113	B2G	lily_SG|Contig_15926	lily_SG|Contig_15926	GO:0005524	F	glycyl-trna synthetase
lily_SG|Contig_15926	glycyl-trna synthetase	946	gi|384249139|gb|EIE22621.1|hypothetical protein COCSUDRAFT_53607 [Coccomyxa subellipsoidea C-169]	EIE22621	7.3247e-87	85	220.32	132	113	B2G	lily_SG|Contig_15926	lily_SG|Contig_15926	GO:0004820	F	glycyl-trna synthetase
lily_SG|Contig_15926	glycyl-trna synthetase	946	gi|384249139|gb|EIE22621.1|hypothetical protein COCSUDRAFT_53607 [Coccomyxa subellipsoidea C-169]	EIE22621	7.3247e-87	85	220.32	132	113	B2G	lily_SG|Contig_15926	lily_SG|Contig_15926	GO:0006544	P	glycyl-trna synthetase
lily_SG|Contig_15926	glycyl-trna synthetase	946	gi|384249139|gb|EIE22621.1|hypothetical protein COCSUDRAFT_53607 [Coccomyxa subellipsoidea C-169]	EIE22621	7.3247e-87	85	220.32	132	113	B2G	lily_SG|Contig_15926	lily_SG|Contig_15926	GO:0006563	P	glycyl-trna synthetase
lily_SG|Contig_15926	glycyl-trna synthetase	946	gi|384249139|gb|EIE22621.1|hypothetical protein COCSUDRAFT_53607 [Coccomyxa subellipsoidea C-169]	EIE22621	7.3247e-87	85	220.32	132	113	B2G	lily_SG|Contig_15926	lily_SG|Contig_15926	GO:0006566	P	glycyl-trna synthetase
lily_SG|Contig_15926	glycyl-trna synthetase	946	gi|384249139|gb|EIE22621.1|hypothetical protein COCSUDRAFT_53607 [Coccomyxa subellipsoidea C-169]	EIE22621	7.3247e-87	85	220.32	132	113	B2G	lily_SG|Contig_15926	lily_SG|Contig_15926	GO:0009345	C	glycyl-trna synthetase
lily_SG|Contig_15946	transformation transcription domain-associated protein	1637	gi|224134102|ref|XP_002327756.1|predicted protein [Populus trichocarpa] >gi|222836841|gb|EEE75234.1| predicted protein [Populus trichocarpa]	XP_002327756	0	87	390.578	248	218	B2G	lily_SG|Contig_15946	lily_SG|Contig_15946	GO:0016773	F	transformation transcription domain-associated protein
lily_SG|Contig_15950	oligopeptide transporter opt family	736	gi|256631568|dbj|BAH98158.1|yellow stripe 1-like [Tulipa gesneriana]	BAH98158	1.25825e-82	92	310.842	181	168	B2G	lily_SG|Contig_15950	lily_SG|Contig_15950	GO:0009624	P	oligopeptide transporter opt family
lily_SG|Contig_15950	oligopeptide transporter opt family	736	gi|256631568|dbj|BAH98158.1|yellow stripe 1-like [Tulipa gesneriana]	BAH98158	1.25825e-82	92	310.842	181	168	B2G	lily_SG|Contig_15950	lily_SG|Contig_15950	GO:0005886	C	oligopeptide transporter opt family
lily_SG|Contig_15950	oligopeptide transporter opt family	736	gi|256631568|dbj|BAH98158.1|yellow stripe 1-like [Tulipa gesneriana]	BAH98158	1.25825e-82	92	310.842	181	168	B2G	lily_SG|Contig_15950	lily_SG|Contig_15950	GO:0034755	P	oligopeptide transporter opt family
lily_SG|Contig_15950	oligopeptide transporter opt family	736	gi|256631568|dbj|BAH98158.1|yellow stripe 1-like [Tulipa gesneriana]	BAH98158	1.25825e-82	92	310.842	181	168	B2G	lily_SG|Contig_15950	lily_SG|Contig_15950	GO:0010043	P	oligopeptide transporter opt family
lily_SG|Contig_15950	oligopeptide transporter opt family	736	gi|256631568|dbj|BAH98158.1|yellow stripe 1-like [Tulipa gesneriana]	BAH98158	1.25825e-82	92	310.842	181	168	B2G	lily_SG|Contig_15950	lily_SG|Contig_15950	GO:0051980	F	oligopeptide transporter opt family
lily_SG|Contig_15950	oligopeptide transporter opt family	736	gi|256631568|dbj|BAH98158.1|yellow stripe 1-like [Tulipa gesneriana]	BAH98158	1.25825e-82	92	310.842	181	168	B2G	lily_SG|Contig_15950	lily_SG|Contig_15950	GO:0010039	P	oligopeptide transporter opt family
lily_SG|Contig_15950	oligopeptide transporter opt family	736	gi|256631568|dbj|BAH98158.1|yellow stripe 1-like [Tulipa gesneriana]	BAH98158	1.25825e-82	92	310.842	181	168	B2G	lily_SG|Contig_15950	lily_SG|Contig_15950	GO:0048316	P	oligopeptide transporter opt family
lily_SG|Contig_15961	rbr_cocnu ame: full=retinoblastoma-related protein	788	gi|75244686|sp|Q8H252|RBR_COCNURecName: Full=Retinoblastoma-related protein >gi|23429044|gb|AAM77469.1| retinoblastoma-like protein [Cocos nucifera]	Q8H252	1.53243e-92	80	343.969	259	208	B2G	lily_SG|Contig_15961	lily_SG|Contig_15961	GO:0051726	P	rbr_cocnu ame: full=retinoblastoma-related protein
lily_SG|Contig_15961	rbr_cocnu ame: full=retinoblastoma-related protein	788	gi|75244686|sp|Q8H252|RBR_COCNURecName: Full=Retinoblastoma-related protein >gi|23429044|gb|AAM77469.1| retinoblastoma-like protein [Cocos nucifera]	Q8H252	1.53243e-92	80	343.969	259	208	B2G	lily_SG|Contig_15961	lily_SG|Contig_15961	GO:0005634	C	rbr_cocnu ame: full=retinoblastoma-related protein
lily_SG|Contig_15961	rbr_cocnu ame: full=retinoblastoma-related protein	788	gi|75244686|sp|Q8H252|RBR_COCNURecName: Full=Retinoblastoma-related protein >gi|23429044|gb|AAM77469.1| retinoblastoma-like protein [Cocos nucifera]	Q8H252	1.53243e-92	80	343.969	259	208	B2G	lily_SG|Contig_15961	lily_SG|Contig_15961	GO:0006355	P	rbr_cocnu ame: full=retinoblastoma-related protein
lily_SG|Contig_15965	gsa_orysj ame: full=glutamate-1-semialdehyde - chloroplastic short=gsa ame: full=glutamate-1-semialdehyde aminotransferase short=gsa-at flags: precursor	813	gi|115477483|ref|NP_001062337.1|Os08g0532200 [Oryza sativa Japonica Group] >gi|75225192|sp|Q6YZE2|GSA_ORYSJ RecName: Full=Glutamate-1-semialdehyde 2,1-aminomutase, chloroplastic; Short=GSA; AltName: Full=Glutamate-1-semialdehyde aminotransferase; Short=GSA-AT; Flags: Precursor >gi|42761379|dbj|BAD11647.1| putative glutamate-1-semialdehyde 2,1-aminomutase, chloroplast precursor(Glutamate-1-semiald…	NP_001062337	1.67323e-104	93	229.95	126	118	B2G	lily_SG|Contig_15965	lily_SG|Contig_15965	GO:0009941	C	gsa_orysj ame: full=glutamate-1-semialdehyde - chloroplastic short=gsa ame: full=glutamate-1-semialdehyde aminotransferase short=gsa-at flags: precursor
lily_SG|Contig_15965	gsa_orysj ame: full=glutamate-1-semialdehyde - chloroplastic short=gsa ame: full=glutamate-1-semialdehyde aminotransferase short=gsa-at flags: precursor	813	gi|115477483|ref|NP_001062337.1|Os08g0532200 [Oryza sativa Japonica Group] >gi|75225192|sp|Q6YZE2|GSA_ORYSJ RecName: Full=Glutamate-1-semialdehyde 2,1-aminomutase, chloroplastic; Short=GSA; AltName: Full=Glutamate-1-semialdehyde aminotransferase; Short=GSA-AT; Flags: Precursor >gi|42761379|dbj|BAD11647.1| putative glutamate-1-semialdehyde 2,1-aminomutase, chloroplast precursor(Glutamate-1-semiald…	NP_001062337	1.67323e-104	93	229.95	126	118	B2G	lily_SG|Contig_15965	lily_SG|Contig_15965	GO:0030170	F	gsa_orysj ame: full=glutamate-1-semialdehyde - chloroplastic short=gsa ame: full=glutamate-1-semialdehyde aminotransferase short=gsa-at flags: precursor
lily_SG|Contig_15965	gsa_orysj ame: full=glutamate-1-semialdehyde - chloroplastic short=gsa ame: full=glutamate-1-semialdehyde aminotransferase short=gsa-at flags: precursor	813	gi|115477483|ref|NP_001062337.1|Os08g0532200 [Oryza sativa Japonica Group] >gi|75225192|sp|Q6YZE2|GSA_ORYSJ RecName: Full=Glutamate-1-semialdehyde 2,1-aminomutase, chloroplastic; Short=GSA; AltName: Full=Glutamate-1-semialdehyde aminotransferase; Short=GSA-AT; Flags: Precursor >gi|42761379|dbj|BAD11647.1| putative glutamate-1-semialdehyde 2,1-aminomutase, chloroplast precursor(Glutamate-1-semiald…	NP_001062337	1.67323e-104	93	229.95	126	118	B2G	lily_SG|Contig_15965	lily_SG|Contig_15965	GO:0042286	F	gsa_orysj ame: full=glutamate-1-semialdehyde - chloroplastic short=gsa ame: full=glutamate-1-semialdehyde aminotransferase short=gsa-at flags: precursor
lily_SG|Contig_15965	gsa_orysj ame: full=glutamate-1-semialdehyde - chloroplastic short=gsa ame: full=glutamate-1-semialdehyde aminotransferase short=gsa-at flags: precursor	813	gi|115477483|ref|NP_001062337.1|Os08g0532200 [Oryza sativa Japonica Group] >gi|75225192|sp|Q6YZE2|GSA_ORYSJ RecName: Full=Glutamate-1-semialdehyde 2,1-aminomutase, chloroplastic; Short=GSA; AltName: Full=Glutamate-1-semialdehyde aminotransferase; Short=GSA-AT; Flags: Precursor >gi|42761379|dbj|BAD11647.1| putative glutamate-1-semialdehyde 2,1-aminomutase, chloroplast precursor(Glutamate-1-semiald…	NP_001062337	1.67323e-104	93	229.95	126	118	B2G	lily_SG|Contig_15965	lily_SG|Contig_15965	GO:0006782	P	gsa_orysj ame: full=glutamate-1-semialdehyde - chloroplastic short=gsa ame: full=glutamate-1-semialdehyde aminotransferase short=gsa-at flags: precursor
lily_SG|Contig_15965	gsa_orysj ame: full=glutamate-1-semialdehyde - chloroplastic short=gsa ame: full=glutamate-1-semialdehyde aminotransferase short=gsa-at flags: precursor	813	gi|115477483|ref|NP_001062337.1|Os08g0532200 [Oryza sativa Japonica Group] >gi|75225192|sp|Q6YZE2|GSA_ORYSJ RecName: Full=Glutamate-1-semialdehyde 2,1-aminomutase, chloroplastic; Short=GSA; AltName: Full=Glutamate-1-semialdehyde aminotransferase; Short=GSA-AT; Flags: Precursor >gi|42761379|dbj|BAD11647.1| putative glutamate-1-semialdehyde 2,1-aminomutase, chloroplast precursor(Glutamate-1-semiald…	NP_001062337	1.67323e-104	93	229.95	126	118	B2G	lily_SG|Contig_15965	lily_SG|Contig_15965	GO:0015995	P	gsa_orysj ame: full=glutamate-1-semialdehyde - chloroplastic short=gsa ame: full=glutamate-1-semialdehyde aminotransferase short=gsa-at flags: precursor
lily_SG|Contig_15965	gsa_orysj ame: full=glutamate-1-semialdehyde - chloroplastic short=gsa ame: full=glutamate-1-semialdehyde aminotransferase short=gsa-at flags: precursor	813	gi|115477483|ref|NP_001062337.1|Os08g0532200 [Oryza sativa Japonica Group] >gi|75225192|sp|Q6YZE2|GSA_ORYSJ RecName: Full=Glutamate-1-semialdehyde 2,1-aminomutase, chloroplastic; Short=GSA; AltName: Full=Glutamate-1-semialdehyde aminotransferase; Short=GSA-AT; Flags: Precursor >gi|42761379|dbj|BAD11647.1| putative glutamate-1-semialdehyde 2,1-aminomutase, chloroplast precursor(Glutamate-1-semiald…	NP_001062337	1.67323e-104	93	229.95	126	118	B2G	lily_SG|Contig_15965	lily_SG|Contig_15965	GO:0009570	C	gsa_orysj ame: full=glutamate-1-semialdehyde - chloroplastic short=gsa ame: full=glutamate-1-semialdehyde aminotransferase short=gsa-at flags: precursor
lily_SG|Contig_15965	gsa_orysj ame: full=glutamate-1-semialdehyde - chloroplastic short=gsa ame: full=glutamate-1-semialdehyde aminotransferase short=gsa-at flags: precursor	813	gi|115477483|ref|NP_001062337.1|Os08g0532200 [Oryza sativa Japonica Group] >gi|75225192|sp|Q6YZE2|GSA_ORYSJ RecName: Full=Glutamate-1-semialdehyde 2,1-aminomutase, chloroplastic; Short=GSA; AltName: Full=Glutamate-1-semialdehyde aminotransferase; Short=GSA-AT; Flags: Precursor >gi|42761379|dbj|BAD11647.1| putative glutamate-1-semialdehyde 2,1-aminomutase, chloroplast precursor(Glutamate-1-semiald…	NP_001062337	1.67323e-104	93	229.95	126	118	B2G	lily_SG|Contig_15965	lily_SG|Contig_15965	GO:0008483	F	gsa_orysj ame: full=glutamate-1-semialdehyde - chloroplastic short=gsa ame: full=glutamate-1-semialdehyde aminotransferase short=gsa-at flags: precursor
lily_SG|Contig_15965	gsa_orysj ame: full=glutamate-1-semialdehyde - chloroplastic short=gsa ame: full=glutamate-1-semialdehyde aminotransferase short=gsa-at flags: precursor	813	gi|115477483|ref|NP_001062337.1|Os08g0532200 [Oryza sativa Japonica Group] >gi|75225192|sp|Q6YZE2|GSA_ORYSJ RecName: Full=Glutamate-1-semialdehyde 2,1-aminomutase, chloroplastic; Short=GSA; AltName: Full=Glutamate-1-semialdehyde aminotransferase; Short=GSA-AT; Flags: Precursor >gi|42761379|dbj|BAD11647.1| putative glutamate-1-semialdehyde 2,1-aminomutase, chloroplast precursor(Glutamate-1-semiald…	NP_001062337	1.67323e-104	93	229.95	126	118	B2G	lily_SG|Contig_15965	lily_SG|Contig_15965	GO:0048046	C	gsa_orysj ame: full=glutamate-1-semialdehyde - chloroplastic short=gsa ame: full=glutamate-1-semialdehyde aminotransferase short=gsa-at flags: precursor
lily_SG|Contig_15965	gsa_orysj ame: full=glutamate-1-semialdehyde - chloroplastic short=gsa ame: full=glutamate-1-semialdehyde aminotransferase short=gsa-at flags: precursor	813	gi|115477483|ref|NP_001062337.1|Os08g0532200 [Oryza sativa Japonica Group] >gi|75225192|sp|Q6YZE2|GSA_ORYSJ RecName: Full=Glutamate-1-semialdehyde 2,1-aminomutase, chloroplastic; Short=GSA; AltName: Full=Glutamate-1-semialdehyde aminotransferase; Short=GSA-AT; Flags: Precursor >gi|42761379|dbj|BAD11647.1| putative glutamate-1-semialdehyde 2,1-aminomutase, chloroplast precursor(Glutamate-1-semiald…	NP_001062337	1.67323e-104	93	229.95	126	118	B2G	lily_SG|Contig_15965	lily_SG|Contig_15965	GO:0009416	P	gsa_orysj ame: full=glutamate-1-semialdehyde - chloroplastic short=gsa ame: full=glutamate-1-semialdehyde aminotransferase short=gsa-at flags: precursor
lily_SG|Contig_15968	histone h2a	1081	gi|330318556|gb|AEC10950.1|histone H2A [Camellia sinensis]	AEC10950	7.51361e-39	79	166.392	112	89	B2G	lily_SG|Contig_15968	lily_SG|Contig_15968	GO:0000786	C	histone h2a
lily_SG|Contig_15968	histone h2a	1081	gi|330318556|gb|AEC10950.1|histone H2A [Camellia sinensis]	AEC10950	7.51361e-39	79	166.392	112	89	B2G	lily_SG|Contig_15968	lily_SG|Contig_15968	GO:0003677	F	histone h2a
lily_SG|Contig_15968	histone h2a	1081	gi|330318556|gb|AEC10950.1|histone H2A [Camellia sinensis]	AEC10950	7.51361e-39	79	166.392	112	89	B2G	lily_SG|Contig_15968	lily_SG|Contig_15968	GO:0006334	P	histone h2a
lily_SG|Contig_15968	histone h2a	1081	gi|330318556|gb|AEC10950.1|histone H2A [Camellia sinensis]	AEC10950	7.51361e-39	79	166.392	112	89	B2G	lily_SG|Contig_15968	lily_SG|Contig_15968	GO:0005634	C	histone h2a
lily_SG|Contig_15982	non-lysosomal glucosylceramidase-like	957	gi|225460125|ref|XP_002275782.1|PREDICTED: non-lysosomal glucosylceramidase-like [Vitis vinifera]	XP_002275782	1.22394e-57	63	177.563	202	129	B2G	lily_SG|Contig_15982	lily_SG|Contig_15982	GO:0006629	P	non-lysosomal glucosylceramidase-like
lily_SG|Contig_15982	non-lysosomal glucosylceramidase-like	957	gi|225460125|ref|XP_002275782.1|PREDICTED: non-lysosomal glucosylceramidase-like [Vitis vinifera]	XP_002275782	1.22394e-57	63	177.563	202	129	B2G	lily_SG|Contig_15982	lily_SG|Contig_15982	GO:0016787	F	non-lysosomal glucosylceramidase-like
lily_SG|Contig_15982	non-lysosomal glucosylceramidase-like	957	gi|225460125|ref|XP_002275782.1|PREDICTED: non-lysosomal glucosylceramidase-like [Vitis vinifera]	XP_002275782	1.22394e-57	63	177.563	202	129	B2G	lily_SG|Contig_15982	lily_SG|Contig_15982	GO:0016020	C	non-lysosomal glucosylceramidase-like
lily_SG|Contig_15992	dead-box atp-dependent rna helicase 22	1114	gi|242044594|ref|XP_002460168.1|hypothetical protein SORBIDRAFT_02g023840 [Sorghum bicolor] >gi|241923545|gb|EER96689.1| hypothetical protein SORBIDRAFT_02g023840 [Sorghum bicolor]	XP_002460168	2.93112e-118	73	430.254	372	274	B2G	lily_SG|Contig_15992	lily_SG|Contig_15992	GO:0005488	F	dead-box atp-dependent rna helicase 22
lily_SG|Contig_15992	dead-box atp-dependent rna helicase 22	1114	gi|242044594|ref|XP_002460168.1|hypothetical protein SORBIDRAFT_02g023840 [Sorghum bicolor] >gi|241923545|gb|EER96689.1| hypothetical protein SORBIDRAFT_02g023840 [Sorghum bicolor]	XP_002460168	2.93112e-118	73	430.254	372	274	B2G	lily_SG|Contig_15992	lily_SG|Contig_15992	GO:0004386	F	dead-box atp-dependent rna helicase 22
lily_SG|Contig_15992	dead-box atp-dependent rna helicase 22	1114	gi|242044594|ref|XP_002460168.1|hypothetical protein SORBIDRAFT_02g023840 [Sorghum bicolor] >gi|241923545|gb|EER96689.1| hypothetical protein SORBIDRAFT_02g023840 [Sorghum bicolor]	XP_002460168	2.93112e-118	73	430.254	372	274	B2G	lily_SG|Contig_15992	lily_SG|Contig_15992	GO:0005739	C	dead-box atp-dependent rna helicase 22
lily_SG|Contig_15998	potassium transporter	833	gi|224070668|ref|XP_002303189.1|predicted protein [Populus trichocarpa] >gi|222840621|gb|EEE78168.1| predicted protein [Populus trichocarpa]	XP_002303189	4.80491e-71	81	272.707	190	154	B2G	lily_SG|Contig_15998	lily_SG|Contig_15998	GO:0000325	C	potassium transporter
lily_SG|Contig_15998	potassium transporter	833	gi|224070668|ref|XP_002303189.1|predicted protein [Populus trichocarpa] >gi|222840621|gb|EEE78168.1| predicted protein [Populus trichocarpa]	XP_002303189	4.80491e-71	81	272.707	190	154	B2G	lily_SG|Contig_15998	lily_SG|Contig_15998	GO:0015079	F	potassium transporter
lily_SG|Contig_15998	potassium transporter	833	gi|224070668|ref|XP_002303189.1|predicted protein [Populus trichocarpa] >gi|222840621|gb|EEE78168.1| predicted protein [Populus trichocarpa]	XP_002303189	4.80491e-71	81	272.707	190	154	B2G	lily_SG|Contig_15998	lily_SG|Contig_15998	GO:0005886	C	potassium transporter
lily_SG|Contig_15998	potassium transporter	833	gi|224070668|ref|XP_002303189.1|predicted protein [Populus trichocarpa] >gi|222840621|gb|EEE78168.1| predicted protein [Populus trichocarpa]	XP_002303189	4.80491e-71	81	272.707	190	154	B2G	lily_SG|Contig_15998	lily_SG|Contig_15998	GO:0071805	N	potassium transporter
lily_SG|Contig_15998	potassium transporter	833	gi|224070668|ref|XP_002303189.1|predicted protein [Populus trichocarpa] >gi|222840621|gb|EEE78168.1| predicted protein [Populus trichocarpa]	XP_002303189	4.80491e-71	81	272.707	190	154	B2G	lily_SG|Contig_15998	lily_SG|Contig_15998	GO:0005774	C	potassium transporter
lily_SG|Contig_16010	vesicle-associated protein 2-1-like	668	gi|357136817|ref|XP_003570000.1|PREDICTED: vesicle-associated protein 2-1-like [Brachypodium distachyon]	XP_003570000	1.85773e-33	80	91.6633	73	59	B2G	lily_SG|Contig_16010	lily_SG|Contig_16010	GO:0005198	F	vesicle-associated protein 2-1-like
lily_SG|Contig_16010	vesicle-associated protein 2-1-like	668	gi|357136817|ref|XP_003570000.1|PREDICTED: vesicle-associated protein 2-1-like [Brachypodium distachyon]	XP_003570000	1.85773e-33	80	91.6633	73	59	B2G	lily_SG|Contig_16010	lily_SG|Contig_16010	GO:0005886	C	vesicle-associated protein 2-1-like
lily_SG|Contig_16012	auxin-responsive protein iaa26-like	684	gi|359482888|ref|XP_002283588.2|PREDICTED: auxin-responsive protein IAA26-like [Vitis vinifera]	XP_002283588	1.02245e-34	73	121.709	106	78	B2G	lily_SG|Contig_16012	lily_SG|Contig_16012	GO:0006351	P	auxin-responsive protein iaa26-like
lily_SG|Contig_16012	auxin-responsive protein iaa26-like	684	gi|359482888|ref|XP_002283588.2|PREDICTED: auxin-responsive protein IAA26-like [Vitis vinifera]	XP_002283588	1.02245e-34	73	121.709	106	78	B2G	lily_SG|Contig_16012	lily_SG|Contig_16012	GO:0050794	P	auxin-responsive protein iaa26-like
lily_SG|Contig_16017	biotin carboxylase precursor	796	gi|209168853|gb|ABF74732.1|acetyl-CoA carboxylase [Elaeis guineensis]	ABF74732	1.32126e-83	95	314.309	167	159	B2G	lily_SG|Contig_16017	lily_SG|Contig_16017	GO:0003989	F	biotin carboxylase precursor
lily_SG|Contig_16017	biotin carboxylase precursor	796	gi|209168853|gb|ABF74732.1|acetyl-CoA carboxylase [Elaeis guineensis]	ABF74732	1.32126e-83	95	314.309	167	159	B2G	lily_SG|Contig_16017	lily_SG|Contig_16017	GO:0046872	F	biotin carboxylase precursor
lily_SG|Contig_16017	biotin carboxylase precursor	796	gi|209168853|gb|ABF74732.1|acetyl-CoA carboxylase [Elaeis guineensis]	ABF74732	1.32126e-83	95	314.309	167	159	B2G	lily_SG|Contig_16017	lily_SG|Contig_16017	GO:0005524	F	biotin carboxylase precursor
lily_SG|Contig_16017	biotin carboxylase precursor	796	gi|209168853|gb|ABF74732.1|acetyl-CoA carboxylase [Elaeis guineensis]	ABF74732	1.32126e-83	95	314.309	167	159	B2G	lily_SG|Contig_16017	lily_SG|Contig_16017	GO:0004075	F	biotin carboxylase precursor
lily_SG|Contig_16017	biotin carboxylase precursor	796	gi|209168853|gb|ABF74732.1|acetyl-CoA carboxylase [Elaeis guineensis]	ABF74732	1.32126e-83	95	314.309	167	159	B2G	lily_SG|Contig_16017	lily_SG|Contig_16017	GO:0006090	P	biotin carboxylase precursor
lily_SG|Contig_16017	biotin carboxylase precursor	796	gi|209168853|gb|ABF74732.1|acetyl-CoA carboxylase [Elaeis guineensis]	ABF74732	1.32126e-83	95	314.309	167	159	B2G	lily_SG|Contig_16017	lily_SG|Contig_16017	GO:0006633	P	biotin carboxylase precursor
lily_SG|Contig_16017	biotin carboxylase precursor	796	gi|209168853|gb|ABF74732.1|acetyl-CoA carboxylase [Elaeis guineensis]	ABF74732	1.32126e-83	95	314.309	167	159	B2G	lily_SG|Contig_16017	lily_SG|Contig_16017	GO:0009343	C	biotin carboxylase precursor
lily_SG|Contig_16018	s6 ribosomal protein	634	gi|20139942|sp|Q9M3V8|RS6_ASPOFRecName: Full=40S ribosomal protein S6 >gi|7649387|emb|CAB89081.1| S6 ribosomal protein [Asparagus officinalis]	Q9M3V8	2.38021e-43	81	179.874	119	97	B2G	lily_SG|Contig_16018	lily_SG|Contig_16018	GO:0005840	C	s6 ribosomal protein
lily_SG|Contig_16018	s6 ribosomal protein	634	gi|20139942|sp|Q9M3V8|RS6_ASPOFRecName: Full=40S ribosomal protein S6 >gi|7649387|emb|CAB89081.1| S6 ribosomal protein [Asparagus officinalis]	Q9M3V8	2.38021e-43	81	179.874	119	97	B2G	lily_SG|Contig_16018	lily_SG|Contig_16018	GO:0003735	F	s6 ribosomal protein
lily_SG|Contig_16018	s6 ribosomal protein	634	gi|20139942|sp|Q9M3V8|RS6_ASPOFRecName: Full=40S ribosomal protein S6 >gi|7649387|emb|CAB89081.1| S6 ribosomal protein [Asparagus officinalis]	Q9M3V8	2.38021e-43	81	179.874	119	97	B2G	lily_SG|Contig_16018	lily_SG|Contig_16018	GO:0006412	P	s6 ribosomal protein
lily_SG|Contig_16018	s6 ribosomal protein	634	gi|20139942|sp|Q9M3V8|RS6_ASPOFRecName: Full=40S ribosomal protein S6 >gi|7649387|emb|CAB89081.1| S6 ribosomal protein [Asparagus officinalis]	Q9M3V8	2.38021e-43	81	179.874	119	97	B2G	lily_SG|Contig_16018	lily_SG|Contig_16018	GO:0042254	P	s6 ribosomal protein
lily_SG|Contig_16026	casein kinase ii subunit beta-4	1291	gi|162461786|ref|NP_001105624.1|LOC542628 [Zea mays] >gi|11527002|gb|AAG36870.1|AF239817_1 protein kinase CK2 regulatory subunit CK2B2 [Zea mays]	NP_001105624	1.97206e-71	82	130.568	92	76	B2G	lily_SG|Contig_16026	lily_SG|Contig_16026	GO:0005737	C	casein kinase ii subunit beta-4
lily_SG|Contig_16026	casein kinase ii subunit beta-4	1291	gi|162461786|ref|NP_001105624.1|LOC542628 [Zea mays] >gi|11527002|gb|AAG36870.1|AF239817_1 protein kinase CK2 regulatory subunit CK2B2 [Zea mays]	NP_001105624	1.97206e-71	82	130.568	92	76	B2G	lily_SG|Contig_16026	lily_SG|Contig_16026	GO:0019887	F	casein kinase ii subunit beta-4
lily_SG|Contig_16026	casein kinase ii subunit beta-4	1291	gi|162461786|ref|NP_001105624.1|LOC542628 [Zea mays] >gi|11527002|gb|AAG36870.1|AF239817_1 protein kinase CK2 regulatory subunit CK2B2 [Zea mays]	NP_001105624	1.97206e-71	82	130.568	92	76	B2G	lily_SG|Contig_16026	lily_SG|Contig_16026	GO:0042753	P	casein kinase ii subunit beta-4
lily_SG|Contig_16026	casein kinase ii subunit beta-4	1291	gi|162461786|ref|NP_001105624.1|LOC542628 [Zea mays] >gi|11527002|gb|AAG36870.1|AF239817_1 protein kinase CK2 regulatory subunit CK2B2 [Zea mays]	NP_001105624	1.97206e-71	82	130.568	92	76	B2G	lily_SG|Contig_16026	lily_SG|Contig_16026	GO:0048573	P	casein kinase ii subunit beta-4
lily_SG|Contig_16026	casein kinase ii subunit beta-4	1291	gi|162461786|ref|NP_001105624.1|LOC542628 [Zea mays] >gi|11527002|gb|AAG36870.1|AF239817_1 protein kinase CK2 regulatory subunit CK2B2 [Zea mays]	NP_001105624	1.97206e-71	82	130.568	92	76	B2G	lily_SG|Contig_16026	lily_SG|Contig_16026	GO:0005956	C	casein kinase ii subunit beta-4
lily_SG|Contig_16026	casein kinase ii subunit beta-4	1291	gi|162461786|ref|NP_001105624.1|LOC542628 [Zea mays] >gi|11527002|gb|AAG36870.1|AF239817_1 protein kinase CK2 regulatory subunit CK2B2 [Zea mays]	NP_001105624	1.97206e-71	82	130.568	92	76	B2G	lily_SG|Contig_16026	lily_SG|Contig_16026	GO:0008134	F	casein kinase ii subunit beta-4
lily_SG|Contig_16026	casein kinase ii subunit beta-4	1291	gi|162461786|ref|NP_001105624.1|LOC542628 [Zea mays] >gi|11527002|gb|AAG36870.1|AF239817_1 protein kinase CK2 regulatory subunit CK2B2 [Zea mays]	NP_001105624	1.97206e-71	82	130.568	92	76	B2G	lily_SG|Contig_16026	lily_SG|Contig_16026	GO:0004674	F	casein kinase ii subunit beta-4
lily_SG|Contig_16026	casein kinase ii subunit beta-4	1291	gi|162461786|ref|NP_001105624.1|LOC542628 [Zea mays] >gi|11527002|gb|AAG36870.1|AF239817_1 protein kinase CK2 regulatory subunit CK2B2 [Zea mays]	NP_001105624	1.97206e-71	82	130.568	92	76	B2G	lily_SG|Contig_16026	lily_SG|Contig_16026	GO:0045859	P	casein kinase ii subunit beta-4
lily_SG|Contig_16026	casein kinase ii subunit beta-4	1291	gi|162461786|ref|NP_001105624.1|LOC542628 [Zea mays] >gi|11527002|gb|AAG36870.1|AF239817_1 protein kinase CK2 regulatory subunit CK2B2 [Zea mays]	NP_001105624	1.97206e-71	82	130.568	92	76	B2G	lily_SG|Contig_16026	lily_SG|Contig_16026	GO:0005667	C	casein kinase ii subunit beta-4
lily_SG|Contig_16026	casein kinase ii subunit beta-4	1291	gi|162461786|ref|NP_001105624.1|LOC542628 [Zea mays] >gi|11527002|gb|AAG36870.1|AF239817_1 protein kinase CK2 regulatory subunit CK2B2 [Zea mays]	NP_001105624	1.97206e-71	82	130.568	92	76	B2G	lily_SG|Contig_16026	lily_SG|Contig_16026	GO:0009069	P	casein kinase ii subunit beta-4
lily_SG|Contig_16028	dead box atp-dependent rna	992	gi|255560866|ref|XP_002521446.1|dead box ATP-dependent RNA helicase, putative [Ricinus communis] >gi|223539345|gb|EEF40936.1| dead box ATP-dependent RNA helicase, putative [Ricinus communis]	XP_002521446	2.73284e-115	87	276.944	172	150	B2G	lily_SG|Contig_16028	lily_SG|Contig_16028	GO:0004004	F	dead box atp-dependent rna
lily_SG|Contig_16028	dead box atp-dependent rna	992	gi|255560866|ref|XP_002521446.1|dead box ATP-dependent RNA helicase, putative [Ricinus communis] >gi|223539345|gb|EEF40936.1| dead box ATP-dependent RNA helicase, putative [Ricinus communis]	XP_002521446	2.73284e-115	87	276.944	172	150	B2G	lily_SG|Contig_16028	lily_SG|Contig_16028	GO:0003676	F	dead box atp-dependent rna
lily_SG|Contig_16028	dead box atp-dependent rna	992	gi|255560866|ref|XP_002521446.1|dead box ATP-dependent RNA helicase, putative [Ricinus communis] >gi|223539345|gb|EEF40936.1| dead box ATP-dependent RNA helicase, putative [Ricinus communis]	XP_002521446	2.73284e-115	87	276.944	172	150	B2G	lily_SG|Contig_16028	lily_SG|Contig_16028	GO:0006200	P	dead box atp-dependent rna
lily_SG|Contig_16028	dead box atp-dependent rna	992	gi|255560866|ref|XP_002521446.1|dead box ATP-dependent RNA helicase, putative [Ricinus communis] >gi|223539345|gb|EEF40936.1| dead box ATP-dependent RNA helicase, putative [Ricinus communis]	XP_002521446	2.73284e-115	87	276.944	172	150	B2G	lily_SG|Contig_16028	lily_SG|Contig_16028	GO:0005524	F	dead box atp-dependent rna
lily_SG|Contig_16029	probable methyltransferase pmt20-like	748	gi|225427524|ref|XP_002265127.1|PREDICTED: probable methyltransferase PMT20 [Vitis vinifera]	XP_002265127	9.30796e-97	86	357.836	209	181	B2G	lily_SG|Contig_16029	lily_SG|Contig_16029	GO:0005794	C	probable methyltransferase pmt20-like
lily_SG|Contig_16029	probable methyltransferase pmt20-like	748	gi|225427524|ref|XP_002265127.1|PREDICTED: probable methyltransferase PMT20 [Vitis vinifera]	XP_002265127	9.30796e-97	86	357.836	209	181	B2G	lily_SG|Contig_16029	lily_SG|Contig_16029	GO:0032259	P	probable methyltransferase pmt20-like
lily_SG|Contig_16029	probable methyltransferase pmt20-like	748	gi|225427524|ref|XP_002265127.1|PREDICTED: probable methyltransferase PMT20 [Vitis vinifera]	XP_002265127	9.30796e-97	86	357.836	209	181	B2G	lily_SG|Contig_16029	lily_SG|Contig_16029	GO:0008168	F	probable methyltransferase pmt20-like
lily_SG|Contig_16044	glycosyl hydrolase family 9	1431	gi|224058299|ref|XP_002299478.1|predicted protein [Populus trichocarpa] >gi|222846736|gb|EEE84283.1| predicted protein [Populus trichocarpa]	XP_002299478	1.04758e-119	86	263.462	153	133	B2G	lily_SG|Contig_16044	lily_SG|Contig_16044	GO:0030246	F	glycosyl hydrolase family 9
lily_SG|Contig_16044	glycosyl hydrolase family 9	1431	gi|224058299|ref|XP_002299478.1|predicted protein [Populus trichocarpa] >gi|222846736|gb|EEE84283.1| predicted protein [Populus trichocarpa]	XP_002299478	1.04758e-119	86	263.462	153	133	B2G	lily_SG|Contig_16044	lily_SG|Contig_16044	GO:0005975	P	glycosyl hydrolase family 9
lily_SG|Contig_16044	glycosyl hydrolase family 9	1431	gi|224058299|ref|XP_002299478.1|predicted protein [Populus trichocarpa] >gi|222846736|gb|EEE84283.1| predicted protein [Populus trichocarpa]	XP_002299478	1.04758e-119	86	263.462	153	133	B2G	lily_SG|Contig_16044	lily_SG|Contig_16044	GO:0004553	F	glycosyl hydrolase family 9
lily_SG|Contig_16046	protein kinase	933	gi|359478936|ref|XP_002283646.2|PREDICTED: protein kinase APK1A, chloroplastic-like [Vitis vinifera]	XP_002283646	6.60343e-22	73	109.768	91	67	B2G	lily_SG|Contig_16046	lily_SG|Contig_16046	GO:0006468	P	protein kinase
lily_SG|Contig_16046	protein kinase	933	gi|359478936|ref|XP_002283646.2|PREDICTED: protein kinase APK1A, chloroplastic-like [Vitis vinifera]	XP_002283646	6.60343e-22	73	109.768	91	67	B2G	lily_SG|Contig_16046	lily_SG|Contig_16046	GO:0004674	F	protein kinase
lily_SG|Contig_16046	protein kinase	933	gi|359478936|ref|XP_002283646.2|PREDICTED: protein kinase APK1A, chloroplastic-like [Vitis vinifera]	XP_002283646	6.60343e-22	73	109.768	91	67	B2G	lily_SG|Contig_16046	lily_SG|Contig_16046	GO:0009620	P	protein kinase
lily_SG|Contig_16046	protein kinase	933	gi|359478936|ref|XP_002283646.2|PREDICTED: protein kinase APK1A, chloroplastic-like [Vitis vinifera]	XP_002283646	6.60343e-22	73	109.768	91	67	B2G	lily_SG|Contig_16046	lily_SG|Contig_16046	GO:0009536	C	protein kinase
lily_SG|Contig_16046	protein kinase	933	gi|359478936|ref|XP_002283646.2|PREDICTED: protein kinase APK1A, chloroplastic-like [Vitis vinifera]	XP_002283646	6.60343e-22	73	109.768	91	67	B2G	lily_SG|Contig_16046	lily_SG|Contig_16046	GO:0005524	F	protein kinase
lily_SG|Contig_16046	protein kinase	933	gi|359478936|ref|XP_002283646.2|PREDICTED: protein kinase APK1A, chloroplastic-like [Vitis vinifera]	XP_002283646	6.60343e-22	73	109.768	91	67	B2G	lily_SG|Contig_16046	lily_SG|Contig_16046	GO:0004715	F	protein kinase
lily_SG|Contig_16046	protein kinase	933	gi|359478936|ref|XP_002283646.2|PREDICTED: protein kinase APK1A, chloroplastic-like [Vitis vinifera]	XP_002283646	6.60343e-22	73	109.768	91	67	B2G	lily_SG|Contig_16046	lily_SG|Contig_16046	GO:0005634	C	protein kinase
lily_SG|Contig_16046	protein kinase	933	gi|359478936|ref|XP_002283646.2|PREDICTED: protein kinase APK1A, chloroplastic-like [Vitis vinifera]	XP_002283646	6.60343e-22	73	109.768	91	67	B2G	lily_SG|Contig_16046	lily_SG|Contig_16046	GO:0009069	P	protein kinase
lily_SG|Contig_16048	phytosulfokine receptor	491	gi|115470569|ref|NP_001058883.1|Os07g0145400 [Oryza sativa Japonica Group] >gi|34394890|dbj|BAC84362.1| putative phytosulfokine receptor [Oryza sativa Japonica Group] >gi|113610419|dbj|BAF20797.1| Os07g0145400 [Oryza sativa Japonica Group]	NP_001058883	9.96411e-49	80	118.627	86	69	B2G	lily_SG|Contig_16048	lily_SG|Contig_16048	GO:0016023	C	phytosulfokine receptor
lily_SG|Contig_16050	importin-beta n-terminal domain containing expressed	949	gi|115489162|ref|NP_001067068.1|Os12g0568800 [Oryza sativa Japonica Group] >gi|3983665|dbj|BAA34862.1| importin-beta2 [Oryza sativa Japonica Group] >gi|108862856|gb|ABA99642.2| Importin-beta N-terminal domain containing protein, expressed [Oryza sativa Japonica Group] >gi|113649575|dbj|BAF30087.1| Os12g0568800 [Oryza sativa Japonica Group] >gi|125579771|gb|EAZ20917.1| hypothetical protein OsJ_365…	NP_001067068	7.39298e-125	90	337.806	207	188	B2G	lily_SG|Contig_16050	lily_SG|Contig_16050	GO:0006886	P	importin-beta n-terminal domain containing expressed
lily_SG|Contig_16050	importin-beta n-terminal domain containing expressed	949	gi|115489162|ref|NP_001067068.1|Os12g0568800 [Oryza sativa Japonica Group] >gi|3983665|dbj|BAA34862.1| importin-beta2 [Oryza sativa Japonica Group] >gi|108862856|gb|ABA99642.2| Importin-beta N-terminal domain containing protein, expressed [Oryza sativa Japonica Group] >gi|113649575|dbj|BAF30087.1| Os12g0568800 [Oryza sativa Japonica Group] >gi|125579771|gb|EAZ20917.1| hypothetical protein OsJ_365…	NP_001067068	7.39298e-125	90	337.806	207	188	B2G	lily_SG|Contig_16050	lily_SG|Contig_16050	GO:0008565	F	importin-beta n-terminal domain containing expressed
lily_SG|Contig_16050	importin-beta n-terminal domain containing expressed	949	gi|115489162|ref|NP_001067068.1|Os12g0568800 [Oryza sativa Japonica Group] >gi|3983665|dbj|BAA34862.1| importin-beta2 [Oryza sativa Japonica Group] >gi|108862856|gb|ABA99642.2| Importin-beta N-terminal domain containing protein, expressed [Oryza sativa Japonica Group] >gi|113649575|dbj|BAF30087.1| Os12g0568800 [Oryza sativa Japonica Group] >gi|125579771|gb|EAZ20917.1| hypothetical protein OsJ_365…	NP_001067068	7.39298e-125	90	337.806	207	188	B2G	lily_SG|Contig_16050	lily_SG|Contig_16050	GO:0009507	C	importin-beta n-terminal domain containing expressed
lily_SG|Contig_16060	rna helicase-like	1409	gi|38424010|dbj|BAD01767.1|RNA helicase-like [Oryza sativa Japonica Group]	BAD01767	4.45393e-95	70	299.671	310	217	B2G	lily_SG|Contig_16060	lily_SG|Contig_16060	GO:0005488	F	rna helicase-like
lily_SG|Contig_16060	rna helicase-like	1409	gi|38424010|dbj|BAD01767.1|RNA helicase-like [Oryza sativa Japonica Group]	BAD01767	4.45393e-95	70	299.671	310	217	B2G	lily_SG|Contig_16060	lily_SG|Contig_16060	GO:0016787	F	rna helicase-like
lily_SG|Contig_16067	proline-rich protein	476	gi|357521139|ref|XP_003630858.1|Proline-rich protein [Medicago truncatula] >gi|355524880|gb|AET05334.1| Proline-rich protein [Medicago truncatula] >gi|388509644|gb|AFK42888.1| unknown [Medicago truncatula]	XP_003630858	6.81364e-21	81	104.375	87	71	B2G	lily_SG|Contig_16067	lily_SG|Contig_16067	GO:0035194	P	proline-rich protein
lily_SG|Contig_16067	proline-rich protein	476	gi|357521139|ref|XP_003630858.1|Proline-rich protein [Medicago truncatula] >gi|355524880|gb|AET05334.1| Proline-rich protein [Medicago truncatula] >gi|388509644|gb|AFK42888.1| unknown [Medicago truncatula]	XP_003630858	6.81364e-21	81	104.375	87	71	B2G	lily_SG|Contig_16067	lily_SG|Contig_16067	GO:0006396	P	proline-rich protein
lily_SG|Contig_16068	stromal 70 kda heat shock-related chloroplastic-like	953	gi|225456004|ref|XP_002279101.1|PREDICTED: stromal 70 kDa heat shock-related protein, chloroplastic-like [Vitis vinifera]	XP_002279101	1.8101e-99	86	367.466	230	199	B2G	lily_SG|Contig_16068	lily_SG|Contig_16068	GO:0055114	P	stromal 70 kda heat shock-related chloroplastic-like
lily_SG|Contig_16068	stromal 70 kda heat shock-related chloroplastic-like	953	gi|225456004|ref|XP_002279101.1|PREDICTED: stromal 70 kDa heat shock-related protein, chloroplastic-like [Vitis vinifera]	XP_002279101	1.8101e-99	86	367.466	230	199	B2G	lily_SG|Contig_16068	lily_SG|Contig_16068	GO:0005739	C	stromal 70 kda heat shock-related chloroplastic-like
lily_SG|Contig_16068	stromal 70 kda heat shock-related chloroplastic-like	953	gi|225456004|ref|XP_002279101.1|PREDICTED: stromal 70 kDa heat shock-related protein, chloroplastic-like [Vitis vinifera]	XP_002279101	1.8101e-99	86	367.466	230	199	B2G	lily_SG|Contig_16068	lily_SG|Contig_16068	GO:0006457	P	stromal 70 kda heat shock-related chloroplastic-like
lily_SG|Contig_16068	stromal 70 kda heat shock-related chloroplastic-like	953	gi|225456004|ref|XP_002279101.1|PREDICTED: stromal 70 kDa heat shock-related protein, chloroplastic-like [Vitis vinifera]	XP_002279101	1.8101e-99	86	367.466	230	199	B2G	lily_SG|Contig_16068	lily_SG|Contig_16068	GO:0009409	P	stromal 70 kda heat shock-related chloroplastic-like
lily_SG|Contig_16068	stromal 70 kda heat shock-related chloroplastic-like	953	gi|225456004|ref|XP_002279101.1|PREDICTED: stromal 70 kDa heat shock-related protein, chloroplastic-like [Vitis vinifera]	XP_002279101	1.8101e-99	86	367.466	230	199	B2G	lily_SG|Contig_16068	lily_SG|Contig_16068	GO:0009941	C	stromal 70 kda heat shock-related chloroplastic-like
lily_SG|Contig_16068	stromal 70 kda heat shock-related chloroplastic-like	953	gi|225456004|ref|XP_002279101.1|PREDICTED: stromal 70 kDa heat shock-related protein, chloroplastic-like [Vitis vinifera]	XP_002279101	1.8101e-99	86	367.466	230	199	B2G	lily_SG|Contig_16068	lily_SG|Contig_16068	GO:0009408	P	stromal 70 kda heat shock-related chloroplastic-like
lily_SG|Contig_16068	stromal 70 kda heat shock-related chloroplastic-like	953	gi|225456004|ref|XP_002279101.1|PREDICTED: stromal 70 kDa heat shock-related protein, chloroplastic-like [Vitis vinifera]	XP_002279101	1.8101e-99	86	367.466	230	199	B2G	lily_SG|Contig_16068	lily_SG|Contig_16068	GO:0009579	C	stromal 70 kda heat shock-related chloroplastic-like
lily_SG|Contig_16068	stromal 70 kda heat shock-related chloroplastic-like	953	gi|225456004|ref|XP_002279101.1|PREDICTED: stromal 70 kDa heat shock-related protein, chloroplastic-like [Vitis vinifera]	XP_002279101	1.8101e-99	86	367.466	230	199	B2G	lily_SG|Contig_16068	lily_SG|Contig_16068	GO:0005524	F	stromal 70 kda heat shock-related chloroplastic-like
lily_SG|Contig_16068	stromal 70 kda heat shock-related chloroplastic-like	953	gi|225456004|ref|XP_002279101.1|PREDICTED: stromal 70 kDa heat shock-related protein, chloroplastic-like [Vitis vinifera]	XP_002279101	1.8101e-99	86	367.466	230	199	B2G	lily_SG|Contig_16068	lily_SG|Contig_16068	GO:0009570	C	stromal 70 kda heat shock-related chloroplastic-like
lily_SG|Contig_16068	stromal 70 kda heat shock-related chloroplastic-like	953	gi|225456004|ref|XP_002279101.1|PREDICTED: stromal 70 kDa heat shock-related protein, chloroplastic-like [Vitis vinifera]	XP_002279101	1.8101e-99	86	367.466	230	199	B2G	lily_SG|Contig_16068	lily_SG|Contig_16068	GO:0032440	F	stromal 70 kda heat shock-related chloroplastic-like
lily_SG|Contig_16068	stromal 70 kda heat shock-related chloroplastic-like	953	gi|225456004|ref|XP_002279101.1|PREDICTED: stromal 70 kDa heat shock-related protein, chloroplastic-like [Vitis vinifera]	XP_002279101	1.8101e-99	86	367.466	230	199	B2G	lily_SG|Contig_16068	lily_SG|Contig_16068	GO:0051082	F	stromal 70 kda heat shock-related chloroplastic-like
lily_SG|Contig_16068	stromal 70 kda heat shock-related chloroplastic-like	953	gi|225456004|ref|XP_002279101.1|PREDICTED: stromal 70 kDa heat shock-related protein, chloroplastic-like [Vitis vinifera]	XP_002279101	1.8101e-99	86	367.466	230	199	B2G	lily_SG|Contig_16068	lily_SG|Contig_16068	GO:0045036	P	stromal 70 kda heat shock-related chloroplastic-like
lily_SG|Contig_16068	stromal 70 kda heat shock-related chloroplastic-like	953	gi|225456004|ref|XP_002279101.1|PREDICTED: stromal 70 kDa heat shock-related protein, chloroplastic-like [Vitis vinifera]	XP_002279101	1.8101e-99	86	367.466	230	199	B2G	lily_SG|Contig_16068	lily_SG|Contig_16068	GO:0046686	P	stromal 70 kda heat shock-related chloroplastic-like
lily_SG|Contig_16068	stromal 70 kda heat shock-related chloroplastic-like	953	gi|225456004|ref|XP_002279101.1|PREDICTED: stromal 70 kDa heat shock-related protein, chloroplastic-like [Vitis vinifera]	XP_002279101	1.8101e-99	86	367.466	230	199	B2G	lily_SG|Contig_16068	lily_SG|Contig_16068	GO:0005634	C	stromal 70 kda heat shock-related chloroplastic-like
lily_SG|Contig_16068	stromal 70 kda heat shock-related chloroplastic-like	953	gi|225456004|ref|XP_002279101.1|PREDICTED: stromal 70 kDa heat shock-related protein, chloroplastic-like [Vitis vinifera]	XP_002279101	1.8101e-99	86	367.466	230	199	B2G	lily_SG|Contig_16068	lily_SG|Contig_16068	GO:0048046	C	stromal 70 kda heat shock-related chloroplastic-like
lily_SG|Contig_16073	dehydrogenase reductase sdr family member 12	1386	gi|388521109|gb|AFK48616.1|unknown [Lotus japonicus]	AFK48616	2.32985e-96	91	238.81	143	131	B2G	lily_SG|Contig_16073	lily_SG|Contig_16073	GO:0016491	F	dehydrogenase reductase sdr family member 12
lily_SG|Contig_16073	dehydrogenase reductase sdr family member 12	1386	gi|388521109|gb|AFK48616.1|unknown [Lotus japonicus]	AFK48616	2.32985e-96	91	238.81	143	131	B2G	lily_SG|Contig_16073	lily_SG|Contig_16073	GO:0055114	P	dehydrogenase reductase sdr family member 12
lily_SG|Contig_16073	dehydrogenase reductase sdr family member 12	1386	gi|388521109|gb|AFK48616.1|unknown [Lotus japonicus]	AFK48616	2.32985e-96	91	238.81	143	131	B2G	lily_SG|Contig_16073	lily_SG|Contig_16073	GO:0000166	F	dehydrogenase reductase sdr family member 12
lily_SG|Contig_16077	alpha-amylase type b isozyme-like	486	gi|359492943|ref|XP_002284805.2|PREDICTED: alpha-amylase type B isozyme-like [Vitis vinifera] >gi|302141692|emb|CBI18895.3| unnamed protein product [Vitis vinifera]	XP_002284805	2.29633e-32	84	142.51	91	77	B2G	lily_SG|Contig_16077	lily_SG|Contig_16077	GO:0033910	F	alpha-amylase type b isozyme-like
lily_SG|Contig_16077	alpha-amylase type b isozyme-like	486	gi|359492943|ref|XP_002284805.2|PREDICTED: alpha-amylase type B isozyme-like [Vitis vinifera] >gi|302141692|emb|CBI18895.3| unnamed protein product [Vitis vinifera]	XP_002284805	2.29633e-32	84	142.51	91	77	B2G	lily_SG|Contig_16077	lily_SG|Contig_16077	GO:0004556	F	alpha-amylase type b isozyme-like
lily_SG|Contig_16077	alpha-amylase type b isozyme-like	486	gi|359492943|ref|XP_002284805.2|PREDICTED: alpha-amylase type B isozyme-like [Vitis vinifera] >gi|302141692|emb|CBI18895.3| unnamed protein product [Vitis vinifera]	XP_002284805	2.29633e-32	84	142.51	91	77	B2G	lily_SG|Contig_16077	lily_SG|Contig_16077	GO:0005509	F	alpha-amylase type b isozyme-like
lily_SG|Contig_16077	alpha-amylase type b isozyme-like	486	gi|359492943|ref|XP_002284805.2|PREDICTED: alpha-amylase type B isozyme-like [Vitis vinifera] >gi|302141692|emb|CBI18895.3| unnamed protein product [Vitis vinifera]	XP_002284805	2.29633e-32	84	142.51	91	77	B2G	lily_SG|Contig_16077	lily_SG|Contig_16077	GO:0005982	P	alpha-amylase type b isozyme-like
lily_SG|Contig_16077	alpha-amylase type b isozyme-like	486	gi|359492943|ref|XP_002284805.2|PREDICTED: alpha-amylase type B isozyme-like [Vitis vinifera] >gi|302141692|emb|CBI18895.3| unnamed protein product [Vitis vinifera]	XP_002284805	2.29633e-32	84	142.51	91	77	B2G	lily_SG|Contig_16077	lily_SG|Contig_16077	GO:0005985	P	alpha-amylase type b isozyme-like
lily_CK|Contig_3042	uncharacterized protein loc100268021	786	gi|225444946|ref|XP_002282381.1|PREDICTED: uncharacterized protein LOC100268021 [Vitis vinifera] >gi|297738680|emb|CBI27925.3| unnamed protein product [Vitis vinifera]	XP_002282381	9.8475e-107	92	218.009	122	113	B2G	lily_CK|Contig_3042	lily_CK|Contig_3042	GO:0008168	F	uncharacterized protein loc100268021
lily_CK|Contig_3042	uncharacterized protein loc100268021	786	gi|225444946|ref|XP_002282381.1|PREDICTED: uncharacterized protein LOC100268021 [Vitis vinifera] >gi|297738680|emb|CBI27925.3| unnamed protein product [Vitis vinifera]	XP_002282381	9.8475e-107	92	218.009	122	113	B2G	lily_CK|Contig_3042	lily_CK|Contig_3042	GO:0032259	P	uncharacterized protein loc100268021
lily_CK|Contig_3047	af480497_21 kda protein	446	gi|116310034|emb|CAH67057.1|H0112G12.2 [Oryza sativa Indica Group] >gi|125550082|gb|EAY95904.1| hypothetical protein OsI_17767 [Oryza sativa Indica Group]	CAH67057	6.84964e-23	66	88.5817	86	57	B2G	lily_CK|Contig_3047	lily_CK|Contig_3047	GO:0005739	C	af480497_21 kda protein
lily_SG|Contig_16081	thylakoid membrane protein slr0575	1115	gi|225451976|ref|XP_002283351.1|PREDICTED: thylakoid membrane protein slr0575 [Vitis vinifera] >gi|298204373|emb|CBI16853.3| unnamed protein product [Vitis vinifera]	XP_002283351	5.79634e-91	94	218.779	121	114	B2G	lily_SG|Contig_16081	lily_SG|Contig_16081	GO:0009535	C	thylakoid membrane protein slr0575
lily_SG|Contig_16082	glutathione peroxidase	810	gi|224095706|ref|XP_002310444.1|glutathione peroxidase [Populus trichocarpa] >gi|222853347|gb|EEE90894.1| glutathione peroxidase [Populus trichocarpa]	XP_002310444	1.55209e-79	93	300.827	167	156	B2G	lily_SG|Contig_16082	lily_SG|Contig_16082	GO:0042631	P	glutathione peroxidase
lily_SG|Contig_16082	glutathione peroxidase	810	gi|224095706|ref|XP_002310444.1|glutathione peroxidase [Populus trichocarpa] >gi|222853347|gb|EEE90894.1| glutathione peroxidase [Populus trichocarpa]	XP_002310444	1.55209e-79	93	300.827	167	156	B2G	lily_SG|Contig_16082	lily_SG|Contig_16082	GO:0042542	P	glutathione peroxidase
lily_SG|Contig_16082	glutathione peroxidase	810	gi|224095706|ref|XP_002310444.1|glutathione peroxidase [Populus trichocarpa] >gi|222853347|gb|EEE90894.1| glutathione peroxidase [Populus trichocarpa]	XP_002310444	1.55209e-79	93	300.827	167	156	B2G	lily_SG|Contig_16082	lily_SG|Contig_16082	GO:0004602	F	glutathione peroxidase
lily_SG|Contig_16082	glutathione peroxidase	810	gi|224095706|ref|XP_002310444.1|glutathione peroxidase [Populus trichocarpa] >gi|222853347|gb|EEE90894.1| glutathione peroxidase [Populus trichocarpa]	XP_002310444	1.55209e-79	93	300.827	167	156	B2G	lily_SG|Contig_16082	lily_SG|Contig_16082	GO:0009738	P	glutathione peroxidase
lily_SG|Contig_16082	glutathione peroxidase	810	gi|224095706|ref|XP_002310444.1|glutathione peroxidase [Populus trichocarpa] >gi|222853347|gb|EEE90894.1| glutathione peroxidase [Populus trichocarpa]	XP_002310444	1.55209e-79	93	300.827	167	156	B2G	lily_SG|Contig_16082	lily_SG|Contig_16082	GO:0055114	P	glutathione peroxidase
lily_SG|Contig_16082	glutathione peroxidase	810	gi|224095706|ref|XP_002310444.1|glutathione peroxidase [Populus trichocarpa] >gi|222853347|gb|EEE90894.1| glutathione peroxidase [Populus trichocarpa]	XP_002310444	1.55209e-79	93	300.827	167	156	B2G	lily_SG|Contig_16082	lily_SG|Contig_16082	GO:0006749	P	glutathione peroxidase
lily_SG|Contig_16082	glutathione peroxidase	810	gi|224095706|ref|XP_002310444.1|glutathione peroxidase [Populus trichocarpa] >gi|222853347|gb|EEE90894.1| glutathione peroxidase [Populus trichocarpa]	XP_002310444	1.55209e-79	93	300.827	167	156	B2G	lily_SG|Contig_16082	lily_SG|Contig_16082	GO:0006804	P	glutathione peroxidase
lily_SG|Contig_16091	actin 1	1433	gi|227069385|gb|ACP19072.1|actin 1 [Picea abies]	ACP19072	0	94	709.909	377	358	B2G	lily_SG|Contig_16091	lily_SG|Contig_16091	GO:0005856	C	actin 1
lily_SG|Contig_16091	actin 1	1433	gi|227069385|gb|ACP19072.1|actin 1 [Picea abies]	ACP19072	0	94	709.909	377	358	B2G	lily_SG|Contig_16091	lily_SG|Contig_16091	GO:0005737	C	actin 1
lily_SG|Contig_16091	actin 1	1433	gi|227069385|gb|ACP19072.1|actin 1 [Picea abies]	ACP19072	0	94	709.909	377	358	B2G	lily_SG|Contig_16091	lily_SG|Contig_16091	GO:0005524	F	actin 1
lily_SG|Contig_16115	asparaginyl-trna cytoplasmic 1-like	665	gi|326498091|dbj|BAJ94908.1|predicted protein [Hordeum vulgare subsp. vulgare]	BAJ94908	1.34805e-71	97	273.863	143	139	B2G	lily_SG|Contig_16115	lily_SG|Contig_16115	GO:0004816	F	asparaginyl-trna cytoplasmic 1-like
lily_SG|Contig_16115	asparaginyl-trna cytoplasmic 1-like	665	gi|326498091|dbj|BAJ94908.1|predicted protein [Hordeum vulgare subsp. vulgare]	BAJ94908	1.34805e-71	97	273.863	143	139	B2G	lily_SG|Contig_16115	lily_SG|Contig_16115	GO:0006421	P	asparaginyl-trna cytoplasmic 1-like
lily_SG|Contig_16115	asparaginyl-trna cytoplasmic 1-like	665	gi|326498091|dbj|BAJ94908.1|predicted protein [Hordeum vulgare subsp. vulgare]	BAJ94908	1.34805e-71	97	273.863	143	139	B2G	lily_SG|Contig_16115	lily_SG|Contig_16115	GO:0003676	F	asparaginyl-trna cytoplasmic 1-like
lily_SG|Contig_16115	asparaginyl-trna cytoplasmic 1-like	665	gi|326498091|dbj|BAJ94908.1|predicted protein [Hordeum vulgare subsp. vulgare]	BAJ94908	1.34805e-71	97	273.863	143	139	B2G	lily_SG|Contig_16115	lily_SG|Contig_16115	GO:0005739	C	asparaginyl-trna cytoplasmic 1-like
lily_SG|Contig_16115	asparaginyl-trna cytoplasmic 1-like	665	gi|326498091|dbj|BAJ94908.1|predicted protein [Hordeum vulgare subsp. vulgare]	BAJ94908	1.34805e-71	97	273.863	143	139	B2G	lily_SG|Contig_16115	lily_SG|Contig_16115	GO:0005524	F	asparaginyl-trna cytoplasmic 1-like
lily_SG|Contig_16115	asparaginyl-trna cytoplasmic 1-like	665	gi|326498091|dbj|BAJ94908.1|predicted protein [Hordeum vulgare subsp. vulgare]	BAJ94908	1.34805e-71	97	273.863	143	139	B2G	lily_SG|Contig_16115	lily_SG|Contig_16115	GO:0009507	C	asparaginyl-trna cytoplasmic 1-like
lily_SG|Contig_16115	asparaginyl-trna cytoplasmic 1-like	665	gi|326498091|dbj|BAJ94908.1|predicted protein [Hordeum vulgare subsp. vulgare]	BAJ94908	1.34805e-71	97	273.863	143	139	B2G	lily_SG|Contig_16115	lily_SG|Contig_16115	GO:0046686	P	asparaginyl-trna cytoplasmic 1-like
lily_SG|Contig_16115	asparaginyl-trna cytoplasmic 1-like	665	gi|326498091|dbj|BAJ94908.1|predicted protein [Hordeum vulgare subsp. vulgare]	BAJ94908	1.34805e-71	97	273.863	143	139	B2G	lily_SG|Contig_16115	lily_SG|Contig_16115	GO:0006522	P	asparaginyl-trna cytoplasmic 1-like
lily_SG|Contig_16115	asparaginyl-trna cytoplasmic 1-like	665	gi|326498091|dbj|BAJ94908.1|predicted protein [Hordeum vulgare subsp. vulgare]	BAJ94908	1.34805e-71	97	273.863	143	139	B2G	lily_SG|Contig_16115	lily_SG|Contig_16115	GO:0006531	P	asparaginyl-trna cytoplasmic 1-like
lily_SG|Contig_16116	copper ion binding	1526	gi|302143997|emb|CBI23102.3|unnamed protein product [Vitis vinifera]	CBI23102	1.65259e-51	82	209.149	152	125	B2G	lily_SG|Contig_16116	lily_SG|Contig_16116	GO:0030001	P	copper ion binding
lily_SG|Contig_16116	copper ion binding	1526	gi|302143997|emb|CBI23102.3|unnamed protein product [Vitis vinifera]	CBI23102	1.65259e-51	82	209.149	152	125	B2G	lily_SG|Contig_16116	lily_SG|Contig_16116	GO:0046872	F	copper ion binding
lily_SG|Contig_16118	brassinosteroid-insensitive 1	1502	gi|357136193|ref|XP_003569690.1|PREDICTED: systemin receptor SR160-like [Brachypodium distachyon]	XP_003569690	1.36122e-118	57	312.768	397	228	B2G	lily_SG|Contig_16118	lily_SG|Contig_16118	GO:0043231	C	brassinosteroid-insensitive 1
lily_SG|Contig_16118	brassinosteroid-insensitive 1	1502	gi|357136193|ref|XP_003569690.1|PREDICTED: systemin receptor SR160-like [Brachypodium distachyon]	XP_003569690	1.36122e-118	57	312.768	397	228	B2G	lily_SG|Contig_16118	lily_SG|Contig_16118	GO:0004672	F	brassinosteroid-insensitive 1
lily_SG|Contig_16118	brassinosteroid-insensitive 1	1502	gi|357136193|ref|XP_003569690.1|PREDICTED: systemin receptor SR160-like [Brachypodium distachyon]	XP_003569690	1.36122e-118	57	312.768	397	228	B2G	lily_SG|Contig_16118	lily_SG|Contig_16118	GO:0009729	P	brassinosteroid-insensitive 1
lily_SG|Contig_16118	brassinosteroid-insensitive 1	1502	gi|357136193|ref|XP_003569690.1|PREDICTED: systemin receptor SR160-like [Brachypodium distachyon]	XP_003569690	1.36122e-118	57	312.768	397	228	B2G	lily_SG|Contig_16118	lily_SG|Contig_16118	GO:0048856	P	brassinosteroid-insensitive 1
lily_SG|Contig_16118	brassinosteroid-insensitive 1	1502	gi|357136193|ref|XP_003569690.1|PREDICTED: systemin receptor SR160-like [Brachypodium distachyon]	XP_003569690	1.36122e-118	57	312.768	397	228	B2G	lily_SG|Contig_16118	lily_SG|Contig_16118	GO:0009647	P	brassinosteroid-insensitive 1
lily_SG|Contig_16118	brassinosteroid-insensitive 1	1502	gi|357136193|ref|XP_003569690.1|PREDICTED: systemin receptor SR160-like [Brachypodium distachyon]	XP_003569690	1.36122e-118	57	312.768	397	228	B2G	lily_SG|Contig_16118	lily_SG|Contig_16118	GO:0009742	P	brassinosteroid-insensitive 1
lily_SG|Contig_16118	brassinosteroid-insensitive 1	1502	gi|357136193|ref|XP_003569690.1|PREDICTED: systemin receptor SR160-like [Brachypodium distachyon]	XP_003569690	1.36122e-118	57	312.768	397	228	B2G	lily_SG|Contig_16118	lily_SG|Contig_16118	GO:0001578	P	brassinosteroid-insensitive 1
lily_SG|Contig_16118	brassinosteroid-insensitive 1	1502	gi|357136193|ref|XP_003569690.1|PREDICTED: systemin receptor SR160-like [Brachypodium distachyon]	XP_003569690	1.36122e-118	57	312.768	397	228	B2G	lily_SG|Contig_16118	lily_SG|Contig_16118	GO:0005488	F	brassinosteroid-insensitive 1
lily_SG|Contig_16118	brassinosteroid-insensitive 1	1502	gi|357136193|ref|XP_003569690.1|PREDICTED: systemin receptor SR160-like [Brachypodium distachyon]	XP_003569690	1.36122e-118	57	312.768	397	228	B2G	lily_SG|Contig_16118	lily_SG|Contig_16118	GO:0044444	C	brassinosteroid-insensitive 1
lily_SG|Contig_16120	40s ribosomal protein s10	907	gi|330318588|gb|AEC10962.1|40S ribosomal protein s10 [Camellia sinensis]	AEC10962	4.45073e-44	96	183.341	93	90	B2G	lily_SG|Contig_16120	lily_SG|Contig_16120	GO:0016020	C	40s ribosomal protein s10
lily_SG|Contig_16120	40s ribosomal protein s10	907	gi|330318588|gb|AEC10962.1|40S ribosomal protein s10 [Camellia sinensis]	AEC10962	4.45073e-44	96	183.341	93	90	B2G	lily_SG|Contig_16120	lily_SG|Contig_16120	GO:0005618	C	40s ribosomal protein s10
lily_SG|Contig_16120	40s ribosomal protein s10	907	gi|330318588|gb|AEC10962.1|40S ribosomal protein s10 [Camellia sinensis]	AEC10962	4.45073e-44	96	183.341	93	90	B2G	lily_SG|Contig_16120	lily_SG|Contig_16120	GO:0022626	C	40s ribosomal protein s10
lily_SG|Contig_16120	40s ribosomal protein s10	907	gi|330318588|gb|AEC10962.1|40S ribosomal protein s10 [Camellia sinensis]	AEC10962	4.45073e-44	96	183.341	93	90	B2G	lily_SG|Contig_16120	lily_SG|Contig_16120	GO:0009507	C	40s ribosomal protein s10
lily_SG|Contig_16128	prp8 protein	942	gi|222630305|gb|EEE62437.1|hypothetical protein OsJ_17229 [Oryza sativa Japonica Group]	EEE62437	1.58134e-173	98	509.605	255	252	B2G	lily_SG|Contig_16128	lily_SG|Contig_16128	GO:0016023	C	prp8 protein
lily_SG|Contig_16137	unknown protein [Oryza sativa Japonica Group]	862	gi|55733882|gb|AAV59389.1|unknown protein [Oryza sativa Japonica Group] >gi|57900670|gb|AAW57795.1| unknown protein [Oryza sativa Japonica Group] >gi|215766099|dbj|BAG98327.1| unnamed protein product [Oryza sativa Japonica Group] >gi|218197378|gb|EEC79805.1| hypothetical protein OsI_21244 [Oryza sativa Indica Group] >gi|222641630|gb|EEE69762.1| hypothetical protein OsJ_29468 [Oryza sativa Japonic…	AAV59389	1.76363e-24	94	100.908	54	51	B2G	lily_SG|Contig_16137	lily_SG|Contig_16137	GO:0009536	C	unknown protein [Oryza sativa Japonica Group]
lily_SG|Contig_16141	leucine-rich repeat receptor-like protein kinase at2g19210-like	801	gi|357132902|ref|XP_003568067.1|PREDICTED: putative leucine-rich repeat receptor-like protein kinase At2g19210-like [Brachypodium distachyon]	XP_003568067	2.59058e-48	83	125.946	81	68	B2G	lily_SG|Contig_16141	lily_SG|Contig_16141	GO:0004872	F	leucine-rich repeat receptor-like protein kinase at2g19210-like
lily_SG|Contig_16141	leucine-rich repeat receptor-like protein kinase at2g19210-like	801	gi|357132902|ref|XP_003568067.1|PREDICTED: putative leucine-rich repeat receptor-like protein kinase At2g19210-like [Brachypodium distachyon]	XP_003568067	2.59058e-48	83	125.946	81	68	B2G	lily_SG|Contig_16141	lily_SG|Contig_16141	GO:0006468	P	leucine-rich repeat receptor-like protein kinase at2g19210-like
lily_SG|Contig_16141	leucine-rich repeat receptor-like protein kinase at2g19210-like	801	gi|357132902|ref|XP_003568067.1|PREDICTED: putative leucine-rich repeat receptor-like protein kinase At2g19210-like [Brachypodium distachyon]	XP_003568067	2.59058e-48	83	125.946	81	68	B2G	lily_SG|Contig_16141	lily_SG|Contig_16141	GO:0005524	F	leucine-rich repeat receptor-like protein kinase at2g19210-like
lily_SG|Contig_16141	leucine-rich repeat receptor-like protein kinase at2g19210-like	801	gi|357132902|ref|XP_003568067.1|PREDICTED: putative leucine-rich repeat receptor-like protein kinase At2g19210-like [Brachypodium distachyon]	XP_003568067	2.59058e-48	83	125.946	81	68	B2G	lily_SG|Contig_16141	lily_SG|Contig_16141	GO:0004674	F	leucine-rich repeat receptor-like protein kinase at2g19210-like
lily_SG|Contig_16141	leucine-rich repeat receptor-like protein kinase at2g19210-like	801	gi|357132902|ref|XP_003568067.1|PREDICTED: putative leucine-rich repeat receptor-like protein kinase At2g19210-like [Brachypodium distachyon]	XP_003568067	2.59058e-48	83	125.946	81	68	B2G	lily_SG|Contig_16141	lily_SG|Contig_16141	GO:0007165	P	leucine-rich repeat receptor-like protein kinase at2g19210-like
lily_SG|Contig_16141	leucine-rich repeat receptor-like protein kinase at2g19210-like	801	gi|357132902|ref|XP_003568067.1|PREDICTED: putative leucine-rich repeat receptor-like protein kinase At2g19210-like [Brachypodium distachyon]	XP_003568067	2.59058e-48	83	125.946	81	68	B2G	lily_SG|Contig_16141	lily_SG|Contig_16141	GO:0009069	P	leucine-rich repeat receptor-like protein kinase at2g19210-like
lily_SG|Contig_16146	phosphoenolpyruvate carboxylase	935	gi|353441056|gb|AEQ94112.1|putative phosphoenolpyruvate carboxylase [Elaeis guineensis] >gi|353441210|gb|AEQ94189.1| putative phosphoenolpyruvate carboxylase [Elaeis guineensis]	AEQ94112	1.70394e-110	94	404.06	223	210	B2G	lily_SG|Contig_16146	lily_SG|Contig_16146	GO:0006099	P	phosphoenolpyruvate carboxylase
lily_SG|Contig_16146	phosphoenolpyruvate carboxylase	935	gi|353441056|gb|AEQ94112.1|putative phosphoenolpyruvate carboxylase [Elaeis guineensis] >gi|353441210|gb|AEQ94189.1| putative phosphoenolpyruvate carboxylase [Elaeis guineensis]	AEQ94112	1.70394e-110	94	404.06	223	210	B2G	lily_SG|Contig_16146	lily_SG|Contig_16146	GO:0005829	C	phosphoenolpyruvate carboxylase
lily_SG|Contig_16146	phosphoenolpyruvate carboxylase	935	gi|353441056|gb|AEQ94112.1|putative phosphoenolpyruvate carboxylase [Elaeis guineensis] >gi|353441210|gb|AEQ94189.1| putative phosphoenolpyruvate carboxylase [Elaeis guineensis]	AEQ94112	1.70394e-110	94	404.06	223	210	B2G	lily_SG|Contig_16146	lily_SG|Contig_16146	GO:0048046	C	phosphoenolpyruvate carboxylase
lily_SG|Contig_16146	phosphoenolpyruvate carboxylase	935	gi|353441056|gb|AEQ94112.1|putative phosphoenolpyruvate carboxylase [Elaeis guineensis] >gi|353441210|gb|AEQ94189.1| putative phosphoenolpyruvate carboxylase [Elaeis guineensis]	AEQ94112	1.70394e-110	94	404.06	223	210	B2G	lily_SG|Contig_16146	lily_SG|Contig_16146	GO:0015979	P	phosphoenolpyruvate carboxylase
lily_SG|Contig_16146	phosphoenolpyruvate carboxylase	935	gi|353441056|gb|AEQ94112.1|putative phosphoenolpyruvate carboxylase [Elaeis guineensis] >gi|353441210|gb|AEQ94189.1| putative phosphoenolpyruvate carboxylase [Elaeis guineensis]	AEQ94112	1.70394e-110	94	404.06	223	210	B2G	lily_SG|Contig_16146	lily_SG|Contig_16146	GO:0008964	F	phosphoenolpyruvate carboxylase
lily_SG|Contig_16146	phosphoenolpyruvate carboxylase	935	gi|353441056|gb|AEQ94112.1|putative phosphoenolpyruvate carboxylase [Elaeis guineensis] >gi|353441210|gb|AEQ94189.1| putative phosphoenolpyruvate carboxylase [Elaeis guineensis]	AEQ94112	1.70394e-110	94	404.06	223	210	B2G	lily_SG|Contig_16146	lily_SG|Contig_16146	GO:0006094	P	phosphoenolpyruvate carboxylase
lily_SG|Contig_16146	phosphoenolpyruvate carboxylase	935	gi|353441056|gb|AEQ94112.1|putative phosphoenolpyruvate carboxylase [Elaeis guineensis] >gi|353441210|gb|AEQ94189.1| putative phosphoenolpyruvate carboxylase [Elaeis guineensis]	AEQ94112	1.70394e-110	94	404.06	223	210	B2G	lily_SG|Contig_16146	lily_SG|Contig_16146	GO:0019643	P	phosphoenolpyruvate carboxylase
lily_SG|Contig_16149	uncharacterized rna methyltransferase pc1998-like	1208	gi|225451414|ref|XP_002273563.1|PREDICTED: uncharacterized RNA methyltransferase pc1998 [Vitis vinifera] >gi|296082357|emb|CBI21362.3| unnamed protein product [Vitis vinifera]	XP_002273563	6.28282e-81	90	223.787	135	122	B2G	lily_SG|Contig_16149	lily_SG|Contig_16149	GO:0031167	P	uncharacterized rna methyltransferase pc1998-like
lily_SG|Contig_16149	uncharacterized rna methyltransferase pc1998-like	1208	gi|225451414|ref|XP_002273563.1|PREDICTED: uncharacterized RNA methyltransferase pc1998 [Vitis vinifera] >gi|296082357|emb|CBI21362.3| unnamed protein product [Vitis vinifera]	XP_002273563	6.28282e-81	90	223.787	135	122	B2G	lily_SG|Contig_16149	lily_SG|Contig_16149	GO:0008168	F	uncharacterized rna methyltransferase pc1998-like
lily_SG|Contig_16173	multiple c2 and transmembrane domain-containing protein 2	451	gi|224120414|ref|XP_002331042.1|predicted protein [Populus trichocarpa] >gi|222872972|gb|EEF10103.1| predicted protein [Populus trichocarpa]	XP_002331042	2.50645e-63	93	147.902	74	69	B2G	lily_SG|Contig_16173	lily_SG|Contig_16173	GO:0005618	C	multiple c2 and transmembrane domain-containing protein 2
lily_SG|Contig_16173	multiple c2 and transmembrane domain-containing protein 2	451	gi|224120414|ref|XP_002331042.1|predicted protein [Populus trichocarpa] >gi|222872972|gb|EEF10103.1| predicted protein [Populus trichocarpa]	XP_002331042	2.50645e-63	93	147.902	74	69	B2G	lily_SG|Contig_16173	lily_SG|Contig_16173	GO:0005783	C	multiple c2 and transmembrane domain-containing protein 2
lily_SG|Contig_16187	cellulose synthase-like protein sle1	1175	gi|75114371|sp|Q651X6|CSLE6_ORYSJRecName: Full=Cellulose synthase-like protein E6; AltName: Full=OsCslE6 >gi|52077350|dbj|BAD46391.1| putative cellulose synthase-like protein OsCslE1 [Oryza sativa Japonica Group]	Q651X6	1.4199e-84	67	253.832	242	164	B2G	lily_SG|Contig_16187	lily_SG|Contig_16187	GO:0016740	F	cellulose synthase-like protein sle1
lily_SG|Contig_16187	cellulose synthase-like protein sle1	1175	gi|75114371|sp|Q651X6|CSLE6_ORYSJRecName: Full=Cellulose synthase-like protein E6; AltName: Full=OsCslE6 >gi|52077350|dbj|BAD46391.1| putative cellulose synthase-like protein OsCslE1 [Oryza sativa Japonica Group]	Q651X6	1.4199e-84	67	253.832	242	164	B2G	lily_SG|Contig_16187	lily_SG|Contig_16187	GO:0016020	C	cellulose synthase-like protein sle1
lily_SG|Contig_16187	cellulose synthase-like protein sle1	1175	gi|75114371|sp|Q651X6|CSLE6_ORYSJRecName: Full=Cellulose synthase-like protein E6; AltName: Full=OsCslE6 >gi|52077350|dbj|BAD46391.1| putative cellulose synthase-like protein OsCslE1 [Oryza sativa Japonica Group]	Q651X6	1.4199e-84	67	253.832	242	164	B2G	lily_SG|Contig_16187	lily_SG|Contig_16187	GO:0005739	C	cellulose synthase-like protein sle1
lily_SG|Contig_16190	uncharacterized protein loc100193255	672	gi|242041053|ref|XP_002467921.1|hypothetical protein SORBIDRAFT_01g036400 [Sorghum bicolor] >gi|241921775|gb|EER94919.1| hypothetical protein SORBIDRAFT_01g036400 [Sorghum bicolor]	XP_002467921	2.74276e-43	87	179.874	102	89	B2G	lily_SG|Contig_16190	lily_SG|Contig_16190	GO:0009579	C	uncharacterized protein loc100193255
lily_SG|Contig_16190	uncharacterized protein loc100193255	672	gi|242041053|ref|XP_002467921.1|hypothetical protein SORBIDRAFT_01g036400 [Sorghum bicolor] >gi|241921775|gb|EER94919.1| hypothetical protein SORBIDRAFT_01g036400 [Sorghum bicolor]	XP_002467921	2.74276e-43	87	179.874	102	89	B2G	lily_SG|Contig_16190	lily_SG|Contig_16190	GO:0009507	C	uncharacterized protein loc100193255
lily_SG|Contig_16193	glucan endo- -beta-glucosidase-like protein 3	742	gi|225457225|ref|XP_002284112.1|PREDICTED: glucan endo-1,3-beta-glucosidase-like protein 3 [Vitis vinifera] >gi|297733880|emb|CBI15127.3| unnamed protein product [Vitis vinifera]	XP_002284112	3.20081e-33	81	146.747	88	72	B2G	lily_SG|Contig_16193	lily_SG|Contig_16193	GO:0009505	C	glucan endo- -beta-glucosidase-like protein 3
lily_SG|Contig_16193	glucan endo- -beta-glucosidase-like protein 3	742	gi|225457225|ref|XP_002284112.1|PREDICTED: glucan endo-1,3-beta-glucosidase-like protein 3 [Vitis vinifera] >gi|297733880|emb|CBI15127.3| unnamed protein product [Vitis vinifera]	XP_002284112	3.20081e-33	81	146.747	88	72	B2G	lily_SG|Contig_16193	lily_SG|Contig_16193	GO:0046658	C	glucan endo- -beta-glucosidase-like protein 3
lily_SG|Contig_16193	glucan endo- -beta-glucosidase-like protein 3	742	gi|225457225|ref|XP_002284112.1|PREDICTED: glucan endo-1,3-beta-glucosidase-like protein 3 [Vitis vinifera] >gi|297733880|emb|CBI15127.3| unnamed protein product [Vitis vinifera]	XP_002284112	3.20081e-33	81	146.747	88	72	B2G	lily_SG|Contig_16193	lily_SG|Contig_16193	GO:0030247	F	glucan endo- -beta-glucosidase-like protein 3
lily_SG|Contig_16193	glucan endo- -beta-glucosidase-like protein 3	742	gi|225457225|ref|XP_002284112.1|PREDICTED: glucan endo-1,3-beta-glucosidase-like protein 3 [Vitis vinifera] >gi|297733880|emb|CBI15127.3| unnamed protein product [Vitis vinifera]	XP_002284112	3.20081e-33	81	146.747	88	72	B2G	lily_SG|Contig_16193	lily_SG|Contig_16193	GO:0052543	P	glucan endo- -beta-glucosidase-like protein 3
lily_SG|Contig_16193	glucan endo- -beta-glucosidase-like protein 3	742	gi|225457225|ref|XP_002284112.1|PREDICTED: glucan endo-1,3-beta-glucosidase-like protein 3 [Vitis vinifera] >gi|297733880|emb|CBI15127.3| unnamed protein product [Vitis vinifera]	XP_002284112	3.20081e-33	81	146.747	88	72	B2G	lily_SG|Contig_16193	lily_SG|Contig_16193	GO:0009506	C	glucan endo- -beta-glucosidase-like protein 3
lily_SG|Contig_16195	s-adenosylmethionine synthetase	747	gi|379047208|gb|AFC88125.1|S-adenosylmethionine synthetase [Lycoris radiata]	AFC88125	6.83291e-47	87	122.865	70	61	B2G	lily_SG|Contig_16195	lily_SG|Contig_16195	GO:0004478	F	s-adenosylmethionine synthetase
lily_SG|Contig_16195	s-adenosylmethionine synthetase	747	gi|379047208|gb|AFC88125.1|S-adenosylmethionine synthetase [Lycoris radiata]	AFC88125	6.83291e-47	87	122.865	70	61	B2G	lily_SG|Contig_16195	lily_SG|Contig_16195	GO:0046872	F	s-adenosylmethionine synthetase
lily_SG|Contig_16195	s-adenosylmethionine synthetase	747	gi|379047208|gb|AFC88125.1|S-adenosylmethionine synthetase [Lycoris radiata]	AFC88125	6.83291e-47	87	122.865	70	61	B2G	lily_SG|Contig_16195	lily_SG|Contig_16195	GO:0006556	P	s-adenosylmethionine synthetase
lily_SG|Contig_16195	s-adenosylmethionine synthetase	747	gi|379047208|gb|AFC88125.1|S-adenosylmethionine synthetase [Lycoris radiata]	AFC88125	6.83291e-47	87	122.865	70	61	B2G	lily_SG|Contig_16195	lily_SG|Contig_16195	GO:0006730	P	s-adenosylmethionine synthetase
lily_SG|Contig_16195	s-adenosylmethionine synthetase	747	gi|379047208|gb|AFC88125.1|S-adenosylmethionine synthetase [Lycoris radiata]	AFC88125	6.83291e-47	87	122.865	70	61	B2G	lily_SG|Contig_16195	lily_SG|Contig_16195	GO:0005524	F	s-adenosylmethionine synthetase
lily_SG|Contig_16195	s-adenosylmethionine synthetase	747	gi|379047208|gb|AFC88125.1|S-adenosylmethionine synthetase [Lycoris radiata]	AFC88125	6.83291e-47	87	122.865	70	61	B2G	lily_SG|Contig_16195	lily_SG|Contig_16195	GO:0006555	P	s-adenosylmethionine synthetase
lily_SG|Contig_16200	mpk14 - mapk	1399	gi|255538738|ref|XP_002510434.1|big map kinase/bmk, putative [Ricinus communis] >gi|223551135|gb|EEF52621.1| big map kinase/bmk, putative [Ricinus communis]	XP_002510434	1.5936e-172	90	573.548	331	298	B2G	lily_SG|Contig_16200	lily_SG|Contig_16200	GO:0004707	F	mpk14 - mapk
lily_SG|Contig_16200	mpk14 - mapk	1399	gi|255538738|ref|XP_002510434.1|big map kinase/bmk, putative [Ricinus communis] >gi|223551135|gb|EEF52621.1| big map kinase/bmk, putative [Ricinus communis]	XP_002510434	1.5936e-172	90	573.548	331	298	B2G	lily_SG|Contig_16200	lily_SG|Contig_16200	GO:0000165	P	mpk14 - mapk
lily_SG|Contig_16200	mpk14 - mapk	1399	gi|255538738|ref|XP_002510434.1|big map kinase/bmk, putative [Ricinus communis] >gi|223551135|gb|EEF52621.1| big map kinase/bmk, putative [Ricinus communis]	XP_002510434	1.5936e-172	90	573.548	331	298	B2G	lily_SG|Contig_16200	lily_SG|Contig_16200	GO:0006468	P	mpk14 - mapk
lily_SG|Contig_16200	mpk14 - mapk	1399	gi|255538738|ref|XP_002510434.1|big map kinase/bmk, putative [Ricinus communis] >gi|223551135|gb|EEF52621.1| big map kinase/bmk, putative [Ricinus communis]	XP_002510434	1.5936e-172	90	573.548	331	298	B2G	lily_SG|Contig_16200	lily_SG|Contig_16200	GO:0005524	F	mpk14 - mapk
lily_SG|Contig_16200	mpk14 - mapk	1399	gi|255538738|ref|XP_002510434.1|big map kinase/bmk, putative [Ricinus communis] >gi|223551135|gb|EEF52621.1| big map kinase/bmk, putative [Ricinus communis]	XP_002510434	1.5936e-172	90	573.548	331	298	B2G	lily_SG|Contig_16200	lily_SG|Contig_16200	GO:0042542	P	mpk14 - mapk
lily_SG|Contig_16200	mpk14 - mapk	1399	gi|255538738|ref|XP_002510434.1|big map kinase/bmk, putative [Ricinus communis] >gi|223551135|gb|EEF52621.1| big map kinase/bmk, putative [Ricinus communis]	XP_002510434	1.5936e-172	90	573.548	331	298	B2G	lily_SG|Contig_16200	lily_SG|Contig_16200	GO:0007178	P	mpk14 - mapk
lily_SG|Contig_16200	mpk14 - mapk	1399	gi|255538738|ref|XP_002510434.1|big map kinase/bmk, putative [Ricinus communis] >gi|223551135|gb|EEF52621.1| big map kinase/bmk, putative [Ricinus communis]	XP_002510434	1.5936e-172	90	573.548	331	298	B2G	lily_SG|Contig_16200	lily_SG|Contig_16200	GO:0009069	P	mpk14 - mapk
lily_SG|Contig_16221	auxin response factor	1071	gi|255573832|ref|XP_002527835.1|Auxin response factor, putative [Ricinus communis] >gi|223532759|gb|EEF34538.1| Auxin response factor, putative [Ricinus communis]	XP_002527835	3.66048e-70	77	270.396	209	161	B2G	lily_SG|Contig_16221	lily_SG|Contig_16221	GO:0003677	F	auxin response factor
lily_SG|Contig_16221	auxin response factor	1071	gi|255573832|ref|XP_002527835.1|Auxin response factor, putative [Ricinus communis] >gi|223532759|gb|EEF34538.1| Auxin response factor, putative [Ricinus communis]	XP_002527835	3.66048e-70	77	270.396	209	161	B2G	lily_SG|Contig_16221	lily_SG|Contig_16221	GO:0046983	F	auxin response factor
lily_SG|Contig_16221	auxin response factor	1071	gi|255573832|ref|XP_002527835.1|Auxin response factor, putative [Ricinus communis] >gi|223532759|gb|EEF34538.1| Auxin response factor, putative [Ricinus communis]	XP_002527835	3.66048e-70	77	270.396	209	161	B2G	lily_SG|Contig_16221	lily_SG|Contig_16221	GO:0009734	P	auxin response factor
lily_SG|Contig_16221	auxin response factor	1071	gi|255573832|ref|XP_002527835.1|Auxin response factor, putative [Ricinus communis] >gi|223532759|gb|EEF34538.1| Auxin response factor, putative [Ricinus communis]	XP_002527835	3.66048e-70	77	270.396	209	161	B2G	lily_SG|Contig_16221	lily_SG|Contig_16221	GO:0005634	C	auxin response factor
lily_SG|Contig_16221	auxin response factor	1071	gi|255573832|ref|XP_002527835.1|Auxin response factor, putative [Ricinus communis] >gi|223532759|gb|EEF34538.1| Auxin response factor, putative [Ricinus communis]	XP_002527835	3.66048e-70	77	270.396	209	161	B2G	lily_SG|Contig_16221	lily_SG|Contig_16221	GO:0006355	P	auxin response factor
lily_SG|Contig_16229	glyceraldehyde-3-phosphate dehydrogenase	1273	gi|312192239|gb|ADQ43814.1|glyceraldehyde-3-phosphate dehydrogenase [Ananas comosus]	ADQ43814	3.40771e-159	92	561.222	316	293	B2G	lily_SG|Contig_16229	lily_SG|Contig_16229	GO:0051287	F	glyceraldehyde-3-phosphate dehydrogenase
lily_SG|Contig_16229	glyceraldehyde-3-phosphate dehydrogenase	1273	gi|312192239|gb|ADQ43814.1|glyceraldehyde-3-phosphate dehydrogenase [Ananas comosus]	ADQ43814	3.40771e-159	92	561.222	316	293	B2G	lily_SG|Contig_16229	lily_SG|Contig_16229	GO:0005507	F	glyceraldehyde-3-phosphate dehydrogenase
lily_SG|Contig_16229	glyceraldehyde-3-phosphate dehydrogenase	1273	gi|312192239|gb|ADQ43814.1|glyceraldehyde-3-phosphate dehydrogenase [Ananas comosus]	ADQ43814	3.40771e-159	92	561.222	316	293	B2G	lily_SG|Contig_16229	lily_SG|Contig_16229	GO:0005618	C	glyceraldehyde-3-phosphate dehydrogenase
lily_SG|Contig_16229	glyceraldehyde-3-phosphate dehydrogenase	1273	gi|312192239|gb|ADQ43814.1|glyceraldehyde-3-phosphate dehydrogenase [Ananas comosus]	ADQ43814	3.40771e-159	92	561.222	316	293	B2G	lily_SG|Contig_16229	lily_SG|Contig_16229	GO:0048316	P	glyceraldehyde-3-phosphate dehydrogenase
lily_SG|Contig_16229	glyceraldehyde-3-phosphate dehydrogenase	1273	gi|312192239|gb|ADQ43814.1|glyceraldehyde-3-phosphate dehydrogenase [Ananas comosus]	ADQ43814	3.40771e-159	92	561.222	316	293	B2G	lily_SG|Contig_16229	lily_SG|Contig_16229	GO:0055114	P	glyceraldehyde-3-phosphate dehydrogenase
lily_SG|Contig_16229	glyceraldehyde-3-phosphate dehydrogenase	1273	gi|312192239|gb|ADQ43814.1|glyceraldehyde-3-phosphate dehydrogenase [Ananas comosus]	ADQ43814	3.40771e-159	92	561.222	316	293	B2G	lily_SG|Contig_16229	lily_SG|Contig_16229	GO:0009744	P	glyceraldehyde-3-phosphate dehydrogenase
lily_SG|Contig_16229	glyceraldehyde-3-phosphate dehydrogenase	1273	gi|312192239|gb|ADQ43814.1|glyceraldehyde-3-phosphate dehydrogenase [Ananas comosus]	ADQ43814	3.40771e-159	92	561.222	316	293	B2G	lily_SG|Contig_16229	lily_SG|Contig_16229	GO:0008270	F	glyceraldehyde-3-phosphate dehydrogenase
lily_SG|Contig_16229	glyceraldehyde-3-phosphate dehydrogenase	1273	gi|312192239|gb|ADQ43814.1|glyceraldehyde-3-phosphate dehydrogenase [Ananas comosus]	ADQ43814	3.40771e-159	92	561.222	316	293	B2G	lily_SG|Contig_16229	lily_SG|Contig_16229	GO:0005730	C	glyceraldehyde-3-phosphate dehydrogenase
lily_SG|Contig_16229	glyceraldehyde-3-phosphate dehydrogenase	1273	gi|312192239|gb|ADQ43814.1|glyceraldehyde-3-phosphate dehydrogenase [Ananas comosus]	ADQ43814	3.40771e-159	92	561.222	316	293	B2G	lily_SG|Contig_16229	lily_SG|Contig_16229	GO:0009651	P	glyceraldehyde-3-phosphate dehydrogenase
lily_SG|Contig_16229	glyceraldehyde-3-phosphate dehydrogenase	1273	gi|312192239|gb|ADQ43814.1|glyceraldehyde-3-phosphate dehydrogenase [Ananas comosus]	ADQ43814	3.40771e-159	92	561.222	316	293	B2G	lily_SG|Contig_16229	lily_SG|Contig_16229	GO:0042742	P	glyceraldehyde-3-phosphate dehydrogenase
lily_SG|Contig_16229	glyceraldehyde-3-phosphate dehydrogenase	1273	gi|312192239|gb|ADQ43814.1|glyceraldehyde-3-phosphate dehydrogenase [Ananas comosus]	ADQ43814	3.40771e-159	92	561.222	316	293	B2G	lily_SG|Contig_16229	lily_SG|Contig_16229	GO:0009408	P	glyceraldehyde-3-phosphate dehydrogenase
lily_SG|Contig_16229	glyceraldehyde-3-phosphate dehydrogenase	1273	gi|312192239|gb|ADQ43814.1|glyceraldehyde-3-phosphate dehydrogenase [Ananas comosus]	ADQ43814	3.40771e-159	92	561.222	316	293	B2G	lily_SG|Contig_16229	lily_SG|Contig_16229	GO:0004365	F	glyceraldehyde-3-phosphate dehydrogenase
lily_SG|Contig_16229	glyceraldehyde-3-phosphate dehydrogenase	1273	gi|312192239|gb|ADQ43814.1|glyceraldehyde-3-phosphate dehydrogenase [Ananas comosus]	ADQ43814	3.40771e-159	92	561.222	316	293	B2G	lily_SG|Contig_16229	lily_SG|Contig_16229	GO:0050661	F	glyceraldehyde-3-phosphate dehydrogenase
lily_SG|Contig_16229	glyceraldehyde-3-phosphate dehydrogenase	1273	gi|312192239|gb|ADQ43814.1|glyceraldehyde-3-phosphate dehydrogenase [Ananas comosus]	ADQ43814	3.40771e-159	92	561.222	316	293	B2G	lily_SG|Contig_16229	lily_SG|Contig_16229	GO:0005740	C	glyceraldehyde-3-phosphate dehydrogenase
lily_SG|Contig_16229	glyceraldehyde-3-phosphate dehydrogenase	1273	gi|312192239|gb|ADQ43814.1|glyceraldehyde-3-phosphate dehydrogenase [Ananas comosus]	ADQ43814	3.40771e-159	92	561.222	316	293	B2G	lily_SG|Contig_16229	lily_SG|Contig_16229	GO:0009507	C	glyceraldehyde-3-phosphate dehydrogenase
lily_SG|Contig_16229	glyceraldehyde-3-phosphate dehydrogenase	1273	gi|312192239|gb|ADQ43814.1|glyceraldehyde-3-phosphate dehydrogenase [Ananas comosus]	ADQ43814	3.40771e-159	92	561.222	316	293	B2G	lily_SG|Contig_16229	lily_SG|Contig_16229	GO:0046686	P	glyceraldehyde-3-phosphate dehydrogenase
lily_SG|Contig_16229	glyceraldehyde-3-phosphate dehydrogenase	1273	gi|312192239|gb|ADQ43814.1|glyceraldehyde-3-phosphate dehydrogenase [Ananas comosus]	ADQ43814	3.40771e-159	92	561.222	316	293	B2G	lily_SG|Contig_16229	lily_SG|Contig_16229	GO:0042542	P	glyceraldehyde-3-phosphate dehydrogenase
lily_SG|Contig_16229	glyceraldehyde-3-phosphate dehydrogenase	1273	gi|312192239|gb|ADQ43814.1|glyceraldehyde-3-phosphate dehydrogenase [Ananas comosus]	ADQ43814	3.40771e-159	92	561.222	316	293	B2G	lily_SG|Contig_16229	lily_SG|Contig_16229	GO:0005886	C	glyceraldehyde-3-phosphate dehydrogenase
lily_SG|Contig_16229	glyceraldehyde-3-phosphate dehydrogenase	1273	gi|312192239|gb|ADQ43814.1|glyceraldehyde-3-phosphate dehydrogenase [Ananas comosus]	ADQ43814	3.40771e-159	92	561.222	316	293	B2G	lily_SG|Contig_16229	lily_SG|Contig_16229	GO:0048046	C	glyceraldehyde-3-phosphate dehydrogenase
lily_SG|Contig_16229	glyceraldehyde-3-phosphate dehydrogenase	1273	gi|312192239|gb|ADQ43814.1|glyceraldehyde-3-phosphate dehydrogenase [Ananas comosus]	ADQ43814	3.40771e-159	92	561.222	316	293	B2G	lily_SG|Contig_16229	lily_SG|Contig_16229	GO:0006094	P	glyceraldehyde-3-phosphate dehydrogenase
lily_SG|Contig_16229	glyceraldehyde-3-phosphate dehydrogenase	1273	gi|312192239|gb|ADQ43814.1|glyceraldehyde-3-phosphate dehydrogenase [Ananas comosus]	ADQ43814	3.40771e-159	92	561.222	316	293	B2G	lily_SG|Contig_16229	lily_SG|Contig_16229	GO:0006096	P	glyceraldehyde-3-phosphate dehydrogenase
lily_SG|Contig_16235	mercapto-pyruvate sulfurtransferase 1	766	gi|224579303|gb|ACN58229.1|thiosulfate:cyanide sulfurtransferase-like protein [Solanum lycopersicum]	ACN58229	3.48167e-54	87	216.468	133	117	B2G	lily_SG|Contig_16235	lily_SG|Contig_16235	GO:0005829	C	mercapto-pyruvate sulfurtransferase 1
lily_SG|Contig_16235	mercapto-pyruvate sulfurtransferase 1	766	gi|224579303|gb|ACN58229.1|thiosulfate:cyanide sulfurtransferase-like protein [Solanum lycopersicum]	ACN58229	3.48167e-54	87	216.468	133	117	B2G	lily_SG|Contig_16235	lily_SG|Contig_16235	GO:0004792	F	mercapto-pyruvate sulfurtransferase 1
lily_SG|Contig_16235	mercapto-pyruvate sulfurtransferase 1	766	gi|224579303|gb|ACN58229.1|thiosulfate:cyanide sulfurtransferase-like protein [Solanum lycopersicum]	ACN58229	3.48167e-54	87	216.468	133	117	B2G	lily_SG|Contig_16235	lily_SG|Contig_16235	GO:0005739	C	mercapto-pyruvate sulfurtransferase 1
lily_SG|Contig_16235	mercapto-pyruvate sulfurtransferase 1	766	gi|224579303|gb|ACN58229.1|thiosulfate:cyanide sulfurtransferase-like protein [Solanum lycopersicum]	ACN58229	3.48167e-54	87	216.468	133	117	B2G	lily_SG|Contig_16235	lily_SG|Contig_16235	GO:0016784	F	mercapto-pyruvate sulfurtransferase 1
lily_SG|Contig_16235	mercapto-pyruvate sulfurtransferase 1	766	gi|224579303|gb|ACN58229.1|thiosulfate:cyanide sulfurtransferase-like protein [Solanum lycopersicum]	ACN58229	3.48167e-54	87	216.468	133	117	B2G	lily_SG|Contig_16235	lily_SG|Contig_16235	GO:0009507	C	mercapto-pyruvate sulfurtransferase 1
lily_SG|Contig_16235	mercapto-pyruvate sulfurtransferase 1	766	gi|224579303|gb|ACN58229.1|thiosulfate:cyanide sulfurtransferase-like protein [Solanum lycopersicum]	ACN58229	3.48167e-54	87	216.468	133	117	B2G	lily_SG|Contig_16235	lily_SG|Contig_16235	GO:0006534	P	mercapto-pyruvate sulfurtransferase 1
lily_SG|Contig_16244	zinc-finger protein	1423	gi|53791868|dbj|BAD53990.1|putative zinc-finger protein [Oryza sativa Japonica Group] >gi|53792087|dbj|BAD54672.1| putative zinc-finger protein [Oryza sativa Japonica Group]	BAD53990	5.30335e-81	68	306.99	289	197	B2G	lily_SG|Contig_16244	lily_SG|Contig_16244	GO:0005488	F	zinc-finger protein
lily_SG|Contig_16303	beta-galactosidase 3-like	1156	gi|350537729|ref|NP_001234307.1|beta-galactosidase, chloroplastic precursor [Solanum lycopersicum] >gi|7939621|gb|AAF70823.1|AF154422_1 beta-galactosidase [Solanum lycopersicum]	NP_001234307	1.07647e-80	80	173.711	104	84	B2G	lily_SG|Contig_16303	lily_SG|Contig_16303	GO:0030246	F	beta-galactosidase 3-like
lily_SG|Contig_16303	beta-galactosidase 3-like	1156	gi|350537729|ref|NP_001234307.1|beta-galactosidase, chloroplastic precursor [Solanum lycopersicum] >gi|7939621|gb|AAF70823.1|AF154422_1 beta-galactosidase [Solanum lycopersicum]	NP_001234307	1.07647e-80	80	173.711	104	84	B2G	lily_SG|Contig_16303	lily_SG|Contig_16303	GO:0004565	F	beta-galactosidase 3-like
lily_SG|Contig_16303	beta-galactosidase 3-like	1156	gi|350537729|ref|NP_001234307.1|beta-galactosidase, chloroplastic precursor [Solanum lycopersicum] >gi|7939621|gb|AAF70823.1|AF154422_1 beta-galactosidase [Solanum lycopersicum]	NP_001234307	1.07647e-80	80	173.711	104	84	B2G	lily_SG|Contig_16303	lily_SG|Contig_16303	GO:0043169	F	beta-galactosidase 3-like
lily_SG|Contig_16303	beta-galactosidase 3-like	1156	gi|350537729|ref|NP_001234307.1|beta-galactosidase, chloroplastic precursor [Solanum lycopersicum] >gi|7939621|gb|AAF70823.1|AF154422_1 beta-galactosidase [Solanum lycopersicum]	NP_001234307	1.07647e-80	80	173.711	104	84	B2G	lily_SG|Contig_16303	lily_SG|Contig_16303	GO:0006012	P	beta-galactosidase 3-like
lily_SG|Contig_16303	beta-galactosidase 3-like	1156	gi|350537729|ref|NP_001234307.1|beta-galactosidase, chloroplastic precursor [Solanum lycopersicum] >gi|7939621|gb|AAF70823.1|AF154422_1 beta-galactosidase [Solanum lycopersicum]	NP_001234307	1.07647e-80	80	173.711	104	84	B2G	lily_SG|Contig_16303	lily_SG|Contig_16303	GO:0006027	P	beta-galactosidase 3-like
lily_SG|Contig_16303	beta-galactosidase 3-like	1156	gi|350537729|ref|NP_001234307.1|beta-galactosidase, chloroplastic precursor [Solanum lycopersicum] >gi|7939621|gb|AAF70823.1|AF154422_1 beta-galactosidase [Solanum lycopersicum]	NP_001234307	1.07647e-80	80	173.711	104	84	B2G	lily_SG|Contig_16303	lily_SG|Contig_16303	GO:0006687	P	beta-galactosidase 3-like
lily_SG|Contig_16303	beta-galactosidase 3-like	1156	gi|350537729|ref|NP_001234307.1|beta-galactosidase, chloroplastic precursor [Solanum lycopersicum] >gi|7939621|gb|AAF70823.1|AF154422_1 beta-galactosidase [Solanum lycopersicum]	NP_001234307	1.07647e-80	80	173.711	104	84	B2G	lily_SG|Contig_16303	lily_SG|Contig_16303	GO:0009341	C	beta-galactosidase 3-like
lily_SG|Contig_16303	beta-galactosidase 3-like	1156	gi|350537729|ref|NP_001234307.1|beta-galactosidase, chloroplastic precursor [Solanum lycopersicum] >gi|7939621|gb|AAF70823.1|AF154422_1 beta-galactosidase [Solanum lycopersicum]	NP_001234307	1.07647e-80	80	173.711	104	84	B2G	lily_SG|Contig_16303	lily_SG|Contig_16303	GO:0046486	P	beta-galactosidase 3-like
lily_SG|Contig_16317	unnamed protein product [Vitis vinifera]	599	gi|297745649|emb|CBI40860.3|unnamed protein product [Vitis vinifera]	CBI40860	2.19052e-37	72	159.844	142	103	B2G	lily_SG|Contig_16317	lily_SG|Contig_16317	GO:0005739	C	unnamed protein product [Vitis vinifera]
lily_SG|Contig_16317	unnamed protein product [Vitis vinifera]	599	gi|297745649|emb|CBI40860.3|unnamed protein product [Vitis vinifera]	CBI40860	2.19052e-37	72	159.844	142	103	B2G	lily_SG|Contig_16317	lily_SG|Contig_16317	GO:0009570	C	unnamed protein product [Vitis vinifera]
lily_SG|Contig_16319	translocation protein sec63 homolog	672	gi|302143768|emb|CBI22629.3|unnamed protein product [Vitis vinifera]	CBI22629	4.18338e-44	78	182.57	147	115	B2G	lily_SG|Contig_16319	lily_SG|Contig_16319	GO:0005515	F	translocation protein sec63 homolog
lily_SG|Contig_16319	translocation protein sec63 homolog	672	gi|302143768|emb|CBI22629.3|unnamed protein product [Vitis vinifera]	CBI22629	4.18338e-44	78	182.57	147	115	B2G	lily_SG|Contig_16319	lily_SG|Contig_16319	GO:0016020	C	translocation protein sec63 homolog
lily_SG|Contig_16319	translocation protein sec63 homolog	672	gi|302143768|emb|CBI22629.3|unnamed protein product [Vitis vinifera]	CBI22629	4.18338e-44	78	182.57	147	115	B2G	lily_SG|Contig_16319	lily_SG|Contig_16319	GO:0005783	C	translocation protein sec63 homolog
lily_SG|Contig_16324	calmodulin binding	729	gi|297794419|ref|XP_002865094.1|hypothetical protein ARALYDRAFT_497034 [Arabidopsis lyrata subsp. lyrata] >gi|297310929|gb|EFH41353.1| hypothetical protein ARALYDRAFT_497034 [Arabidopsis lyrata subsp. lyrata]	XP_002865094	4.64993e-73	71	266.159	216	155	B2G	lily_SG|Contig_16324	lily_SG|Contig_16324	GO:0007018	P	calmodulin binding
lily_SG|Contig_16324	calmodulin binding	729	gi|297794419|ref|XP_002865094.1|hypothetical protein ARALYDRAFT_497034 [Arabidopsis lyrata subsp. lyrata] >gi|297310929|gb|EFH41353.1| hypothetical protein ARALYDRAFT_497034 [Arabidopsis lyrata subsp. lyrata]	XP_002865094	4.64993e-73	71	266.159	216	155	B2G	lily_SG|Contig_16324	lily_SG|Contig_16324	GO:0016491	F	calmodulin binding
lily_SG|Contig_16324	calmodulin binding	729	gi|297794419|ref|XP_002865094.1|hypothetical protein ARALYDRAFT_497034 [Arabidopsis lyrata subsp. lyrata] >gi|297310929|gb|EFH41353.1| hypothetical protein ARALYDRAFT_497034 [Arabidopsis lyrata subsp. lyrata]	XP_002865094	4.64993e-73	71	266.159	216	155	B2G	lily_SG|Contig_16324	lily_SG|Contig_16324	GO:0005524	F	calmodulin binding
lily_SG|Contig_16324	calmodulin binding	729	gi|297794419|ref|XP_002865094.1|hypothetical protein ARALYDRAFT_497034 [Arabidopsis lyrata subsp. lyrata] >gi|297310929|gb|EFH41353.1| hypothetical protein ARALYDRAFT_497034 [Arabidopsis lyrata subsp. lyrata]	XP_002865094	4.64993e-73	71	266.159	216	155	B2G	lily_SG|Contig_16324	lily_SG|Contig_16324	GO:0055114	P	calmodulin binding
lily_SG|Contig_16324	calmodulin binding	729	gi|297794419|ref|XP_002865094.1|hypothetical protein ARALYDRAFT_497034 [Arabidopsis lyrata subsp. lyrata] >gi|297310929|gb|EFH41353.1| hypothetical protein ARALYDRAFT_497034 [Arabidopsis lyrata subsp. lyrata]	XP_002865094	4.64993e-73	71	266.159	216	155	B2G	lily_SG|Contig_16324	lily_SG|Contig_16324	GO:0003777	F	calmodulin binding
lily_SG|Contig_16324	calmodulin binding	729	gi|297794419|ref|XP_002865094.1|hypothetical protein ARALYDRAFT_497034 [Arabidopsis lyrata subsp. lyrata] >gi|297310929|gb|EFH41353.1| hypothetical protein ARALYDRAFT_497034 [Arabidopsis lyrata subsp. lyrata]	XP_002865094	4.64993e-73	71	266.159	216	155	B2G	lily_SG|Contig_16324	lily_SG|Contig_16324	GO:0005874	C	calmodulin binding
lily_SG|Contig_16332	calmodulin binding	606	gi|219886075|gb|ACL53412.1|unknown [Zea mays]	ACL53412	7.29899e-34	90	137.117	85	77	B2G	lily_SG|Contig_16332	lily_SG|Contig_16332	GO:0012505	C	calmodulin binding
lily_SG|Contig_16332	calmodulin binding	606	gi|219886075|gb|ACL53412.1|unknown [Zea mays]	ACL53412	7.29899e-34	90	137.117	85	77	B2G	lily_SG|Contig_16332	lily_SG|Contig_16332	GO:0016021	C	calmodulin binding
lily_SG|Contig_16332	calmodulin binding	606	gi|219886075|gb|ACL53412.1|unknown [Zea mays]	ACL53412	7.29899e-34	90	137.117	85	77	B2G	lily_SG|Contig_16332	lily_SG|Contig_16332	GO:0008219	P	calmodulin binding
lily_SG|Contig_16332	calmodulin binding	606	gi|219886075|gb|ACL53412.1|unknown [Zea mays]	ACL53412	7.29899e-34	90	137.117	85	77	B2G	lily_SG|Contig_16332	lily_SG|Contig_16332	GO:0005737	C	calmodulin binding
lily_SG|Contig_16332	calmodulin binding	606	gi|219886075|gb|ACL53412.1|unknown [Zea mays]	ACL53412	7.29899e-34	90	137.117	85	77	B2G	lily_SG|Contig_16332	lily_SG|Contig_16332	GO:0010483	P	calmodulin binding
lily_SG|Contig_16363	uncharacterized protein loc100267740	642	gi|224060497|ref|XP_002300224.1|predicted protein [Populus trichocarpa] >gi|222847482|gb|EEE85029.1| predicted protein [Populus trichocarpa]	XP_002300224	5.93526e-42	73	166.777	130	95	B2G	lily_SG|Contig_16363	lily_SG|Contig_16363	GO:0046872	F	uncharacterized protein loc100267740
lily_SG|Contig_16365	heat shock protein n-terminal domain-containing protein	704	gi|102139803|gb|ABF69988.1|heat shock protein DnaJ N-terminal domain-containing protein [Musa acuminata]	ABF69988	2.09469e-63	78	169.859	129	101	B2G	lily_SG|Contig_16365	lily_SG|Contig_16365	GO:0006457	P	heat shock protein n-terminal domain-containing protein
lily_SG|Contig_16365	heat shock protein n-terminal domain-containing protein	704	gi|102139803|gb|ABF69988.1|heat shock protein DnaJ N-terminal domain-containing protein [Musa acuminata]	ABF69988	2.09469e-63	78	169.859	129	101	B2G	lily_SG|Contig_16365	lily_SG|Contig_16365	GO:0051082	F	heat shock protein n-terminal domain-containing protein
lily_SG|Contig_16365	heat shock protein n-terminal domain-containing protein	704	gi|102139803|gb|ABF69988.1|heat shock protein DnaJ N-terminal domain-containing protein [Musa acuminata]	ABF69988	2.09469e-63	78	169.859	129	101	B2G	lily_SG|Contig_16365	lily_SG|Contig_16365	GO:0031072	F	heat shock protein n-terminal domain-containing protein
lily_CK|Contig_3063	gdsl esterase lipase	509	gi|62320570|dbj|BAD95190.1|hypothetical protein [Arabidopsis thaliana]	BAD95190	5.26959e-21	64	104.76	91	59	B2G	lily_CK|Contig_3063	lily_CK|Contig_3063	GO:0016788	F	gdsl esterase lipase
lily_CK|Contig_3063	gdsl esterase lipase	509	gi|62320570|dbj|BAD95190.1|hypothetical protein [Arabidopsis thaliana]	BAD95190	5.26959e-21	64	104.76	91	59	B2G	lily_CK|Contig_3063	lily_CK|Contig_3063	GO:0005773	C	gdsl esterase lipase
lily_CK|Contig_3072	acyl- binding	606	gi|255542698|ref|XP_002512412.1|acyl-CoA binding protein, putative [Ricinus communis] >gi|223548373|gb|EEF49864.1| acyl-CoA binding protein, putative [Ricinus communis]	XP_002512412	4.93332e-40	95	168.703	100	95	B2G	lily_CK|Contig_3072	lily_CK|Contig_3072	GO:0000062	F	acyl- binding
lily_CK|Contig_3079	26s proteasome non-atpase regulatory subunit	622	gi|192912954|gb|ACF06585.1|26S proteasome subunit RPN5b [Elaeis guineensis]	ACF06585	4.67001e-81	97	305.064	176	171	B2G	lily_CK|Contig_3079	lily_CK|Contig_3079	GO:0000502	C	26s proteasome non-atpase regulatory subunit
lily_SG|Contig_16382	auxin-responsive protein	1028	gi|225453024|ref|XP_002264963.1|PREDICTED: auxin-induced protein AUX28 [Vitis vinifera] >gi|313765827|gb|ADR80321.1| indole-3-acetic acid-induced protein 16 [Vitis vinifera]	XP_002264963	2.08165e-75	74	287.73	247	184	B2G	lily_SG|Contig_16382	lily_SG|Contig_16382	GO:0080090	P	auxin-responsive protein
lily_SG|Contig_16382	auxin-responsive protein	1028	gi|225453024|ref|XP_002264963.1|PREDICTED: auxin-induced protein AUX28 [Vitis vinifera] >gi|313765827|gb|ADR80321.1| indole-3-acetic acid-induced protein 16 [Vitis vinifera]	XP_002264963	2.08165e-75	74	287.73	247	184	B2G	lily_SG|Contig_16382	lily_SG|Contig_16382	GO:0043231	C	auxin-responsive protein
lily_SG|Contig_16382	auxin-responsive protein	1028	gi|225453024|ref|XP_002264963.1|PREDICTED: auxin-induced protein AUX28 [Vitis vinifera] >gi|313765827|gb|ADR80321.1| indole-3-acetic acid-induced protein 16 [Vitis vinifera]	XP_002264963	2.08165e-75	74	287.73	247	184	B2G	lily_SG|Contig_16382	lily_SG|Contig_16382	GO:0010468	P	auxin-responsive protein
lily_SG|Contig_16382	auxin-responsive protein	1028	gi|225453024|ref|XP_002264963.1|PREDICTED: auxin-induced protein AUX28 [Vitis vinifera] >gi|313765827|gb|ADR80321.1| indole-3-acetic acid-induced protein 16 [Vitis vinifera]	XP_002264963	2.08165e-75	74	287.73	247	184	B2G	lily_SG|Contig_16382	lily_SG|Contig_16382	GO:0009733	P	auxin-responsive protein
lily_SG|Contig_16382	auxin-responsive protein	1028	gi|225453024|ref|XP_002264963.1|PREDICTED: auxin-induced protein AUX28 [Vitis vinifera] >gi|313765827|gb|ADR80321.1| indole-3-acetic acid-induced protein 16 [Vitis vinifera]	XP_002264963	2.08165e-75	74	287.73	247	184	B2G	lily_SG|Contig_16382	lily_SG|Contig_16382	GO:0006351	P	auxin-responsive protein
lily_SG|Contig_16382	auxin-responsive protein	1028	gi|225453024|ref|XP_002264963.1|PREDICTED: auxin-induced protein AUX28 [Vitis vinifera] >gi|313765827|gb|ADR80321.1| indole-3-acetic acid-induced protein 16 [Vitis vinifera]	XP_002264963	2.08165e-75	74	287.73	247	184	B2G	lily_SG|Contig_16382	lily_SG|Contig_16382	GO:2000112	N	auxin-responsive protein
lily_SG|Contig_16386	rna-binding protein	695	gi|224120944|ref|XP_002318458.1|predicted protein [Populus trichocarpa] >gi|222859131|gb|EEE96678.1| predicted protein [Populus trichocarpa]	XP_002318458	6.38901e-38	94	162.155	86	81	B2G	lily_SG|Contig_16386	lily_SG|Contig_16386	GO:0005730	C	rna-binding protein
lily_SG|Contig_16386	rna-binding protein	695	gi|224120944|ref|XP_002318458.1|predicted protein [Populus trichocarpa] >gi|222859131|gb|EEE96678.1| predicted protein [Populus trichocarpa]	XP_002318458	6.38901e-38	94	162.155	86	81	B2G	lily_SG|Contig_16386	lily_SG|Contig_16386	GO:0003676	F	rna-binding protein
lily_SG|Contig_16386	rna-binding protein	695	gi|224120944|ref|XP_002318458.1|predicted protein [Populus trichocarpa] >gi|222859131|gb|EEE96678.1| predicted protein [Populus trichocarpa]	XP_002318458	6.38901e-38	94	162.155	86	81	B2G	lily_SG|Contig_16386	lily_SG|Contig_16386	GO:0000166	F	rna-binding protein
lily_SG|Contig_16394	aconitate cytoplasmic	458	gi|225447278|ref|XP_002279260.1|PREDICTED: aconitate hydratase, cytoplasmic [Vitis vinifera] >gi|297739284|emb|CBI28935.3| unnamed protein product [Vitis vinifera]	XP_002279260	3.4194e-60	97	214.157	111	108	B2G	lily_SG|Contig_16394	lily_SG|Contig_16394	GO:0008152	P	aconitate cytoplasmic
lily_SG|Contig_16394	aconitate cytoplasmic	458	gi|225447278|ref|XP_002279260.1|PREDICTED: aconitate hydratase, cytoplasmic [Vitis vinifera] >gi|297739284|emb|CBI28935.3| unnamed protein product [Vitis vinifera]	XP_002279260	3.4194e-60	97	214.157	111	108	B2G	lily_SG|Contig_16394	lily_SG|Contig_16394	GO:0051539	F	aconitate cytoplasmic
lily_SG|Contig_16394	aconitate cytoplasmic	458	gi|225447278|ref|XP_002279260.1|PREDICTED: aconitate hydratase, cytoplasmic [Vitis vinifera] >gi|297739284|emb|CBI28935.3| unnamed protein product [Vitis vinifera]	XP_002279260	3.4194e-60	97	214.157	111	108	B2G	lily_SG|Contig_16394	lily_SG|Contig_16394	GO:0009536	C	aconitate cytoplasmic
lily_SG|Contig_16399	30s ribosomal protein s16-like	804	gi|115477302|ref|NP_001062247.1|Os08g0517900 [Oryza sativa Japonica Group] >gi|28411847|dbj|BAC57322.1| 30S ribosomal protein S16-like [Oryza sativa Japonica Group] >gi|113624216|dbj|BAF24161.1| Os08g0517900 [Oryza sativa Japonica Group] >gi|125562195|gb|EAZ07643.1| hypothetical protein OsI_29894 [Oryza sativa Indica Group] >gi|125604019|gb|EAZ43344.1| hypothetical protein OsJ_27940 [Oryza sativa…	NP_001062247	2.18991e-33	84	147.517	94	79	B2G	lily_SG|Contig_16399	lily_SG|Contig_16399	GO:0005840	C	30s ribosomal protein s16-like
lily_SG|Contig_16399	30s ribosomal protein s16-like	804	gi|115477302|ref|NP_001062247.1|Os08g0517900 [Oryza sativa Japonica Group] >gi|28411847|dbj|BAC57322.1| 30S ribosomal protein S16-like [Oryza sativa Japonica Group] >gi|113624216|dbj|BAF24161.1| Os08g0517900 [Oryza sativa Japonica Group] >gi|125562195|gb|EAZ07643.1| hypothetical protein OsI_29894 [Oryza sativa Indica Group] >gi|125604019|gb|EAZ43344.1| hypothetical protein OsJ_27940 [Oryza sativa…	NP_001062247	2.18991e-33	84	147.517	94	79	B2G	lily_SG|Contig_16399	lily_SG|Contig_16399	GO:0003735	F	30s ribosomal protein s16-like
lily_SG|Contig_16399	30s ribosomal protein s16-like	804	gi|115477302|ref|NP_001062247.1|Os08g0517900 [Oryza sativa Japonica Group] >gi|28411847|dbj|BAC57322.1| 30S ribosomal protein S16-like [Oryza sativa Japonica Group] >gi|113624216|dbj|BAF24161.1| Os08g0517900 [Oryza sativa Japonica Group] >gi|125562195|gb|EAZ07643.1| hypothetical protein OsI_29894 [Oryza sativa Indica Group] >gi|125604019|gb|EAZ43344.1| hypothetical protein OsJ_27940 [Oryza sativa…	NP_001062247	2.18991e-33	84	147.517	94	79	B2G	lily_SG|Contig_16399	lily_SG|Contig_16399	GO:0006412	P	30s ribosomal protein s16-like
lily_SG|Contig_16399	30s ribosomal protein s16-like	804	gi|115477302|ref|NP_001062247.1|Os08g0517900 [Oryza sativa Japonica Group] >gi|28411847|dbj|BAC57322.1| 30S ribosomal protein S16-like [Oryza sativa Japonica Group] >gi|113624216|dbj|BAF24161.1| Os08g0517900 [Oryza sativa Japonica Group] >gi|125562195|gb|EAZ07643.1| hypothetical protein OsI_29894 [Oryza sativa Indica Group] >gi|125604019|gb|EAZ43344.1| hypothetical protein OsJ_27940 [Oryza sativa…	NP_001062247	2.18991e-33	84	147.517	94	79	B2G	lily_SG|Contig_16399	lily_SG|Contig_16399	GO:0005739	C	30s ribosomal protein s16-like
lily_SG|Contig_16399	30s ribosomal protein s16-like	804	gi|115477302|ref|NP_001062247.1|Os08g0517900 [Oryza sativa Japonica Group] >gi|28411847|dbj|BAC57322.1| 30S ribosomal protein S16-like [Oryza sativa Japonica Group] >gi|113624216|dbj|BAF24161.1| Os08g0517900 [Oryza sativa Japonica Group] >gi|125562195|gb|EAZ07643.1| hypothetical protein OsI_29894 [Oryza sativa Indica Group] >gi|125604019|gb|EAZ43344.1| hypothetical protein OsJ_27940 [Oryza sativa…	NP_001062247	2.18991e-33	84	147.517	94	79	B2G	lily_SG|Contig_16399	lily_SG|Contig_16399	GO:0042254	P	30s ribosomal protein s16-like
lily_SG|Contig_16417	uncharacterized protein loc100499696	1080	gi|351721849|ref|NP_001238503.1|uncharacterized protein LOC100499696 [Glycine max] >gi|255625867|gb|ACU13278.1| unknown [Glycine max]	NP_001238503	1.43941e-98	94	364.77	196	185	B2G	lily_SG|Contig_16417	lily_SG|Contig_16417	GO:0007264	P	uncharacterized protein loc100499696
lily_SG|Contig_16417	uncharacterized protein loc100499696	1080	gi|351721849|ref|NP_001238503.1|uncharacterized protein LOC100499696 [Glycine max] >gi|255625867|gb|ACU13278.1| unknown [Glycine max]	NP_001238503	1.43941e-98	94	364.77	196	185	B2G	lily_SG|Contig_16417	lily_SG|Contig_16417	GO:0004767	F	uncharacterized protein loc100499696
lily_SG|Contig_16417	uncharacterized protein loc100499696	1080	gi|351721849|ref|NP_001238503.1|uncharacterized protein LOC100499696 [Glycine max] >gi|255625867|gb|ACU13278.1| unknown [Glycine max]	NP_001238503	1.43941e-98	94	364.77	196	185	B2G	lily_SG|Contig_16417	lily_SG|Contig_16417	GO:0006184	P	uncharacterized protein loc100499696
lily_SG|Contig_16417	uncharacterized protein loc100499696	1080	gi|351721849|ref|NP_001238503.1|uncharacterized protein LOC100499696 [Glycine max] >gi|255625867|gb|ACU13278.1| unknown [Glycine max]	NP_001238503	1.43941e-98	94	364.77	196	185	B2G	lily_SG|Contig_16417	lily_SG|Contig_16417	GO:0003924	F	uncharacterized protein loc100499696
lily_SG|Contig_16417	uncharacterized protein loc100499696	1080	gi|351721849|ref|NP_001238503.1|uncharacterized protein LOC100499696 [Glycine max] >gi|255625867|gb|ACU13278.1| unknown [Glycine max]	NP_001238503	1.43941e-98	94	364.77	196	185	B2G	lily_SG|Contig_16417	lily_SG|Contig_16417	GO:0019901	F	uncharacterized protein loc100499696
lily_SG|Contig_16417	uncharacterized protein loc100499696	1080	gi|351721849|ref|NP_001238503.1|uncharacterized protein LOC100499696 [Glycine max] >gi|255625867|gb|ACU13278.1| unknown [Glycine max]	NP_001238503	1.43941e-98	94	364.77	196	185	B2G	lily_SG|Contig_16417	lily_SG|Contig_16417	GO:0005819	C	uncharacterized protein loc100499696
lily_SG|Contig_16417	uncharacterized protein loc100499696	1080	gi|351721849|ref|NP_001238503.1|uncharacterized protein LOC100499696 [Glycine max] >gi|255625867|gb|ACU13278.1| unknown [Glycine max]	NP_001238503	1.43941e-98	94	364.77	196	185	B2G	lily_SG|Contig_16417	lily_SG|Contig_16417	GO:0016020	C	uncharacterized protein loc100499696
lily_SG|Contig_16417	uncharacterized protein loc100499696	1080	gi|351721849|ref|NP_001238503.1|uncharacterized protein LOC100499696 [Glycine max] >gi|255625867|gb|ACU13278.1| unknown [Glycine max]	NP_001238503	1.43941e-98	94	364.77	196	185	B2G	lily_SG|Contig_16417	lily_SG|Contig_16417	GO:0030427	C	uncharacterized protein loc100499696
lily_SG|Contig_16417	uncharacterized protein loc100499696	1080	gi|351721849|ref|NP_001238503.1|uncharacterized protein LOC100499696 [Glycine max] >gi|255625867|gb|ACU13278.1| unknown [Glycine max]	NP_001238503	1.43941e-98	94	364.77	196	185	B2G	lily_SG|Contig_16417	lily_SG|Contig_16417	GO:0005525	F	uncharacterized protein loc100499696
lily_SG|Contig_16417	uncharacterized protein loc100499696	1080	gi|351721849|ref|NP_001238503.1|uncharacterized protein LOC100499696 [Glycine max] >gi|255625867|gb|ACU13278.1| unknown [Glycine max]	NP_001238503	1.43941e-98	94	364.77	196	185	B2G	lily_SG|Contig_16417	lily_SG|Contig_16417	GO:0006687	P	uncharacterized protein loc100499696
lily_SG|Contig_16424	zinc finger	958	gi|255562023|ref|XP_002522020.1|zinc finger protein, putative [Ricinus communis] >gi|223538824|gb|EEF40424.1| zinc finger protein, putative [Ricinus communis]	XP_002522020	1.09673e-120	87	437.958	275	241	B2G	lily_SG|Contig_16424	lily_SG|Contig_16424	GO:0006629	P	zinc finger
lily_SG|Contig_16424	zinc finger	958	gi|255562023|ref|XP_002522020.1|zinc finger protein, putative [Ricinus communis] >gi|223538824|gb|EEF40424.1| zinc finger protein, putative [Ricinus communis]	XP_002522020	1.09673e-120	87	437.958	275	241	B2G	lily_SG|Contig_16424	lily_SG|Contig_16424	GO:0016788	F	zinc finger
lily_SG|Contig_16430	transmembrane 9 superfamily member 3-like	1149	gi|356528817|ref|XP_003532994.1|PREDICTED: transmembrane 9 superfamily member 3-like [Glycine max]	XP_003532994	5.70435e-131	82	397.512	237	196	B2G	lily_SG|Contig_16430	lily_SG|Contig_16430	GO:0016021	C	transmembrane 9 superfamily member 3-like
lily_SG|Contig_16442	serine threonine-protein kinase	513	gi|225458659|ref|XP_002282863.1|PREDICTED: probable serine/threonine-protein kinase At1g01540-like [Vitis vinifera]	XP_002282863	7.59744e-72	91	238.81	131	120	B2G	lily_SG|Contig_16442	lily_SG|Contig_16442	GO:0005524	F	serine threonine-protein kinase
lily_SG|Contig_16442	serine threonine-protein kinase	513	gi|225458659|ref|XP_002282863.1|PREDICTED: probable serine/threonine-protein kinase At1g01540-like [Vitis vinifera]	XP_002282863	7.59744e-72	91	238.81	131	120	B2G	lily_SG|Contig_16442	lily_SG|Contig_16442	GO:0000186	P	serine threonine-protein kinase
lily_SG|Contig_16442	serine threonine-protein kinase	513	gi|225458659|ref|XP_002282863.1|PREDICTED: probable serine/threonine-protein kinase At1g01540-like [Vitis vinifera]	XP_002282863	7.59744e-72	91	238.81	131	120	B2G	lily_SG|Contig_16442	lily_SG|Contig_16442	GO:0004709	F	serine threonine-protein kinase
lily_SG|Contig_16442	serine threonine-protein kinase	513	gi|225458659|ref|XP_002282863.1|PREDICTED: probable serine/threonine-protein kinase At1g01540-like [Vitis vinifera]	XP_002282863	7.59744e-72	91	238.81	131	120	B2G	lily_SG|Contig_16442	lily_SG|Contig_16442	GO:0000165	P	serine threonine-protein kinase
lily_SG|Contig_16442	serine threonine-protein kinase	513	gi|225458659|ref|XP_002282863.1|PREDICTED: probable serine/threonine-protein kinase At1g01540-like [Vitis vinifera]	XP_002282863	7.59744e-72	91	238.81	131	120	B2G	lily_SG|Contig_16442	lily_SG|Contig_16442	GO:0007178	P	serine threonine-protein kinase
lily_SG|Contig_16442	serine threonine-protein kinase	513	gi|225458659|ref|XP_002282863.1|PREDICTED: probable serine/threonine-protein kinase At1g01540-like [Vitis vinifera]	XP_002282863	7.59744e-72	91	238.81	131	120	B2G	lily_SG|Contig_16442	lily_SG|Contig_16442	GO:0009069	P	serine threonine-protein kinase
lily_SG|Contig_16466	probable linoleate 9s-lipoxygenase 4-like	629	gi|357118346|ref|XP_003560916.1|PREDICTED: probable linoleate 9S-lipoxygenase 4-like [Brachypodium distachyon]	XP_003560916	7.10483e-93	88	344.354	208	184	B2G	lily_SG|Contig_16466	lily_SG|Contig_16466	GO:0031408	P	probable linoleate 9s-lipoxygenase 4-like
lily_SG|Contig_16466	probable linoleate 9s-lipoxygenase 4-like	629	gi|357118346|ref|XP_003560916.1|PREDICTED: probable linoleate 9S-lipoxygenase 4-like [Brachypodium distachyon]	XP_003560916	7.10483e-93	88	344.354	208	184	B2G	lily_SG|Contig_16466	lily_SG|Contig_16466	GO:0005506	F	probable linoleate 9s-lipoxygenase 4-like
lily_SG|Contig_16466	probable linoleate 9s-lipoxygenase 4-like	629	gi|357118346|ref|XP_003560916.1|PREDICTED: probable linoleate 9S-lipoxygenase 4-like [Brachypodium distachyon]	XP_003560916	7.10483e-93	88	344.354	208	184	B2G	lily_SG|Contig_16466	lily_SG|Contig_16466	GO:0016165	F	probable linoleate 9s-lipoxygenase 4-like
lily_SG|Contig_16466	probable linoleate 9s-lipoxygenase 4-like	629	gi|357118346|ref|XP_003560916.1|PREDICTED: probable linoleate 9S-lipoxygenase 4-like [Brachypodium distachyon]	XP_003560916	7.10483e-93	88	344.354	208	184	B2G	lily_SG|Contig_16466	lily_SG|Contig_16466	GO:0055114	P	probable linoleate 9s-lipoxygenase 4-like
lily_SG|Contig_16487	pentatricopeptide repeat-containing protein	452	gi|297843788|ref|XP_002889775.1|pentatricopeptide repeat-containing protein [Arabidopsis lyrata subsp. lyrata] >gi|297335617|gb|EFH66034.1| pentatricopeptide repeat-containing protein [Arabidopsis lyrata subsp. lyrata]	XP_002889775	1.37881e-21	92	106.686	66	61	B2G	lily_SG|Contig_16487	lily_SG|Contig_16487	GO:0016020	C	pentatricopeptide repeat-containing protein
lily_SG|Contig_16497	tubulin domain-containing protein	575	gi|359359029|gb|AEV40936.1|putative tubulin/FtsZ domain-containing protein [Oryza punctata]	AEV40936	1.27007e-44	86	183.726	130	113	B2G	lily_SG|Contig_16497	lily_SG|Contig_16497	GO:0005874	C	tubulin domain-containing protein
lily_SG|Contig_16497	tubulin domain-containing protein	575	gi|359359029|gb|AEV40936.1|putative tubulin/FtsZ domain-containing protein [Oryza punctata]	AEV40936	1.27007e-44	86	183.726	130	113	B2G	lily_SG|Contig_16497	lily_SG|Contig_16497	GO:0051301	P	tubulin domain-containing protein
lily_SG|Contig_16497	tubulin domain-containing protein	575	gi|359359029|gb|AEV40936.1|putative tubulin/FtsZ domain-containing protein [Oryza punctata]	AEV40936	1.27007e-44	86	183.726	130	113	B2G	lily_SG|Contig_16497	lily_SG|Contig_16497	GO:0051258	P	tubulin domain-containing protein
lily_SG|Contig_16497	tubulin domain-containing protein	575	gi|359359029|gb|AEV40936.1|putative tubulin/FtsZ domain-containing protein [Oryza punctata]	AEV40936	1.27007e-44	86	183.726	130	113	B2G	lily_SG|Contig_16497	lily_SG|Contig_16497	GO:0006184	P	tubulin domain-containing protein
lily_SG|Contig_16497	tubulin domain-containing protein	575	gi|359359029|gb|AEV40936.1|putative tubulin/FtsZ domain-containing protein [Oryza punctata]	AEV40936	1.27007e-44	86	183.726	130	113	B2G	lily_SG|Contig_16497	lily_SG|Contig_16497	GO:0007018	P	tubulin domain-containing protein
lily_SG|Contig_16497	tubulin domain-containing protein	575	gi|359359029|gb|AEV40936.1|putative tubulin/FtsZ domain-containing protein [Oryza punctata]	AEV40936	1.27007e-44	86	183.726	130	113	B2G	lily_SG|Contig_16497	lily_SG|Contig_16497	GO:0009570	C	tubulin domain-containing protein
lily_SG|Contig_16497	tubulin domain-containing protein	575	gi|359359029|gb|AEV40936.1|putative tubulin/FtsZ domain-containing protein [Oryza punctata]	AEV40936	1.27007e-44	86	183.726	130	113	B2G	lily_SG|Contig_16497	lily_SG|Contig_16497	GO:0003924	F	tubulin domain-containing protein
lily_SG|Contig_16497	tubulin domain-containing protein	575	gi|359359029|gb|AEV40936.1|putative tubulin/FtsZ domain-containing protein [Oryza punctata]	AEV40936	1.27007e-44	86	183.726	130	113	B2G	lily_SG|Contig_16497	lily_SG|Contig_16497	GO:0010020	P	tubulin domain-containing protein
lily_SG|Contig_16497	tubulin domain-containing protein	575	gi|359359029|gb|AEV40936.1|putative tubulin/FtsZ domain-containing protein [Oryza punctata]	AEV40936	1.27007e-44	86	183.726	130	113	B2G	lily_SG|Contig_16497	lily_SG|Contig_16497	GO:0005198	F	tubulin domain-containing protein
lily_SG|Contig_16497	tubulin domain-containing protein	575	gi|359359029|gb|AEV40936.1|putative tubulin/FtsZ domain-containing protein [Oryza punctata]	AEV40936	1.27007e-44	86	183.726	130	113	B2G	lily_SG|Contig_16497	lily_SG|Contig_16497	GO:0005525	F	tubulin domain-containing protein
lily_SG|Contig_16505	sec7 domain containing expressed	956	gi|224127398|ref|XP_002320064.1|predicted protein [Populus trichocarpa] >gi|222860837|gb|EEE98379.1| predicted protein [Populus trichocarpa]	XP_002320064	1.78036e-134	88	393.275	247	219	B2G	lily_SG|Contig_16505	lily_SG|Contig_16505	GO:0005086	F	sec7 domain containing expressed
lily_SG|Contig_16505	sec7 domain containing expressed	956	gi|224127398|ref|XP_002320064.1|predicted protein [Populus trichocarpa] >gi|222860837|gb|EEE98379.1| predicted protein [Populus trichocarpa]	XP_002320064	1.78036e-134	88	393.275	247	219	B2G	lily_SG|Contig_16505	lily_SG|Contig_16505	GO:0032012	P	sec7 domain containing expressed
lily_SG|Contig_16505	sec7 domain containing expressed	956	gi|224127398|ref|XP_002320064.1|predicted protein [Populus trichocarpa] >gi|222860837|gb|EEE98379.1| predicted protein [Populus trichocarpa]	XP_002320064	1.78036e-134	88	393.275	247	219	B2G	lily_SG|Contig_16505	lily_SG|Contig_16505	GO:0009561	P	sec7 domain containing expressed
lily_SG|Contig_16505	sec7 domain containing expressed	956	gi|224127398|ref|XP_002320064.1|predicted protein [Populus trichocarpa] >gi|222860837|gb|EEE98379.1| predicted protein [Populus trichocarpa]	XP_002320064	1.78036e-134	88	393.275	247	219	B2G	lily_SG|Contig_16505	lily_SG|Contig_16505	GO:0005634	C	sec7 domain containing expressed
lily_SG|Contig_16505	sec7 domain containing expressed	956	gi|224127398|ref|XP_002320064.1|predicted protein [Populus trichocarpa] >gi|222860837|gb|EEE98379.1| predicted protein [Populus trichocarpa]	XP_002320064	1.78036e-134	88	393.275	247	219	B2G	lily_SG|Contig_16505	lily_SG|Contig_16505	GO:0005829	C	sec7 domain containing expressed
lily_SG|Contig_16505	sec7 domain containing expressed	956	gi|224127398|ref|XP_002320064.1|predicted protein [Populus trichocarpa] >gi|222860837|gb|EEE98379.1| predicted protein [Populus trichocarpa]	XP_002320064	1.78036e-134	88	393.275	247	219	B2G	lily_SG|Contig_16505	lily_SG|Contig_16505	GO:0043087	P	sec7 domain containing expressed
lily_SG|Contig_16509	hisx_orysj ame: full=histidinol chloroplastic short=hdh flags: precursor	1402	gi|115435496|ref|NP_001042506.1|Os01g0232700 [Oryza sativa Japonica Group] >gi|75321234|sp|Q5NAY4|HISX_ORYSJ RecName: Full=Histidinol dehydrogenase, chloroplastic; Short=HDH; Flags: Precursor >gi|56783935|dbj|BAD81372.1| putative histidinol dehydrogenase precursor, chloroplast [Oryza sativa Japonica Group] >gi|113532037|dbj|BAF04420.1| Os01g0232700 [Oryza sativa Japonica Group] >gi|125525046|gb|E…	NP_001042506	0	87	673.7	424	371	B2G	lily_SG|Contig_16509	lily_SG|Contig_16509	GO:0009411	P	hisx_orysj ame: full=histidinol chloroplastic short=hdh flags: precursor
lily_SG|Contig_16509	hisx_orysj ame: full=histidinol chloroplastic short=hdh flags: precursor	1402	gi|115435496|ref|NP_001042506.1|Os01g0232700 [Oryza sativa Japonica Group] >gi|75321234|sp|Q5NAY4|HISX_ORYSJ RecName: Full=Histidinol dehydrogenase, chloroplastic; Short=HDH; Flags: Precursor >gi|56783935|dbj|BAD81372.1| putative histidinol dehydrogenase precursor, chloroplast [Oryza sativa Japonica Group] >gi|113532037|dbj|BAF04420.1| Os01g0232700 [Oryza sativa Japonica Group] >gi|125525046|gb|E…	NP_001042506	0	87	673.7	424	371	B2G	lily_SG|Contig_16509	lily_SG|Contig_16509	GO:0051287	F	hisx_orysj ame: full=histidinol chloroplastic short=hdh flags: precursor
lily_SG|Contig_16509	hisx_orysj ame: full=histidinol chloroplastic short=hdh flags: precursor	1402	gi|115435496|ref|NP_001042506.1|Os01g0232700 [Oryza sativa Japonica Group] >gi|75321234|sp|Q5NAY4|HISX_ORYSJ RecName: Full=Histidinol dehydrogenase, chloroplastic; Short=HDH; Flags: Precursor >gi|56783935|dbj|BAD81372.1| putative histidinol dehydrogenase precursor, chloroplast [Oryza sativa Japonica Group] >gi|113532037|dbj|BAF04420.1| Os01g0232700 [Oryza sativa Japonica Group] >gi|125525046|gb|E…	NP_001042506	0	87	673.7	424	371	B2G	lily_SG|Contig_16509	lily_SG|Contig_16509	GO:0055114	P	hisx_orysj ame: full=histidinol chloroplastic short=hdh flags: precursor
lily_SG|Contig_16509	hisx_orysj ame: full=histidinol chloroplastic short=hdh flags: precursor	1402	gi|115435496|ref|NP_001042506.1|Os01g0232700 [Oryza sativa Japonica Group] >gi|75321234|sp|Q5NAY4|HISX_ORYSJ RecName: Full=Histidinol dehydrogenase, chloroplastic; Short=HDH; Flags: Precursor >gi|56783935|dbj|BAD81372.1| putative histidinol dehydrogenase precursor, chloroplast [Oryza sativa Japonica Group] >gi|113532037|dbj|BAF04420.1| Os01g0232700 [Oryza sativa Japonica Group] >gi|125525046|gb|E…	NP_001042506	0	87	673.7	424	371	B2G	lily_SG|Contig_16509	lily_SG|Contig_16509	GO:0008270	F	hisx_orysj ame: full=histidinol chloroplastic short=hdh flags: precursor
lily_SG|Contig_16509	hisx_orysj ame: full=histidinol chloroplastic short=hdh flags: precursor	1402	gi|115435496|ref|NP_001042506.1|Os01g0232700 [Oryza sativa Japonica Group] >gi|75321234|sp|Q5NAY4|HISX_ORYSJ RecName: Full=Histidinol dehydrogenase, chloroplastic; Short=HDH; Flags: Precursor >gi|56783935|dbj|BAD81372.1| putative histidinol dehydrogenase precursor, chloroplast [Oryza sativa Japonica Group] >gi|113532037|dbj|BAF04420.1| Os01g0232700 [Oryza sativa Japonica Group] >gi|125525046|gb|E…	NP_001042506	0	87	673.7	424	371	B2G	lily_SG|Contig_16509	lily_SG|Contig_16509	GO:0005739	C	hisx_orysj ame: full=histidinol chloroplastic short=hdh flags: precursor
lily_SG|Contig_16509	hisx_orysj ame: full=histidinol chloroplastic short=hdh flags: precursor	1402	gi|115435496|ref|NP_001042506.1|Os01g0232700 [Oryza sativa Japonica Group] >gi|75321234|sp|Q5NAY4|HISX_ORYSJ RecName: Full=Histidinol dehydrogenase, chloroplastic; Short=HDH; Flags: Precursor >gi|56783935|dbj|BAD81372.1| putative histidinol dehydrogenase precursor, chloroplast [Oryza sativa Japonica Group] >gi|113532037|dbj|BAF04420.1| Os01g0232700 [Oryza sativa Japonica Group] >gi|125525046|gb|E…	NP_001042506	0	87	673.7	424	371	B2G	lily_SG|Contig_16509	lily_SG|Contig_16509	GO:0000105	P	hisx_orysj ame: full=histidinol chloroplastic short=hdh flags: precursor
lily_SG|Contig_16509	hisx_orysj ame: full=histidinol chloroplastic short=hdh flags: precursor	1402	gi|115435496|ref|NP_001042506.1|Os01g0232700 [Oryza sativa Japonica Group] >gi|75321234|sp|Q5NAY4|HISX_ORYSJ RecName: Full=Histidinol dehydrogenase, chloroplastic; Short=HDH; Flags: Precursor >gi|56783935|dbj|BAD81372.1| putative histidinol dehydrogenase precursor, chloroplast [Oryza sativa Japonica Group] >gi|113532037|dbj|BAF04420.1| Os01g0232700 [Oryza sativa Japonica Group] >gi|125525046|gb|E…	NP_001042506	0	87	673.7	424	371	B2G	lily_SG|Contig_16509	lily_SG|Contig_16509	GO:0009555	P	hisx_orysj ame: full=histidinol chloroplastic short=hdh flags: precursor
lily_SG|Contig_16509	hisx_orysj ame: full=histidinol chloroplastic short=hdh flags: precursor	1402	gi|115435496|ref|NP_001042506.1|Os01g0232700 [Oryza sativa Japonica Group] >gi|75321234|sp|Q5NAY4|HISX_ORYSJ RecName: Full=Histidinol dehydrogenase, chloroplastic; Short=HDH; Flags: Precursor >gi|56783935|dbj|BAD81372.1| putative histidinol dehydrogenase precursor, chloroplast [Oryza sativa Japonica Group] >gi|113532037|dbj|BAF04420.1| Os01g0232700 [Oryza sativa Japonica Group] >gi|125525046|gb|E…	NP_001042506	0	87	673.7	424	371	B2G	lily_SG|Contig_16509	lily_SG|Contig_16509	GO:0009570	C	hisx_orysj ame: full=histidinol chloroplastic short=hdh flags: precursor
lily_SG|Contig_16509	hisx_orysj ame: full=histidinol chloroplastic short=hdh flags: precursor	1402	gi|115435496|ref|NP_001042506.1|Os01g0232700 [Oryza sativa Japonica Group] >gi|75321234|sp|Q5NAY4|HISX_ORYSJ RecName: Full=Histidinol dehydrogenase, chloroplastic; Short=HDH; Flags: Precursor >gi|56783935|dbj|BAD81372.1| putative histidinol dehydrogenase precursor, chloroplast [Oryza sativa Japonica Group] >gi|113532037|dbj|BAF04420.1| Os01g0232700 [Oryza sativa Japonica Group] >gi|125525046|gb|E…	NP_001042506	0	87	673.7	424	371	B2G	lily_SG|Contig_16509	lily_SG|Contig_16509	GO:0004399	F	hisx_orysj ame: full=histidinol chloroplastic short=hdh flags: precursor
lily_SG|Contig_16519	transcriptional coactivator pterin dehydratase	677	gi|225463402|ref|XP_002273897.1|PREDICTED: putative pterin-4-alpha-carbinolamine dehydratase isoform 1 [Vitis vinifera] >gi|297740640|emb|CBI30822.3| unnamed protein product [Vitis vinifera]	XP_002273897	1.79384e-50	78	203.756	154	121	B2G	lily_SG|Contig_16519	lily_SG|Contig_16519	GO:0008124	F	transcriptional coactivator pterin dehydratase
lily_SG|Contig_16519	transcriptional coactivator pterin dehydratase	677	gi|225463402|ref|XP_002273897.1|PREDICTED: putative pterin-4-alpha-carbinolamine dehydratase isoform 1 [Vitis vinifera] >gi|297740640|emb|CBI30822.3| unnamed protein product [Vitis vinifera]	XP_002273897	1.79384e-50	78	203.756	154	121	B2G	lily_SG|Contig_16519	lily_SG|Contig_16519	GO:0004160	F	transcriptional coactivator pterin dehydratase
lily_SG|Contig_16519	transcriptional coactivator pterin dehydratase	677	gi|225463402|ref|XP_002273897.1|PREDICTED: putative pterin-4-alpha-carbinolamine dehydratase isoform 1 [Vitis vinifera] >gi|297740640|emb|CBI30822.3| unnamed protein product [Vitis vinifera]	XP_002273897	1.79384e-50	78	203.756	154	121	B2G	lily_SG|Contig_16519	lily_SG|Contig_16519	GO:0006729	P	transcriptional coactivator pterin dehydratase
lily_SG|Contig_16519	transcriptional coactivator pterin dehydratase	677	gi|225463402|ref|XP_002273897.1|PREDICTED: putative pterin-4-alpha-carbinolamine dehydratase isoform 1 [Vitis vinifera] >gi|297740640|emb|CBI30822.3| unnamed protein product [Vitis vinifera]	XP_002273897	1.79384e-50	78	203.756	154	121	B2G	lily_SG|Contig_16519	lily_SG|Contig_16519	GO:0009097	P	transcriptional coactivator pterin dehydratase
lily_SG|Contig_16519	transcriptional coactivator pterin dehydratase	677	gi|225463402|ref|XP_002273897.1|PREDICTED: putative pterin-4-alpha-carbinolamine dehydratase isoform 1 [Vitis vinifera] >gi|297740640|emb|CBI30822.3| unnamed protein product [Vitis vinifera]	XP_002273897	1.79384e-50	78	203.756	154	121	B2G	lily_SG|Contig_16519	lily_SG|Contig_16519	GO:0009098	P	transcriptional coactivator pterin dehydratase
lily_SG|Contig_16519	transcriptional coactivator pterin dehydratase	677	gi|225463402|ref|XP_002273897.1|PREDICTED: putative pterin-4-alpha-carbinolamine dehydratase isoform 1 [Vitis vinifera] >gi|297740640|emb|CBI30822.3| unnamed protein product [Vitis vinifera]	XP_002273897	1.79384e-50	78	203.756	154	121	B2G	lily_SG|Contig_16519	lily_SG|Contig_16519	GO:0009099	P	transcriptional coactivator pterin dehydratase
lily_SG|Contig_16519	transcriptional coactivator pterin dehydratase	677	gi|225463402|ref|XP_002273897.1|PREDICTED: putative pterin-4-alpha-carbinolamine dehydratase isoform 1 [Vitis vinifera] >gi|297740640|emb|CBI30822.3| unnamed protein product [Vitis vinifera]	XP_002273897	1.79384e-50	78	203.756	154	121	B2G	lily_SG|Contig_16519	lily_SG|Contig_16519	GO:0015940	P	transcriptional coactivator pterin dehydratase
lily_SG|Contig_16540	low quality protein: villin-4	613	gi|359485106|ref|XP_002268471.2|PREDICTED: LOW QUALITY PROTEIN: villin-4 [Vitis vinifera]	XP_002268471	9.1696e-74	78	280.796	192	151	B2G	lily_SG|Contig_16540	lily_SG|Contig_16540	GO:0003779	F	low quality protein: villin-4
lily_SG|Contig_16540	low quality protein: villin-4	613	gi|359485106|ref|XP_002268471.2|PREDICTED: LOW QUALITY PROTEIN: villin-4 [Vitis vinifera]	XP_002268471	9.1696e-74	78	280.796	192	151	B2G	lily_SG|Contig_16540	lily_SG|Contig_16540	GO:0007010	P	low quality protein: villin-4
lily_SG|Contig_16547	myb transcription factor	768	gi|357159688|ref|XP_003578527.1|PREDICTED: myb-related protein Hv1-like [Brachypodium distachyon]	XP_003578527	2.92019e-85	75	319.701	239	180	B2G	lily_SG|Contig_16547	lily_SG|Contig_16547	GO:0010033	P	myb transcription factor
lily_SG|Contig_16572	hemolysin iii-related family protein	866	gi|122937709|gb|ABM68566.1|hemolysin III-related family protein [Lilium longiflorum]	ABM68566	2.80112e-105	85	175.252	114	97	B2G	lily_SG|Contig_16572	lily_SG|Contig_16572	GO:0016021	C	hemolysin iii-related family protein
lily_SG|Contig_16572	hemolysin iii-related family protein	866	gi|122937709|gb|ABM68566.1|hemolysin III-related family protein [Lilium longiflorum]	ABM68566	2.80112e-105	85	175.252	114	97	B2G	lily_SG|Contig_16572	lily_SG|Contig_16572	GO:0009744	P	hemolysin iii-related family protein
lily_SG|Contig_16572	hemolysin iii-related family protein	866	gi|122937709|gb|ABM68566.1|hemolysin III-related family protein [Lilium longiflorum]	ABM68566	2.80112e-105	85	175.252	114	97	B2G	lily_SG|Contig_16572	lily_SG|Contig_16572	GO:0009725	P	hemolysin iii-related family protein
lily_SG|Contig_16574	actin 1	672	gi|321437405|gb|ADW83713.1|actin 1 [Musa acuminata AAA Group]	ADW83713	4.70933e-96	93	355.14	196	184	B2G	lily_SG|Contig_16574	lily_SG|Contig_16574	GO:0005856	C	actin 1
lily_SG|Contig_16574	actin 1	672	gi|321437405|gb|ADW83713.1|actin 1 [Musa acuminata AAA Group]	ADW83713	4.70933e-96	93	355.14	196	184	B2G	lily_SG|Contig_16574	lily_SG|Contig_16574	GO:0005737	C	actin 1
lily_SG|Contig_16574	actin 1	672	gi|321437405|gb|ADW83713.1|actin 1 [Musa acuminata AAA Group]	ADW83713	4.70933e-96	93	355.14	196	184	B2G	lily_SG|Contig_16574	lily_SG|Contig_16574	GO:0005524	F	actin 1
lily_SG|Contig_16578	nhl repeat-containing protein 2-like	616	gi|296089788|emb|CBI39607.3|unnamed protein product [Vitis vinifera]	CBI39607	1.25993e-62	87	243.817	155	135	B2G	lily_SG|Contig_16578	lily_SG|Contig_16578	GO:0016787	F	nhl repeat-containing protein 2-like
lily_SG|Contig_16578	nhl repeat-containing protein 2-like	616	gi|296089788|emb|CBI39607.3|unnamed protein product [Vitis vinifera]	CBI39607	1.25993e-62	87	243.817	155	135	B2G	lily_SG|Contig_16578	lily_SG|Contig_16578	GO:0009570	C	nhl repeat-containing protein 2-like
lily_SG|Contig_16578	nhl repeat-containing protein 2-like	616	gi|296089788|emb|CBI39607.3|unnamed protein product [Vitis vinifera]	CBI39607	1.25993e-62	87	243.817	155	135	B2G	lily_SG|Contig_16578	lily_SG|Contig_16578	GO:0008801	F	nhl repeat-containing protein 2-like
lily_SG|Contig_16578	nhl repeat-containing protein 2-like	616	gi|296089788|emb|CBI39607.3|unnamed protein product [Vitis vinifera]	CBI39607	1.25993e-62	87	243.817	155	135	B2G	lily_SG|Contig_16578	lily_SG|Contig_16578	GO:0005982	P	nhl repeat-containing protein 2-like
lily_SG|Contig_16578	nhl repeat-containing protein 2-like	616	gi|296089788|emb|CBI39607.3|unnamed protein product [Vitis vinifera]	CBI39607	1.25993e-62	87	243.817	155	135	B2G	lily_SG|Contig_16578	lily_SG|Contig_16578	GO:0005985	P	nhl repeat-containing protein 2-like
lily_SG|Contig_16600	uncharacterized protein loc100193286	638	gi|242092540|ref|XP_002436760.1|hypothetical protein SORBIDRAFT_10g008280 [Sorghum bicolor] >gi|241914983|gb|EER88127.1| hypothetical protein SORBIDRAFT_10g008280 [Sorghum bicolor]	XP_002436760	2.05276e-23	89	100.138	59	53	B2G	lily_SG|Contig_16600	lily_SG|Contig_16600	GO:0004747	F	uncharacterized protein loc100193286
lily_SG|Contig_16600	uncharacterized protein loc100193286	638	gi|242092540|ref|XP_002436760.1|hypothetical protein SORBIDRAFT_10g008280 [Sorghum bicolor] >gi|241914983|gb|EER88127.1| hypothetical protein SORBIDRAFT_10g008280 [Sorghum bicolor]	XP_002436760	2.05276e-23	89	100.138	59	53	B2G	lily_SG|Contig_16600	lily_SG|Contig_16600	GO:0006014	P	uncharacterized protein loc100193286
lily_SG|Contig_16600	uncharacterized protein loc100193286	638	gi|242092540|ref|XP_002436760.1|hypothetical protein SORBIDRAFT_10g008280 [Sorghum bicolor] >gi|241914983|gb|EER88127.1| hypothetical protein SORBIDRAFT_10g008280 [Sorghum bicolor]	XP_002436760	2.05276e-23	89	100.138	59	53	B2G	lily_SG|Contig_16600	lily_SG|Contig_16600	GO:0016310	P	uncharacterized protein loc100193286
lily_SG|Contig_16600	uncharacterized protein loc100193286	638	gi|242092540|ref|XP_002436760.1|hypothetical protein SORBIDRAFT_10g008280 [Sorghum bicolor] >gi|241914983|gb|EER88127.1| hypothetical protein SORBIDRAFT_10g008280 [Sorghum bicolor]	XP_002436760	2.05276e-23	89	100.138	59	53	B2G	lily_SG|Contig_16600	lily_SG|Contig_16600	GO:0009570	C	uncharacterized protein loc100193286
lily_SG|Contig_16600	uncharacterized protein loc100193286	638	gi|242092540|ref|XP_002436760.1|hypothetical protein SORBIDRAFT_10g008280 [Sorghum bicolor] >gi|241914983|gb|EER88127.1| hypothetical protein SORBIDRAFT_10g008280 [Sorghum bicolor]	XP_002436760	2.05276e-23	89	100.138	59	53	B2G	lily_SG|Contig_16600	lily_SG|Contig_16600	GO:0006098	P	uncharacterized protein loc100193286
lily_SG|Contig_16611	beach domain-containing protein lvsc- partial	812	gi|222622227|gb|EEE56359.1|hypothetical protein OsJ_05488 [Oryza sativa Japonica Group]	EEE56359	4.89534e-54	91	183.341	112	102	B2G	lily_SG|Contig_16611	lily_SG|Contig_16611	GO:0016023	C	beach domain-containing protein lvsc- partial
lily_SG|Contig_16662	heat shock cognate 70 kda expressed	780	gi|125578088|gb|EAZ19310.1|hypothetical protein OsJ_34853 [Oryza sativa Japonica Group]	EAZ19310	7.60898e-121	92	437.958	249	231	B2G	lily_SG|Contig_16662	lily_SG|Contig_16662	GO:0005524	F	heat shock cognate 70 kda expressed
lily_SG|Contig_16662	heat shock cognate 70 kda expressed	780	gi|125578088|gb|EAZ19310.1|hypothetical protein OsJ_34853 [Oryza sativa Japonica Group]	EAZ19310	7.60898e-121	92	437.958	249	231	B2G	lily_SG|Contig_16662	lily_SG|Contig_16662	GO:0006950	P	heat shock cognate 70 kda expressed
lily_SG|Contig_16666	beta- -galactosyltransferase sqv-	843	gi|224061501|ref|XP_002300511.1|predicted protein [Populus trichocarpa] >gi|222847769|gb|EEE85316.1| predicted protein [Populus trichocarpa]	XP_002300511	1.52612e-56	92	168.703	98	91	B2G	lily_SG|Contig_16666	lily_SG|Contig_16666	GO:0005794	C	beta- -galactosyltransferase sqv-
lily_SG|Contig_16666	beta- -galactosyltransferase sqv-	843	gi|224061501|ref|XP_002300511.1|predicted protein [Populus trichocarpa] >gi|222847769|gb|EEE85316.1| predicted protein [Populus trichocarpa]	XP_002300511	1.52612e-56	92	168.703	98	91	B2G	lily_SG|Contig_16666	lily_SG|Contig_16666	GO:0008378	F	beta- -galactosyltransferase sqv-
lily_SG|Contig_16666	beta- -galactosyltransferase sqv-	843	gi|224061501|ref|XP_002300511.1|predicted protein [Populus trichocarpa] >gi|222847769|gb|EEE85316.1| predicted protein [Populus trichocarpa]	XP_002300511	1.52612e-56	92	168.703	98	91	B2G	lily_SG|Contig_16666	lily_SG|Contig_16666	GO:0006486	P	beta- -galactosyltransferase sqv-
lily_SG|Contig_16666	beta- -galactosyltransferase sqv-	843	gi|224061501|ref|XP_002300511.1|predicted protein [Populus trichocarpa] >gi|222847769|gb|EEE85316.1| predicted protein [Populus trichocarpa]	XP_002300511	1.52612e-56	92	168.703	98	91	B2G	lily_SG|Contig_16666	lily_SG|Contig_16666	GO:0016021	C	beta- -galactosyltransferase sqv-
lily_SG|Contig_16672	lipoxygenase choloroplastic	1189	gi|10505183|gb|AAG18376.1|AF283894_1lipoxygenase [Zantedeschia aethiopica]	AAG18376	5.11914e-148	92	529.25	300	278	B2G	lily_SG|Contig_16672	lily_SG|Contig_16672	GO:0031408	P	lipoxygenase choloroplastic
lily_SG|Contig_16672	lipoxygenase choloroplastic	1189	gi|10505183|gb|AAG18376.1|AF283894_1lipoxygenase [Zantedeschia aethiopica]	AAG18376	5.11914e-148	92	529.25	300	278	B2G	lily_SG|Contig_16672	lily_SG|Contig_16672	GO:0005506	F	lipoxygenase choloroplastic
lily_SG|Contig_16672	lipoxygenase choloroplastic	1189	gi|10505183|gb|AAG18376.1|AF283894_1lipoxygenase [Zantedeschia aethiopica]	AAG18376	5.11914e-148	92	529.25	300	278	B2G	lily_SG|Contig_16672	lily_SG|Contig_16672	GO:0009507	C	lipoxygenase choloroplastic
lily_SG|Contig_16672	lipoxygenase choloroplastic	1189	gi|10505183|gb|AAG18376.1|AF283894_1lipoxygenase [Zantedeschia aethiopica]	AAG18376	5.11914e-148	92	529.25	300	278	B2G	lily_SG|Contig_16672	lily_SG|Contig_16672	GO:0016165	F	lipoxygenase choloroplastic
lily_SG|Contig_16672	lipoxygenase choloroplastic	1189	gi|10505183|gb|AAG18376.1|AF283894_1lipoxygenase [Zantedeschia aethiopica]	AAG18376	5.11914e-148	92	529.25	300	278	B2G	lily_SG|Contig_16672	lily_SG|Contig_16672	GO:0055114	P	lipoxygenase choloroplastic
lily_SG|Contig_16678	histone deacetylase	534	gi|359491241|ref|XP_002281317.2|PREDICTED: histone deacetylase 6-like [Vitis vinifera]	XP_002281317	1.57981e-21	59	106.686	111	66	B2G	lily_SG|Contig_16678	lily_SG|Contig_16678	GO:0044238	P	histone deacetylase
lily_SG|Contig_16678	histone deacetylase	534	gi|359491241|ref|XP_002281317.2|PREDICTED: histone deacetylase 6-like [Vitis vinifera]	XP_002281317	1.57981e-21	59	106.686	111	66	B2G	lily_SG|Contig_16678	lily_SG|Contig_16678	GO:0044260	P	histone deacetylase
lily_SG|Contig_16678	histone deacetylase	534	gi|359491241|ref|XP_002281317.2|PREDICTED: histone deacetylase 6-like [Vitis vinifera]	XP_002281317	1.57981e-21	59	106.686	111	66	B2G	lily_SG|Contig_16678	lily_SG|Contig_16678	GO:0017136	F	histone deacetylase
lily_SG|Contig_16678	histone deacetylase	534	gi|359491241|ref|XP_002281317.2|PREDICTED: histone deacetylase 6-like [Vitis vinifera]	XP_002281317	1.57981e-21	59	106.686	111	66	B2G	lily_SG|Contig_16678	lily_SG|Contig_16678	GO:0000118	C	histone deacetylase
lily_SG|Contig_16678	histone deacetylase	534	gi|359491241|ref|XP_002281317.2|PREDICTED: histone deacetylase 6-like [Vitis vinifera]	XP_002281317	1.57981e-21	59	106.686	111	66	B2G	lily_SG|Contig_16678	lily_SG|Contig_16678	GO:0006807	P	histone deacetylase
lily_CK|Contig_3097	50s ribosomal protein chloroplast	715	gi|255537691|ref|XP_002509912.1|50S ribosomal protein L18, chloroplast precursor, putative [Ricinus communis] >gi|223549811|gb|EEF51299.1| 50S ribosomal protein L18, chloroplast precursor, putative [Ricinus communis]	XP_002509912	1.71102e-57	84	227.254	151	127	B2G	lily_CK|Contig_3097	lily_CK|Contig_3097	GO:0005840	C	50s ribosomal protein chloroplast
lily_CK|Contig_3097	50s ribosomal protein chloroplast	715	gi|255537691|ref|XP_002509912.1|50S ribosomal protein L18, chloroplast precursor, putative [Ricinus communis] >gi|223549811|gb|EEF51299.1| 50S ribosomal protein L18, chloroplast precursor, putative [Ricinus communis]	XP_002509912	1.71102e-57	84	227.254	151	127	B2G	lily_CK|Contig_3097	lily_CK|Contig_3097	GO:0009941	C	50s ribosomal protein chloroplast
lily_CK|Contig_3097	50s ribosomal protein chloroplast	715	gi|255537691|ref|XP_002509912.1|50S ribosomal protein L18, chloroplast precursor, putative [Ricinus communis] >gi|223549811|gb|EEF51299.1| 50S ribosomal protein L18, chloroplast precursor, putative [Ricinus communis]	XP_002509912	1.71102e-57	84	227.254	151	127	B2G	lily_CK|Contig_3097	lily_CK|Contig_3097	GO:0003735	F	50s ribosomal protein chloroplast
lily_CK|Contig_3097	50s ribosomal protein chloroplast	715	gi|255537691|ref|XP_002509912.1|50S ribosomal protein L18, chloroplast precursor, putative [Ricinus communis] >gi|223549811|gb|EEF51299.1| 50S ribosomal protein L18, chloroplast precursor, putative [Ricinus communis]	XP_002509912	1.71102e-57	84	227.254	151	127	B2G	lily_CK|Contig_3097	lily_CK|Contig_3097	GO:0006412	P	50s ribosomal protein chloroplast
lily_CK|Contig_3097	50s ribosomal protein chloroplast	715	gi|255537691|ref|XP_002509912.1|50S ribosomal protein L18, chloroplast precursor, putative [Ricinus communis] >gi|223549811|gb|EEF51299.1| 50S ribosomal protein L18, chloroplast precursor, putative [Ricinus communis]	XP_002509912	1.71102e-57	84	227.254	151	127	B2G	lily_CK|Contig_3097	lily_CK|Contig_3097	GO:0019843	F	50s ribosomal protein chloroplast
lily_CK|Contig_3097	50s ribosomal protein chloroplast	715	gi|255537691|ref|XP_002509912.1|50S ribosomal protein L18, chloroplast precursor, putative [Ricinus communis] >gi|223549811|gb|EEF51299.1| 50S ribosomal protein L18, chloroplast precursor, putative [Ricinus communis]	XP_002509912	1.71102e-57	84	227.254	151	127	B2G	lily_CK|Contig_3097	lily_CK|Contig_3097	GO:0042254	P	50s ribosomal protein chloroplast
lily_CK|Contig_3099	soluble starch chloroplastic amyloplastic-like	741	gi|27447607|gb|AAN37578.1|soluble starch synthase I [Colocasia esculenta]	AAN37578	9.65591e-107	88	390.963	227	202	B2G	lily_CK|Contig_3099	lily_CK|Contig_3099	GO:0009011	F	soluble starch chloroplastic amyloplastic-like
lily_CK|Contig_3099	soluble starch chloroplastic amyloplastic-like	741	gi|27447607|gb|AAN37578.1|soluble starch synthase I [Colocasia esculenta]	AAN37578	9.65591e-107	88	390.963	227	202	B2G	lily_CK|Contig_3099	lily_CK|Contig_3099	GO:0009570	C	soluble starch chloroplastic amyloplastic-like
lily_CK|Contig_3099	soluble starch chloroplastic amyloplastic-like	741	gi|27447607|gb|AAN37578.1|soluble starch synthase I [Colocasia esculenta]	AAN37578	9.65591e-107	88	390.963	227	202	B2G	lily_CK|Contig_3099	lily_CK|Contig_3099	GO:0010021	P	soluble starch chloroplastic amyloplastic-like
lily_CK|Contig_3099	soluble starch chloroplastic amyloplastic-like	741	gi|27447607|gb|AAN37578.1|soluble starch synthase I [Colocasia esculenta]	AAN37578	9.65591e-107	88	390.963	227	202	B2G	lily_CK|Contig_3099	lily_CK|Contig_3099	GO:0005985	P	soluble starch chloroplastic amyloplastic-like
lily_CK|Contig_3100	uncharacterized protein loc100272990	806	gi|195607040|gb|ACG25350.1|hypothetical protein [Zea mays]	ACG25350	1.42055e-56	63	224.557	235	149	B2G	lily_CK|Contig_3100	lily_CK|Contig_3100	GO:0050896	P	uncharacterized protein loc100272990
lily_CK|Contig_3103	transmembrane amino acid transporter protein	653	gi|115484563|ref|NP_001067425.1|Os11g0195600 [Oryza sativa Japonica Group] >gi|62733942|gb|AAX96051.1| Transmembrane amino acid transporter protein [Oryza sativa Japonica Group] >gi|77549077|gb|ABA91874.1| amino acid carrier, putative, expressed [Oryza sativa Japonica Group] >gi|113644647|dbj|BAF27788.1| Os11g0195600 [Oryza sativa Japonica Group] >gi|215695515|dbj|BAG90706.1| unnamed protein prod…	NP_001067425	7.36883e-91	85	337.806	217	185	B2G	lily_CK|Contig_3103	lily_CK|Contig_3103	GO:0016021	C	transmembrane amino acid transporter protein
lily_CK|Contig_3105	acetyl- carboxylase	811	gi|209168853|gb|ABF74732.1|acetyl-CoA carboxylase [Elaeis guineensis]	ABF74732	9.46871e-40	72	154.836	125	91	B2G	lily_CK|Contig_3105	lily_CK|Contig_3105	GO:0016874	F	acetyl- carboxylase
lily_CK|Contig_3105	acetyl- carboxylase	811	gi|209168853|gb|ABF74732.1|acetyl-CoA carboxylase [Elaeis guineensis]	ABF74732	9.46871e-40	72	154.836	125	91	B2G	lily_CK|Contig_3105	lily_CK|Contig_3105	GO:0005488	F	acetyl- carboxylase
lily_CK|Contig_3105	acetyl- carboxylase	811	gi|209168853|gb|ABF74732.1|acetyl-CoA carboxylase [Elaeis guineensis]	ABF74732	9.46871e-40	72	154.836	125	91	B2G	lily_CK|Contig_3105	lily_CK|Contig_3105	GO:0008152	P	acetyl- carboxylase
lily_CK|Contig_3105	acetyl- carboxylase	811	gi|209168853|gb|ABF74732.1|acetyl-CoA carboxylase [Elaeis guineensis]	ABF74732	9.46871e-40	72	154.836	125	91	B2G	lily_CK|Contig_3105	lily_CK|Contig_3105	GO:0044434	C	acetyl- carboxylase
lily_CK|Contig_3106	pale cress protein	471	gi|194699278|gb|ACF83723.1|unknown [Zea mays]	ACF83723	2.01576e-18	70	85.8853	65	46	B2G	lily_CK|Contig_3106	lily_CK|Contig_3106	GO:0009987	P	pale cress protein
lily_CK|Contig_3106	pale cress protein	471	gi|194699278|gb|ACF83723.1|unknown [Zea mays]	ACF83723	2.01576e-18	70	85.8853	65	46	B2G	lily_CK|Contig_3106	lily_CK|Contig_3106	GO:0009536	C	pale cress protein
lily_CK|Contig_3114	isoamylase 3	1059	gi|58865274|dbj|BAD89532.1|isoamylase [Hordeum vulgare]	BAD89532	5.36641e-141	91	358.607	205	187	B2G	lily_CK|Contig_3114	lily_CK|Contig_3114	GO:0005975	P	isoamylase 3
lily_CK|Contig_3114	isoamylase 3	1059	gi|58865274|dbj|BAD89532.1|isoamylase [Hordeum vulgare]	BAD89532	5.36641e-141	91	358.607	205	187	B2G	lily_CK|Contig_3114	lily_CK|Contig_3114	GO:0019156	F	isoamylase 3
lily_CK|Contig_3114	isoamylase 3	1059	gi|58865274|dbj|BAD89532.1|isoamylase [Hordeum vulgare]	BAD89532	5.36641e-141	91	358.607	205	187	B2G	lily_CK|Contig_3114	lily_CK|Contig_3114	GO:0043169	F	isoamylase 3
lily_SG|Contig_16681	calcium-dependent protein	599	gi|3283996|gb|AAC25423.1|calcium-dependent protein kinase [Nicotiana tabacum]	AAC25423	2.11677e-40	92	169.859	95	88	B2G	lily_SG|Contig_16681	lily_SG|Contig_16681	GO:0004683	F	calcium-dependent protein
lily_SG|Contig_16681	calcium-dependent protein	599	gi|3283996|gb|AAC25423.1|calcium-dependent protein kinase [Nicotiana tabacum]	AAC25423	2.11677e-40	92	169.859	95	88	B2G	lily_SG|Contig_16681	lily_SG|Contig_16681	GO:0005509	F	calcium-dependent protein
lily_SG|Contig_16681	calcium-dependent protein	599	gi|3283996|gb|AAC25423.1|calcium-dependent protein kinase [Nicotiana tabacum]	AAC25423	2.11677e-40	92	169.859	95	88	B2G	lily_SG|Contig_16681	lily_SG|Contig_16681	GO:0006468	P	calcium-dependent protein
lily_SG|Contig_16681	calcium-dependent protein	599	gi|3283996|gb|AAC25423.1|calcium-dependent protein kinase [Nicotiana tabacum]	AAC25423	2.11677e-40	92	169.859	95	88	B2G	lily_SG|Contig_16681	lily_SG|Contig_16681	GO:0005524	F	calcium-dependent protein
lily_SG|Contig_16681	calcium-dependent protein	599	gi|3283996|gb|AAC25423.1|calcium-dependent protein kinase [Nicotiana tabacum]	AAC25423	2.11677e-40	92	169.859	95	88	B2G	lily_SG|Contig_16681	lily_SG|Contig_16681	GO:0009069	P	calcium-dependent protein
lily_SG|Contig_16685	neutral alkaline invertase	538	gi|373882138|gb|AEY78489.1|neutral invertase 2 [Musa acuminata AAA Group]	AEY78489	8.61323e-100	98	366.696	178	175	B2G	lily_SG|Contig_16685	lily_SG|Contig_16685	GO:0033926	F	neutral alkaline invertase
lily_SG|Contig_16685	neutral alkaline invertase	538	gi|373882138|gb|AEY78489.1|neutral invertase 2 [Musa acuminata AAA Group]	AEY78489	8.61323e-100	98	366.696	178	175	B2G	lily_SG|Contig_16685	lily_SG|Contig_16685	GO:0004575	F	neutral alkaline invertase
lily_SG|Contig_16685	neutral alkaline invertase	538	gi|373882138|gb|AEY78489.1|neutral invertase 2 [Musa acuminata AAA Group]	AEY78489	8.61323e-100	98	366.696	178	175	B2G	lily_SG|Contig_16685	lily_SG|Contig_16685	GO:0005982	P	neutral alkaline invertase
lily_SG|Contig_16685	neutral alkaline invertase	538	gi|373882138|gb|AEY78489.1|neutral invertase 2 [Musa acuminata AAA Group]	AEY78489	8.61323e-100	98	366.696	178	175	B2G	lily_SG|Contig_16685	lily_SG|Contig_16685	GO:0005985	P	neutral alkaline invertase
lily_SG|Contig_16685	neutral alkaline invertase	538	gi|373882138|gb|AEY78489.1|neutral invertase 2 [Musa acuminata AAA Group]	AEY78489	8.61323e-100	98	366.696	178	175	B2G	lily_SG|Contig_16685	lily_SG|Contig_16685	GO:0017177	C	neutral alkaline invertase
lily_SG|Contig_16727	udp-galactose transporter 1 isoform 1	1093	gi|255550574|ref|XP_002516337.1|conserved hypothetical protein [Ricinus communis] >gi|223544567|gb|EEF46084.1| conserved hypothetical protein [Ricinus communis]	XP_002516337	7.83415e-144	86	308.531	195	169	B2G	lily_SG|Contig_16727	lily_SG|Contig_16727	GO:0016021	C	udp-galactose transporter 1 isoform 1
lily_SG|Contig_16727	udp-galactose transporter 1 isoform 1	1093	gi|255550574|ref|XP_002516337.1|conserved hypothetical protein [Ricinus communis] >gi|223544567|gb|EEF46084.1| conserved hypothetical protein [Ricinus communis]	XP_002516337	7.83415e-144	86	308.531	195	169	B2G	lily_SG|Contig_16727	lily_SG|Contig_16727	GO:0005794	C	udp-galactose transporter 1 isoform 1
lily_SG|Contig_16727	udp-galactose transporter 1 isoform 1	1093	gi|255550574|ref|XP_002516337.1|conserved hypothetical protein [Ricinus communis] >gi|223544567|gb|EEF46084.1| conserved hypothetical protein [Ricinus communis]	XP_002516337	7.83415e-144	86	308.531	195	169	B2G	lily_SG|Contig_16727	lily_SG|Contig_16727	GO:0015780	P	udp-galactose transporter 1 isoform 1
lily_SG|Contig_16732	galactinol synthase 1	1372	gi|225425563|ref|XP_002265947.1|PREDICTED: glycogenin-1 isoform 1 [Vitis vinifera]	XP_002265947	8.42712e-153	89	545.428	323	288	B2G	lily_SG|Contig_16732	lily_SG|Contig_16732	GO:0047216	F	galactinol synthase 1
lily_SG|Contig_16732	galactinol synthase 1	1372	gi|225425563|ref|XP_002265947.1|PREDICTED: glycogenin-1 isoform 1 [Vitis vinifera]	XP_002265947	8.42712e-153	89	545.428	323	288	B2G	lily_SG|Contig_16732	lily_SG|Contig_16732	GO:0006012	P	galactinol synthase 1
lily_SG|Contig_16738	transposon protein	1261	gi|297734157|emb|CBI15404.3|unnamed protein product [Vitis vinifera]	CBI15404	1.86467e-88	65	216.083	260	169	B2G	lily_SG|Contig_16738	lily_SG|Contig_16738	GO:0005488	F	transposon protein
lily_SG|Contig_16744	adenylyl cyclase-like	665	gi|125528923|gb|EAY77037.1|hypothetical protein OsI_04992 [Oryza sativa Indica Group]	EAY77037	8.03238e-16	56	88.5817	151	86	B2G	lily_SG|Contig_16744	lily_SG|Contig_16744	GO:0043231	C	adenylyl cyclase-like
lily_SG|Contig_16744	adenylyl cyclase-like	665	gi|125528923|gb|EAY77037.1|hypothetical protein OsI_04992 [Oryza sativa Indica Group]	EAY77037	8.03238e-16	56	88.5817	151	86	B2G	lily_SG|Contig_16744	lily_SG|Contig_16744	GO:0044444	C	adenylyl cyclase-like
lily_SG|Contig_16779	serine hydroxymethyltransferase	903	gi|195622620|gb|ACG33140.1|serine hydroxymethyltransferase [Zea mays] >gi|224030737|gb|ACN34444.1| unknown [Zea mays]	ACG33140	1.54043e-102	95	316.62	173	165	B2G	lily_SG|Contig_16779	lily_SG|Contig_16779	GO:0008266	F	serine hydroxymethyltransferase
lily_SG|Contig_16779	serine hydroxymethyltransferase	903	gi|195622620|gb|ACG33140.1|serine hydroxymethyltransferase [Zea mays] >gi|224030737|gb|ACN34444.1| unknown [Zea mays]	ACG33140	1.54043e-102	95	316.62	173	165	B2G	lily_SG|Contig_16779	lily_SG|Contig_16779	GO:0008270	F	serine hydroxymethyltransferase
lily_SG|Contig_16779	serine hydroxymethyltransferase	903	gi|195622620|gb|ACG33140.1|serine hydroxymethyltransferase [Zea mays] >gi|224030737|gb|ACN34444.1| unknown [Zea mays]	ACG33140	1.54043e-102	95	316.62	173	165	B2G	lily_SG|Contig_16779	lily_SG|Contig_16779	GO:0019464	P	serine hydroxymethyltransferase
lily_SG|Contig_16779	serine hydroxymethyltransferase	903	gi|195622620|gb|ACG33140.1|serine hydroxymethyltransferase [Zea mays] >gi|224030737|gb|ACN34444.1| unknown [Zea mays]	ACG33140	1.54043e-102	95	316.62	173	165	B2G	lily_SG|Contig_16779	lily_SG|Contig_16779	GO:0005747	C	serine hydroxymethyltransferase
lily_SG|Contig_16779	serine hydroxymethyltransferase	903	gi|195622620|gb|ACG33140.1|serine hydroxymethyltransferase [Zea mays] >gi|224030737|gb|ACN34444.1| unknown [Zea mays]	ACG33140	1.54043e-102	95	316.62	173	165	B2G	lily_SG|Contig_16779	lily_SG|Contig_16779	GO:0050897	F	serine hydroxymethyltransferase
lily_SG|Contig_16779	serine hydroxymethyltransferase	903	gi|195622620|gb|ACG33140.1|serine hydroxymethyltransferase [Zea mays] >gi|224030737|gb|ACN34444.1| unknown [Zea mays]	ACG33140	1.54043e-102	95	316.62	173	165	B2G	lily_SG|Contig_16779	lily_SG|Contig_16779	GO:0009409	P	serine hydroxymethyltransferase
lily_SG|Contig_16779	serine hydroxymethyltransferase	903	gi|195622620|gb|ACG33140.1|serine hydroxymethyltransferase [Zea mays] >gi|224030737|gb|ACN34444.1| unknown [Zea mays]	ACG33140	1.54043e-102	95	316.62	173	165	B2G	lily_SG|Contig_16779	lily_SG|Contig_16779	GO:0006730	P	serine hydroxymethyltransferase
lily_SG|Contig_16779	serine hydroxymethyltransferase	903	gi|195622620|gb|ACG33140.1|serine hydroxymethyltransferase [Zea mays] >gi|224030737|gb|ACN34444.1| unknown [Zea mays]	ACG33140	1.54043e-102	95	316.62	173	165	B2G	lily_SG|Contig_16779	lily_SG|Contig_16779	GO:0032259	P	serine hydroxymethyltransferase
lily_SG|Contig_16779	serine hydroxymethyltransferase	903	gi|195622620|gb|ACG33140.1|serine hydroxymethyltransferase [Zea mays] >gi|224030737|gb|ACN34444.1| unknown [Zea mays]	ACG33140	1.54043e-102	95	316.62	173	165	B2G	lily_SG|Contig_16779	lily_SG|Contig_16779	GO:0004372	F	serine hydroxymethyltransferase
lily_SG|Contig_16779	serine hydroxymethyltransferase	903	gi|195622620|gb|ACG33140.1|serine hydroxymethyltransferase [Zea mays] >gi|224030737|gb|ACN34444.1| unknown [Zea mays]	ACG33140	1.54043e-102	95	316.62	173	165	B2G	lily_SG|Contig_16779	lily_SG|Contig_16779	GO:0006563	P	serine hydroxymethyltransferase
lily_SG|Contig_16779	serine hydroxymethyltransferase	903	gi|195622620|gb|ACG33140.1|serine hydroxymethyltransferase [Zea mays] >gi|224030737|gb|ACN34444.1| unknown [Zea mays]	ACG33140	1.54043e-102	95	316.62	173	165	B2G	lily_SG|Contig_16779	lily_SG|Contig_16779	GO:0009853	P	serine hydroxymethyltransferase
lily_SG|Contig_16779	serine hydroxymethyltransferase	903	gi|195622620|gb|ACG33140.1|serine hydroxymethyltransferase [Zea mays] >gi|224030737|gb|ACN34444.1| unknown [Zea mays]	ACG33140	1.54043e-102	95	316.62	173	165	B2G	lily_SG|Contig_16779	lily_SG|Contig_16779	GO:0009507	C	serine hydroxymethyltransferase
lily_SG|Contig_16779	serine hydroxymethyltransferase	903	gi|195622620|gb|ACG33140.1|serine hydroxymethyltransferase [Zea mays] >gi|224030737|gb|ACN34444.1| unknown [Zea mays]	ACG33140	1.54043e-102	95	316.62	173	165	B2G	lily_SG|Contig_16779	lily_SG|Contig_16779	GO:0046686	P	serine hydroxymethyltransferase
lily_SG|Contig_16779	serine hydroxymethyltransferase	903	gi|195622620|gb|ACG33140.1|serine hydroxymethyltransferase [Zea mays] >gi|224030737|gb|ACN34444.1| unknown [Zea mays]	ACG33140	1.54043e-102	95	316.62	173	165	B2G	lily_SG|Contig_16779	lily_SG|Contig_16779	GO:0030170	F	serine hydroxymethyltransferase
lily_SG|Contig_16779	serine hydroxymethyltransferase	903	gi|195622620|gb|ACG33140.1|serine hydroxymethyltransferase [Zea mays] >gi|224030737|gb|ACN34444.1| unknown [Zea mays]	ACG33140	1.54043e-102	95	316.62	173	165	B2G	lily_SG|Contig_16779	lily_SG|Contig_16779	GO:0008168	F	serine hydroxymethyltransferase
lily_SG|Contig_16779	serine hydroxymethyltransferase	903	gi|195622620|gb|ACG33140.1|serine hydroxymethyltransferase [Zea mays] >gi|224030737|gb|ACN34444.1| unknown [Zea mays]	ACG33140	1.54043e-102	95	316.62	173	165	B2G	lily_SG|Contig_16779	lily_SG|Contig_16779	GO:0022626	C	serine hydroxymethyltransferase
lily_SG|Contig_16779	serine hydroxymethyltransferase	903	gi|195622620|gb|ACG33140.1|serine hydroxymethyltransferase [Zea mays] >gi|224030737|gb|ACN34444.1| unknown [Zea mays]	ACG33140	1.54043e-102	95	316.62	173	165	B2G	lily_SG|Contig_16779	lily_SG|Contig_16779	GO:0005634	C	serine hydroxymethyltransferase
lily_SG|Contig_16779	serine hydroxymethyltransferase	903	gi|195622620|gb|ACG33140.1|serine hydroxymethyltransferase [Zea mays] >gi|224030737|gb|ACN34444.1| unknown [Zea mays]	ACG33140	1.54043e-102	95	316.62	173	165	B2G	lily_SG|Contig_16779	lily_SG|Contig_16779	GO:0005886	C	serine hydroxymethyltransferase
lily_SG|Contig_16779	serine hydroxymethyltransferase	903	gi|195622620|gb|ACG33140.1|serine hydroxymethyltransferase [Zea mays] >gi|224030737|gb|ACN34444.1| unknown [Zea mays]	ACG33140	1.54043e-102	95	316.62	173	165	B2G	lily_SG|Contig_16779	lily_SG|Contig_16779	GO:0010319	C	serine hydroxymethyltransferase
lily_SG|Contig_16779	serine hydroxymethyltransferase	903	gi|195622620|gb|ACG33140.1|serine hydroxymethyltransferase [Zea mays] >gi|224030737|gb|ACN34444.1| unknown [Zea mays]	ACG33140	1.54043e-102	95	316.62	173	165	B2G	lily_SG|Contig_16779	lily_SG|Contig_16779	GO:0048046	C	serine hydroxymethyltransferase
lily_SG|Contig_16808	dead box atp-dependent rna	661	gi|255548938|ref|XP_002515525.1|dead box ATP-dependent RNA helicase, putative [Ricinus communis] >gi|223545469|gb|EEF46974.1| dead box ATP-dependent RNA helicase, putative [Ricinus communis]	XP_002515525	6.18828e-69	72	265.003	208	151	B2G	lily_SG|Contig_16808	lily_SG|Contig_16808	GO:0004386	F	dead box atp-dependent rna
lily_SG|Contig_16808	dead box atp-dependent rna	661	gi|255548938|ref|XP_002515525.1|dead box ATP-dependent RNA helicase, putative [Ricinus communis] >gi|223545469|gb|EEF46974.1| dead box ATP-dependent RNA helicase, putative [Ricinus communis]	XP_002515525	6.18828e-69	72	265.003	208	151	B2G	lily_SG|Contig_16808	lily_SG|Contig_16808	GO:0005488	F	dead box atp-dependent rna
lily_SG|Contig_16816	rac-like gtp-binding protein 2	970	gi|242088469|ref|XP_002440067.1|hypothetical protein SORBIDRAFT_09g025400 [Sorghum bicolor] >gi|241945352|gb|EES18497.1| hypothetical protein SORBIDRAFT_09g025400 [Sorghum bicolor]	XP_002440067	6.8515e-94	88	348.977	211	186	B2G	lily_SG|Contig_16816	lily_SG|Contig_16816	GO:0005622	C	rac-like gtp-binding protein 2
lily_SG|Contig_16816	rac-like gtp-binding protein 2	970	gi|242088469|ref|XP_002440067.1|hypothetical protein SORBIDRAFT_09g025400 [Sorghum bicolor] >gi|241945352|gb|EES18497.1| hypothetical protein SORBIDRAFT_09g025400 [Sorghum bicolor]	XP_002440067	6.8515e-94	88	348.977	211	186	B2G	lily_SG|Contig_16816	lily_SG|Contig_16816	GO:0005886	C	rac-like gtp-binding protein 2
lily_SG|Contig_16816	rac-like gtp-binding protein 2	970	gi|242088469|ref|XP_002440067.1|hypothetical protein SORBIDRAFT_09g025400 [Sorghum bicolor] >gi|241945352|gb|EES18497.1| hypothetical protein SORBIDRAFT_09g025400 [Sorghum bicolor]	XP_002440067	6.8515e-94	88	348.977	211	186	B2G	lily_SG|Contig_16816	lily_SG|Contig_16816	GO:0005525	F	rac-like gtp-binding protein 2
lily_SG|Contig_16816	rac-like gtp-binding protein 2	970	gi|242088469|ref|XP_002440067.1|hypothetical protein SORBIDRAFT_09g025400 [Sorghum bicolor] >gi|241945352|gb|EES18497.1| hypothetical protein SORBIDRAFT_09g025400 [Sorghum bicolor]	XP_002440067	6.8515e-94	88	348.977	211	186	B2G	lily_SG|Contig_16816	lily_SG|Contig_16816	GO:0007264	P	rac-like gtp-binding protein 2
lily_SG|Contig_16841	vacuolar sorting protein 4b	1177	gi|195619970|gb|ACG31815.1|vacuolar sorting protein 4b [Zea mays]	ACG31815	7.32594e-123	79	445.662	343	273	B2G	lily_SG|Contig_16841	lily_SG|Contig_16841	GO:0005771	C	vacuolar sorting protein 4b
lily_SG|Contig_16841	vacuolar sorting protein 4b	1177	gi|195619970|gb|ACG31815.1|vacuolar sorting protein 4b [Zea mays]	ACG31815	7.32594e-123	79	445.662	343	273	B2G	lily_SG|Contig_16841	lily_SG|Contig_16841	GO:0007032	P	vacuolar sorting protein 4b
lily_SG|Contig_16841	vacuolar sorting protein 4b	1177	gi|195619970|gb|ACG31815.1|vacuolar sorting protein 4b [Zea mays]	ACG31815	7.32594e-123	79	445.662	343	273	B2G	lily_SG|Contig_16841	lily_SG|Contig_16841	GO:0016192	P	vacuolar sorting protein 4b
lily_SG|Contig_16841	vacuolar sorting protein 4b	1177	gi|195619970|gb|ACG31815.1|vacuolar sorting protein 4b [Zea mays]	ACG31815	7.32594e-123	79	445.662	343	273	B2G	lily_SG|Contig_16841	lily_SG|Contig_16841	GO:0005524	F	vacuolar sorting protein 4b
lily_SG|Contig_16841	vacuolar sorting protein 4b	1177	gi|195619970|gb|ACG31815.1|vacuolar sorting protein 4b [Zea mays]	ACG31815	7.32594e-123	79	445.662	343	273	B2G	lily_SG|Contig_16841	lily_SG|Contig_16841	GO:0017111	F	vacuolar sorting protein 4b
lily_SG|Contig_16843	chalcone isomerase	558	gi|228478500|gb|ACQ41836.1|chalcone-flavanone isomerase [Elaeis oleifera]	ACQ41836	2.09723e-41	82	172.94	125	103	B2G	lily_SG|Contig_16843	lily_SG|Contig_16843	GO:0009813	P	chalcone isomerase
lily_SG|Contig_16843	chalcone isomerase	558	gi|228478500|gb|ACQ41836.1|chalcone-flavanone isomerase [Elaeis oleifera]	ACQ41836	2.09723e-41	82	172.94	125	103	B2G	lily_SG|Contig_16843	lily_SG|Contig_16843	GO:0042398	P	chalcone isomerase
lily_SG|Contig_16843	chalcone isomerase	558	gi|228478500|gb|ACQ41836.1|chalcone-flavanone isomerase [Elaeis oleifera]	ACQ41836	2.09723e-41	82	172.94	125	103	B2G	lily_SG|Contig_16843	lily_SG|Contig_16843	GO:0045430	F	chalcone isomerase
lily_SG|Contig_16849	serine threonine-protein kinase 38-like	714	gi|293331131|ref|NP_001167837.1|uncharacterized protein LOC100381537 [Zea mays] >gi|223944335|gb|ACN26251.1| unknown [Zea mays]	NP_001167837	9.57503e-69	87	264.618	163	143	B2G	lily_SG|Contig_16849	lily_SG|Contig_16849	GO:0009524	C	serine threonine-protein kinase 38-like
lily_SG|Contig_16849	serine threonine-protein kinase 38-like	714	gi|293331131|ref|NP_001167837.1|uncharacterized protein LOC100381537 [Zea mays] >gi|223944335|gb|ACN26251.1| unknown [Zea mays]	NP_001167837	9.57503e-69	87	264.618	163	143	B2G	lily_SG|Contig_16849	lily_SG|Contig_16849	GO:0005886	C	serine threonine-protein kinase 38-like
lily_SG|Contig_16849	serine threonine-protein kinase 38-like	714	gi|293331131|ref|NP_001167837.1|uncharacterized protein LOC100381537 [Zea mays] >gi|223944335|gb|ACN26251.1| unknown [Zea mays]	NP_001167837	9.57503e-69	87	264.618	163	143	B2G	lily_SG|Contig_16849	lily_SG|Contig_16849	GO:0006468	P	serine threonine-protein kinase 38-like
lily_SG|Contig_16849	serine threonine-protein kinase 38-like	714	gi|293331131|ref|NP_001167837.1|uncharacterized protein LOC100381537 [Zea mays] >gi|223944335|gb|ACN26251.1| unknown [Zea mays]	NP_001167837	9.57503e-69	87	264.618	163	143	B2G	lily_SG|Contig_16849	lily_SG|Contig_16849	GO:0005524	F	serine threonine-protein kinase 38-like
lily_SG|Contig_16849	serine threonine-protein kinase 38-like	714	gi|293331131|ref|NP_001167837.1|uncharacterized protein LOC100381537 [Zea mays] >gi|223944335|gb|ACN26251.1| unknown [Zea mays]	NP_001167837	9.57503e-69	87	264.618	163	143	B2G	lily_SG|Contig_16849	lily_SG|Contig_16849	GO:0005634	C	serine threonine-protein kinase 38-like
lily_SG|Contig_16849	serine threonine-protein kinase 38-like	714	gi|293331131|ref|NP_001167837.1|uncharacterized protein LOC100381537 [Zea mays] >gi|223944335|gb|ACN26251.1| unknown [Zea mays]	NP_001167837	9.57503e-69	87	264.618	163	143	B2G	lily_SG|Contig_16849	lily_SG|Contig_16849	GO:0005829	C	serine threonine-protein kinase 38-like
lily_SG|Contig_16849	serine threonine-protein kinase 38-like	714	gi|293331131|ref|NP_001167837.1|uncharacterized protein LOC100381537 [Zea mays] >gi|223944335|gb|ACN26251.1| unknown [Zea mays]	NP_001167837	9.57503e-69	87	264.618	163	143	B2G	lily_SG|Contig_16849	lily_SG|Contig_16849	GO:0004674	F	serine threonine-protein kinase 38-like
lily_SG|Contig_16849	serine threonine-protein kinase 38-like	714	gi|293331131|ref|NP_001167837.1|uncharacterized protein LOC100381537 [Zea mays] >gi|223944335|gb|ACN26251.1| unknown [Zea mays]	NP_001167837	9.57503e-69	87	264.618	163	143	B2G	lily_SG|Contig_16849	lily_SG|Contig_16849	GO:0009069	P	serine threonine-protein kinase 38-like
lily_SG|Contig_16879	cytochrome p450	611	gi|225440161|ref|XP_002278009.1|PREDICTED: cytochrome P450 94A1 [Vitis vinifera]	XP_002278009	9.44067e-39	79	164.466	121	96	B2G	lily_SG|Contig_16879	lily_SG|Contig_16879	GO:0020037	F	cytochrome p450
lily_SG|Contig_16879	cytochrome p450	611	gi|225440161|ref|XP_002278009.1|PREDICTED: cytochrome P450 94A1 [Vitis vinifera]	XP_002278009	9.44067e-39	79	164.466	121	96	B2G	lily_SG|Contig_16879	lily_SG|Contig_16879	GO:0016023	C	cytochrome p450
lily_SG|Contig_16879	cytochrome p450	611	gi|225440161|ref|XP_002278009.1|PREDICTED: cytochrome P450 94A1 [Vitis vinifera]	XP_002278009	9.44067e-39	79	164.466	121	96	B2G	lily_SG|Contig_16879	lily_SG|Contig_16879	GO:0016705	F	cytochrome p450
lily_SG|Contig_16879	cytochrome p450	611	gi|225440161|ref|XP_002278009.1|PREDICTED: cytochrome P450 94A1 [Vitis vinifera]	XP_002278009	9.44067e-39	79	164.466	121	96	B2G	lily_SG|Contig_16879	lily_SG|Contig_16879	GO:0004497	F	cytochrome p450
lily_SG|Contig_16879	cytochrome p450	611	gi|225440161|ref|XP_002278009.1|PREDICTED: cytochrome P450 94A1 [Vitis vinifera]	XP_002278009	9.44067e-39	79	164.466	121	96	B2G	lily_SG|Contig_16879	lily_SG|Contig_16879	GO:0009055	F	cytochrome p450
lily_SG|Contig_16879	cytochrome p450	611	gi|225440161|ref|XP_002278009.1|PREDICTED: cytochrome P450 94A1 [Vitis vinifera]	XP_002278009	9.44067e-39	79	164.466	121	96	B2G	lily_SG|Contig_16879	lily_SG|Contig_16879	GO:0055114	P	cytochrome p450
lily_SG|Contig_16879	cytochrome p450	611	gi|225440161|ref|XP_002278009.1|PREDICTED: cytochrome P450 94A1 [Vitis vinifera]	XP_002278009	9.44067e-39	79	164.466	121	96	B2G	lily_SG|Contig_16879	lily_SG|Contig_16879	GO:0006118	P	cytochrome p450
lily_SG|Contig_16882	uncharacterized protein loc100266794 isoform 1	613	gi|225425118|ref|XP_002275179.1|PREDICTED: uncharacterized protein LOC100266794 isoform 1 [Vitis vinifera] >gi|297738282|emb|CBI27483.3| unnamed protein product [Vitis vinifera]	XP_002275179	1.40628e-75	76	187.963	134	103	B2G	lily_SG|Contig_16882	lily_SG|Contig_16882	GO:0016020	C	uncharacterized protein loc100266794 isoform 1
lily_SG|Contig_16884	alpha-expansin 11	608	gi|356614667|gb|AET25522.1|expansin [Chimonanthus praecox]	AET25522	1.55676e-36	83	90.1225	60	50	B2G	lily_SG|Contig_16884	lily_SG|Contig_16884	GO:0005576	C	alpha-expansin 11
lily_SG|Contig_16884	alpha-expansin 11	608	gi|356614667|gb|AET25522.1|expansin [Chimonanthus praecox]	AET25522	1.55676e-36	83	90.1225	60	50	B2G	lily_SG|Contig_16884	lily_SG|Contig_16884	GO:0009664	P	alpha-expansin 11
lily_SG|Contig_16884	alpha-expansin 11	608	gi|356614667|gb|AET25522.1|expansin [Chimonanthus praecox]	AET25522	1.55676e-36	83	90.1225	60	50	B2G	lily_SG|Contig_16884	lily_SG|Contig_16884	GO:0016020	C	alpha-expansin 11
lily_SG|Contig_16887	subtilisin-like protease-like	703	gi|356541028|ref|XP_003538985.1|PREDICTED: subtilisin-like protease-like [Glycine max]	XP_003538985	2.21625e-78	80	296.59	214	172	B2G	lily_SG|Contig_16887	lily_SG|Contig_16887	GO:0005576	C	subtilisin-like protease-like
lily_SG|Contig_16887	subtilisin-like protease-like	703	gi|356541028|ref|XP_003538985.1|PREDICTED: subtilisin-like protease-like [Glycine max]	XP_003538985	2.21625e-78	80	296.59	214	172	B2G	lily_SG|Contig_16887	lily_SG|Contig_16887	GO:0043086	P	subtilisin-like protease-like
lily_SG|Contig_16887	subtilisin-like protease-like	703	gi|356541028|ref|XP_003538985.1|PREDICTED: subtilisin-like protease-like [Glycine max]	XP_003538985	2.21625e-78	80	296.59	214	172	B2G	lily_SG|Contig_16887	lily_SG|Contig_16887	GO:0006508	P	subtilisin-like protease-like
lily_SG|Contig_16887	subtilisin-like protease-like	703	gi|356541028|ref|XP_003538985.1|PREDICTED: subtilisin-like protease-like [Glycine max]	XP_003538985	2.21625e-78	80	296.59	214	172	B2G	lily_SG|Contig_16887	lily_SG|Contig_16887	GO:0042802	F	subtilisin-like protease-like
lily_SG|Contig_16887	subtilisin-like protease-like	703	gi|356541028|ref|XP_003538985.1|PREDICTED: subtilisin-like protease-like [Glycine max]	XP_003538985	2.21625e-78	80	296.59	214	172	B2G	lily_SG|Contig_16887	lily_SG|Contig_16887	GO:0004252	F	subtilisin-like protease-like
lily_SG|Contig_16904	heat shock cognate 70 kda	513	gi|392465167|dbj|BAM24707.1|Heat shock protein 70 [Nicotiana tabacum]	BAM24707	1.89005e-58	75	229.18	163	123	B2G	lily_SG|Contig_16904	lily_SG|Contig_16904	GO:0000166	F	heat shock cognate 70 kda
lily_SG|Contig_16919	kinesin-like dna binding protein	619	gi|218196925|gb|EEC79352.1|hypothetical protein OsI_20222 [Oryza sativa Indica Group]	EEC79352	5.18693e-16	73	88.9669	78	57	B2G	lily_SG|Contig_16919	lily_SG|Contig_16919	GO:0009536	C	kinesin-like dna binding protein
lily_SG|Contig_16923	mannosyl-oligosaccharide -alpha-mannosidase mns3-like	685	gi|225444543|ref|XP_002275664.1|PREDICTED: mannosyl-oligosaccharide 1,2-alpha-mannosidase MNS3-like [Vitis vinifera]	XP_002275664	8.20841e-47	68	139.813	147	100	B2G	lily_SG|Contig_16923	lily_SG|Contig_16923	GO:0016787	F	mannosyl-oligosaccharide -alpha-mannosidase mns3-like
lily_SG|Contig_16926	piriformospora indica-insensitive protein 2-like	648	gi|293331221|ref|NP_001168228.1|uncharacterized protein LOC100381987 precursor [Zea mays] >gi|223946845|gb|ACN27506.1| unknown [Zea mays]	NP_001168228	6.63675e-33	68	132.109	116	79	B2G	lily_SG|Contig_16926	lily_SG|Contig_16926	GO:0016023	C	piriformospora indica-insensitive protein 2-like
lily_SG|Contig_16927	geranylgeranyl transferase type-1 subunit beta	719	gi|225449493|ref|XP_002278609.1|PREDICTED: geranylgeranyl transferase type-1 subunit beta [Vitis vinifera] >gi|296086228|emb|CBI31669.3| unnamed protein product [Vitis vinifera]	XP_002278609	4.44285e-68	80	240.35	175	141	B2G	lily_SG|Contig_16927	lily_SG|Contig_16927	GO:0009414	P	geranylgeranyl transferase type-1 subunit beta
lily_SG|Contig_16927	geranylgeranyl transferase type-1 subunit beta	719	gi|225449493|ref|XP_002278609.1|PREDICTED: geranylgeranyl transferase type-1 subunit beta [Vitis vinifera] >gi|296086228|emb|CBI31669.3| unnamed protein product [Vitis vinifera]	XP_002278609	4.44285e-68	80	240.35	175	141	B2G	lily_SG|Contig_16927	lily_SG|Contig_16927	GO:0005953	C	geranylgeranyl transferase type-1 subunit beta
lily_SG|Contig_16927	geranylgeranyl transferase type-1 subunit beta	719	gi|225449493|ref|XP_002278609.1|PREDICTED: geranylgeranyl transferase type-1 subunit beta [Vitis vinifera] >gi|296086228|emb|CBI31669.3| unnamed protein product [Vitis vinifera]	XP_002278609	4.44285e-68	80	240.35	175	141	B2G	lily_SG|Contig_16927	lily_SG|Contig_16927	GO:0018344	P	geranylgeranyl transferase type-1 subunit beta
lily_SG|Contig_16927	geranylgeranyl transferase type-1 subunit beta	719	gi|225449493|ref|XP_002278609.1|PREDICTED: geranylgeranyl transferase type-1 subunit beta [Vitis vinifera] >gi|296086228|emb|CBI31669.3| unnamed protein product [Vitis vinifera]	XP_002278609	4.44285e-68	80	240.35	175	141	B2G	lily_SG|Contig_16927	lily_SG|Contig_16927	GO:0004662	F	geranylgeranyl transferase type-1 subunit beta
lily_SG|Contig_16927	geranylgeranyl transferase type-1 subunit beta	719	gi|225449493|ref|XP_002278609.1|PREDICTED: geranylgeranyl transferase type-1 subunit beta [Vitis vinifera] >gi|296086228|emb|CBI31669.3| unnamed protein product [Vitis vinifera]	XP_002278609	4.44285e-68	80	240.35	175	141	B2G	lily_SG|Contig_16927	lily_SG|Contig_16927	GO:0009733	P	geranylgeranyl transferase type-1 subunit beta
lily_SG|Contig_16927	geranylgeranyl transferase type-1 subunit beta	719	gi|225449493|ref|XP_002278609.1|PREDICTED: geranylgeranyl transferase type-1 subunit beta [Vitis vinifera] >gi|296086228|emb|CBI31669.3| unnamed protein product [Vitis vinifera]	XP_002278609	4.44285e-68	80	240.35	175	141	B2G	lily_SG|Contig_16927	lily_SG|Contig_16927	GO:0009737	P	geranylgeranyl transferase type-1 subunit beta
lily_SG|Contig_16927	geranylgeranyl transferase type-1 subunit beta	719	gi|225449493|ref|XP_002278609.1|PREDICTED: geranylgeranyl transferase type-1 subunit beta [Vitis vinifera] >gi|296086228|emb|CBI31669.3| unnamed protein product [Vitis vinifera]	XP_002278609	4.44285e-68	80	240.35	175	141	B2G	lily_SG|Contig_16927	lily_SG|Contig_16927	GO:0046982	F	geranylgeranyl transferase type-1 subunit beta
lily_SG|Contig_16927	geranylgeranyl transferase type-1 subunit beta	719	gi|225449493|ref|XP_002278609.1|PREDICTED: geranylgeranyl transferase type-1 subunit beta [Vitis vinifera] >gi|296086228|emb|CBI31669.3| unnamed protein product [Vitis vinifera]	XP_002278609	4.44285e-68	80	240.35	175	141	B2G	lily_SG|Contig_16927	lily_SG|Contig_16927	GO:0018346	P	geranylgeranyl transferase type-1 subunit beta
lily_SG|Contig_16939	salt tolerance protein 5	1069	gi|115467244|ref|NP_001057221.1|Os06g0231300 [Oryza sativa Japonica Group] >gi|51535412|dbj|BAD37282.1| putative salt tolerance protein 5 [Oryza sativa Japonica Group] >gi|113595261|dbj|BAF19135.1| Os06g0231300 [Oryza sativa Japonica Group] >gi|125554649|gb|EAZ00255.1| hypothetical protein OsI_22266 [Oryza sativa Indica Group] >gi|125596588|gb|EAZ36368.1| hypothetical protein OsJ_20696 [Oryza sat…	NP_001057221	4.03385e-88	79	308.916	217	172	B2G	lily_SG|Contig_16939	lily_SG|Contig_16939	GO:0032502	P	salt tolerance protein 5
lily_SG|Contig_16945	superkiller viralicidic activity 2-like expressed	875	gi|218186663|gb|EEC69090.1|hypothetical protein OsI_37983 [Oryza sativa Indica Group]	EEC69090	1.45543e-107	80	300.827	214	172	B2G	lily_SG|Contig_16945	lily_SG|Contig_16945	GO:0008026	F	superkiller viralicidic activity 2-like expressed
lily_SG|Contig_16945	superkiller viralicidic activity 2-like expressed	875	gi|218186663|gb|EEC69090.1|hypothetical protein OsI_37983 [Oryza sativa Indica Group]	EEC69090	1.45543e-107	80	300.827	214	172	B2G	lily_SG|Contig_16945	lily_SG|Contig_16945	GO:0003676	F	superkiller viralicidic activity 2-like expressed
lily_SG|Contig_16945	superkiller viralicidic activity 2-like expressed	875	gi|218186663|gb|EEC69090.1|hypothetical protein OsI_37983 [Oryza sativa Indica Group]	EEC69090	1.45543e-107	80	300.827	214	172	B2G	lily_SG|Contig_16945	lily_SG|Contig_16945	GO:0005524	F	superkiller viralicidic activity 2-like expressed
lily_SG|Contig_16945	superkiller viralicidic activity 2-like expressed	875	gi|218186663|gb|EEC69090.1|hypothetical protein OsI_37983 [Oryza sativa Indica Group]	EEC69090	1.45543e-107	80	300.827	214	172	B2G	lily_SG|Contig_16945	lily_SG|Contig_16945	GO:0005739	C	superkiller viralicidic activity 2-like expressed
lily_SG|Contig_16948	strictosidine synthase 1-like	1178	gi|296085258|emb|CBI28990.3|unnamed protein product [Vitis vinifera]	CBI28990	1.13068e-68	74	139.428	122	91	B2G	lily_SG|Contig_16948	lily_SG|Contig_16948	GO:0016844	F	strictosidine synthase 1-like
lily_SG|Contig_16948	strictosidine synthase 1-like	1178	gi|296085258|emb|CBI28990.3|unnamed protein product [Vitis vinifera]	CBI28990	1.13068e-68	74	139.428	122	91	B2G	lily_SG|Contig_16948	lily_SG|Contig_16948	GO:0016114	P	strictosidine synthase 1-like
lily_SG|Contig_16948	strictosidine synthase 1-like	1178	gi|296085258|emb|CBI28990.3|unnamed protein product [Vitis vinifera]	CBI28990	1.13068e-68	74	139.428	122	91	B2G	lily_SG|Contig_16948	lily_SG|Contig_16948	GO:0042432	P	strictosidine synthase 1-like
lily_SG|Contig_16950	trna rrna methyltransferase	806	gi|125571975|gb|EAZ13490.1|hypothetical protein OsJ_03406 [Oryza sativa Japonica Group]	EAZ13490	1.93333e-29	68	134.42	126	86	B2G	lily_SG|Contig_16950	lily_SG|Contig_16950	GO:0009536	C	trna rrna methyltransferase
lily_SG|Contig_16951	40s ribosomal protein	636	gi|212721342|ref|NP_001132384.1|uncharacterized protein LOC100193830 [Zea mays] >gi|194694240|gb|ACF81204.1| unknown [Zea mays]	NP_001132384	5.88992e-26	86	122.094	76	66	B2G	lily_SG|Contig_16951	lily_SG|Contig_16951	GO:0005840	C	40s ribosomal protein
lily_SG|Contig_16951	40s ribosomal protein	636	gi|212721342|ref|NP_001132384.1|uncharacterized protein LOC100193830 [Zea mays] >gi|194694240|gb|ACF81204.1| unknown [Zea mays]	NP_001132384	5.88992e-26	86	122.094	76	66	B2G	lily_SG|Contig_16951	lily_SG|Contig_16951	GO:0003735	F	40s ribosomal protein
lily_SG|Contig_16951	40s ribosomal protein	636	gi|212721342|ref|NP_001132384.1|uncharacterized protein LOC100193830 [Zea mays] >gi|194694240|gb|ACF81204.1| unknown [Zea mays]	NP_001132384	5.88992e-26	86	122.094	76	66	B2G	lily_SG|Contig_16951	lily_SG|Contig_16951	GO:0006412	P	40s ribosomal protein
lily_SG|Contig_16951	40s ribosomal protein	636	gi|212721342|ref|NP_001132384.1|uncharacterized protein LOC100193830 [Zea mays] >gi|194694240|gb|ACF81204.1| unknown [Zea mays]	NP_001132384	5.88992e-26	86	122.094	76	66	B2G	lily_SG|Contig_16951	lily_SG|Contig_16951	GO:0042254	P	40s ribosomal protein
lily_SG|Contig_16975	atp-dependent dna helicase recg-like	1081	gi|255570116|ref|XP_002526020.1|conserved hypothetical protein [Ricinus communis] >gi|223534667|gb|EEF36360.1| conserved hypothetical protein [Ricinus communis]	XP_002526020	4.72103e-27	80	123.635	88	71	B2G	lily_SG|Contig_16975	lily_SG|Contig_16975	GO:0003676	F	atp-dependent dna helicase recg-like
lily_SG|Contig_16975	atp-dependent dna helicase recg-like	1081	gi|255570116|ref|XP_002526020.1|conserved hypothetical protein [Ricinus communis] >gi|223534667|gb|EEF36360.1| conserved hypothetical protein [Ricinus communis]	XP_002526020	4.72103e-27	80	123.635	88	71	B2G	lily_SG|Contig_16975	lily_SG|Contig_16975	GO:0004003	F	atp-dependent dna helicase recg-like
lily_SG|Contig_16975	atp-dependent dna helicase recg-like	1081	gi|255570116|ref|XP_002526020.1|conserved hypothetical protein [Ricinus communis] >gi|223534667|gb|EEF36360.1| conserved hypothetical protein [Ricinus communis]	XP_002526020	4.72103e-27	80	123.635	88	71	B2G	lily_SG|Contig_16975	lily_SG|Contig_16975	GO:0005524	F	atp-dependent dna helicase recg-like
lily_SG|Contig_16975	atp-dependent dna helicase recg-like	1081	gi|255570116|ref|XP_002526020.1|conserved hypothetical protein [Ricinus communis] >gi|223534667|gb|EEF36360.1| conserved hypothetical protein [Ricinus communis]	XP_002526020	4.72103e-27	80	123.635	88	71	B2G	lily_SG|Contig_16975	lily_SG|Contig_16975	GO:0006310	P	atp-dependent dna helicase recg-like
lily_SG|Contig_16975	atp-dependent dna helicase recg-like	1081	gi|255570116|ref|XP_002526020.1|conserved hypothetical protein [Ricinus communis] >gi|223534667|gb|EEF36360.1| conserved hypothetical protein [Ricinus communis]	XP_002526020	4.72103e-27	80	123.635	88	71	B2G	lily_SG|Contig_16975	lily_SG|Contig_16975	GO:0006281	P	atp-dependent dna helicase recg-like
lily_SG|Contig_16975	atp-dependent dna helicase recg-like	1081	gi|255570116|ref|XP_002526020.1|conserved hypothetical protein [Ricinus communis] >gi|223534667|gb|EEF36360.1| conserved hypothetical protein [Ricinus communis]	XP_002526020	4.72103e-27	80	123.635	88	71	B2G	lily_SG|Contig_16975	lily_SG|Contig_16975	GO:0005657	C	atp-dependent dna helicase recg-like
lily_SG|Contig_16982	phosphopantothenoylcysteine decarboxylase	889	gi|226510852|gb|ACO59959.1|halotolerance protein HAL3 [Oryza sativa Indica Group]	ACO59959	1.32513e-85	86	321.242	202	175	B2G	lily_SG|Contig_16982	lily_SG|Contig_16982	GO:0004633	F	phosphopantothenoylcysteine decarboxylase
lily_SG|Contig_16982	phosphopantothenoylcysteine decarboxylase	889	gi|226510852|gb|ACO59959.1|halotolerance protein HAL3 [Oryza sativa Indica Group]	ACO59959	1.32513e-85	86	321.242	202	175	B2G	lily_SG|Contig_16982	lily_SG|Contig_16982	GO:0015940	P	phosphopantothenoylcysteine decarboxylase
lily_SG|Contig_17003	af181491_1elongation factor-1 alpha 2	399	gi|5917745|gb|AAD56019.1|AF181491_1elongation factor-1 alpha 2 [Lilium longiflorum]	AAD56019	7.81271e-65	99	250.366	126	125	B2G	lily_SG|Contig_17003	lily_SG|Contig_17003	GO:0003746	F	af181491_1elongation factor-1 alpha 2
lily_SG|Contig_17003	af181491_1elongation factor-1 alpha 2	399	gi|5917745|gb|AAD56019.1|AF181491_1elongation factor-1 alpha 2 [Lilium longiflorum]	AAD56019	7.81271e-65	99	250.366	126	125	B2G	lily_SG|Contig_17003	lily_SG|Contig_17003	GO:0005739	C	af181491_1elongation factor-1 alpha 2
lily_SG|Contig_17003	af181491_1elongation factor-1 alpha 2	399	gi|5917745|gb|AAD56019.1|AF181491_1elongation factor-1 alpha 2 [Lilium longiflorum]	AAD56019	7.81271e-65	99	250.366	126	125	B2G	lily_SG|Contig_17003	lily_SG|Contig_17003	GO:0005730	C	af181491_1elongation factor-1 alpha 2
lily_SG|Contig_17003	af181491_1elongation factor-1 alpha 2	399	gi|5917745|gb|AAD56019.1|AF181491_1elongation factor-1 alpha 2 [Lilium longiflorum]	AAD56019	7.81271e-65	99	250.366	126	125	B2G	lily_SG|Contig_17003	lily_SG|Contig_17003	GO:0006184	P	af181491_1elongation factor-1 alpha 2
lily_SG|Contig_17003	af181491_1elongation factor-1 alpha 2	399	gi|5917745|gb|AAD56019.1|AF181491_1elongation factor-1 alpha 2 [Lilium longiflorum]	AAD56019	7.81271e-65	99	250.366	126	125	B2G	lily_SG|Contig_17003	lily_SG|Contig_17003	GO:0003924	F	af181491_1elongation factor-1 alpha 2
lily_SG|Contig_17003	af181491_1elongation factor-1 alpha 2	399	gi|5917745|gb|AAD56019.1|AF181491_1elongation factor-1 alpha 2 [Lilium longiflorum]	AAD56019	7.81271e-65	99	250.366	126	125	B2G	lily_SG|Contig_17003	lily_SG|Contig_17003	GO:0009507	C	af181491_1elongation factor-1 alpha 2
lily_SG|Contig_17003	af181491_1elongation factor-1 alpha 2	399	gi|5917745|gb|AAD56019.1|AF181491_1elongation factor-1 alpha 2 [Lilium longiflorum]	AAD56019	7.81271e-65	99	250.366	126	125	B2G	lily_SG|Contig_17003	lily_SG|Contig_17003	GO:0005773	C	af181491_1elongation factor-1 alpha 2
lily_SG|Contig_17003	af181491_1elongation factor-1 alpha 2	399	gi|5917745|gb|AAD56019.1|AF181491_1elongation factor-1 alpha 2 [Lilium longiflorum]	AAD56019	7.81271e-65	99	250.366	126	125	B2G	lily_SG|Contig_17003	lily_SG|Contig_17003	GO:0046686	P	af181491_1elongation factor-1 alpha 2
lily_SG|Contig_17003	af181491_1elongation factor-1 alpha 2	399	gi|5917745|gb|AAD56019.1|AF181491_1elongation factor-1 alpha 2 [Lilium longiflorum]	AAD56019	7.81271e-65	99	250.366	126	125	B2G	lily_SG|Contig_17003	lily_SG|Contig_17003	GO:0005525	F	af181491_1elongation factor-1 alpha 2
lily_SG|Contig_17003	af181491_1elongation factor-1 alpha 2	399	gi|5917745|gb|AAD56019.1|AF181491_1elongation factor-1 alpha 2 [Lilium longiflorum]	AAD56019	7.81271e-65	99	250.366	126	125	B2G	lily_SG|Contig_17003	lily_SG|Contig_17003	GO:0005886	C	af181491_1elongation factor-1 alpha 2
lily_SG|Contig_17003	af181491_1elongation factor-1 alpha 2	399	gi|5917745|gb|AAD56019.1|AF181491_1elongation factor-1 alpha 2 [Lilium longiflorum]	AAD56019	7.81271e-65	99	250.366	126	125	B2G	lily_SG|Contig_17003	lily_SG|Contig_17003	GO:0005840	C	af181491_1elongation factor-1 alpha 2
lily_SG|Contig_17003	af181491_1elongation factor-1 alpha 2	399	gi|5917745|gb|AAD56019.1|AF181491_1elongation factor-1 alpha 2 [Lilium longiflorum]	AAD56019	7.81271e-65	99	250.366	126	125	B2G	lily_SG|Contig_17003	lily_SG|Contig_17003	GO:0006448	P	af181491_1elongation factor-1 alpha 2
lily_SG|Contig_17029	vacuolar sorting	432	gi|255539002|ref|XP_002510566.1|vacuolar sorting protein, putative [Ricinus communis] >gi|223551267|gb|EEF52753.1| vacuolar sorting protein, putative [Ricinus communis]	XP_002510566	1.80762e-29	98	102.449	52	51	B2G	lily_SG|Contig_17029	lily_SG|Contig_17029	GO:0030904	C	vacuolar sorting
lily_SG|Contig_17029	vacuolar sorting	432	gi|255539002|ref|XP_002510566.1|vacuolar sorting protein, putative [Ricinus communis] >gi|223551267|gb|EEF52753.1| vacuolar sorting protein, putative [Ricinus communis]	XP_002510566	1.80762e-29	98	102.449	52	51	B2G	lily_SG|Contig_17029	lily_SG|Contig_17029	GO:0005771	C	vacuolar sorting
lily_SG|Contig_17029	vacuolar sorting	432	gi|255539002|ref|XP_002510566.1|vacuolar sorting protein, putative [Ricinus communis] >gi|223551267|gb|EEF52753.1| vacuolar sorting protein, putative [Ricinus communis]	XP_002510566	1.80762e-29	98	102.449	52	51	B2G	lily_SG|Contig_17029	lily_SG|Contig_17029	GO:0005792	C	vacuolar sorting
lily_SG|Contig_17033	mannosyl-oligosaccharide -alpha- partial	1012	gi|359483238|ref|XP_003632926.1|PREDICTED: mannosyl-oligosaccharide 1,2-alpha-mannosidase MNS1-like [Vitis vinifera] >gi|297735785|emb|CBI18472.3| unnamed protein product [Vitis vinifera]	XP_003632926	1.56555e-113	80	223.402	151	122	B2G	lily_SG|Contig_17033	lily_SG|Contig_17033	GO:0016020	C	mannosyl-oligosaccharide -alpha- partial
lily_SG|Contig_17033	mannosyl-oligosaccharide -alpha- partial	1012	gi|359483238|ref|XP_003632926.1|PREDICTED: mannosyl-oligosaccharide 1,2-alpha-mannosidase MNS1-like [Vitis vinifera] >gi|297735785|emb|CBI18472.3| unnamed protein product [Vitis vinifera]	XP_003632926	1.56555e-113	80	223.402	151	122	B2G	lily_SG|Contig_17033	lily_SG|Contig_17033	GO:0004571	F	mannosyl-oligosaccharide -alpha- partial
lily_SG|Contig_17033	mannosyl-oligosaccharide -alpha- partial	1012	gi|359483238|ref|XP_003632926.1|PREDICTED: mannosyl-oligosaccharide 1,2-alpha-mannosidase MNS1-like [Vitis vinifera] >gi|297735785|emb|CBI18472.3| unnamed protein product [Vitis vinifera]	XP_003632926	1.56555e-113	80	223.402	151	122	B2G	lily_SG|Contig_17033	lily_SG|Contig_17033	GO:0005509	F	mannosyl-oligosaccharide -alpha- partial
lily_SG|Contig_17033	mannosyl-oligosaccharide -alpha- partial	1012	gi|359483238|ref|XP_003632926.1|PREDICTED: mannosyl-oligosaccharide 1,2-alpha-mannosidase MNS1-like [Vitis vinifera] >gi|297735785|emb|CBI18472.3| unnamed protein product [Vitis vinifera]	XP_003632926	1.56555e-113	80	223.402	151	122	B2G	lily_SG|Contig_17033	lily_SG|Contig_17033	GO:0005975	P	mannosyl-oligosaccharide -alpha- partial
lily_SG|Contig_17039	branched-chain-amino-acid aminotransferase-like protein chloroplastic-like	823	gi|326519646|dbj|BAK00196.1|predicted protein [Hordeum vulgare subsp. vulgare]	BAK00196	1.82198e-91	85	340.502	219	187	B2G	lily_SG|Contig_17039	lily_SG|Contig_17039	GO:0047810	F	branched-chain-amino-acid aminotransferase-like protein chloroplastic-like
lily_SG|Contig_17039	branched-chain-amino-acid aminotransferase-like protein chloroplastic-like	823	gi|326519646|dbj|BAK00196.1|predicted protein [Hordeum vulgare subsp. vulgare]	BAK00196	1.82198e-91	85	340.502	219	187	B2G	lily_SG|Contig_17039	lily_SG|Contig_17039	GO:0006525	P	branched-chain-amino-acid aminotransferase-like protein chloroplastic-like
lily_SG|Contig_17039	branched-chain-amino-acid aminotransferase-like protein chloroplastic-like	823	gi|326519646|dbj|BAK00196.1|predicted protein [Hordeum vulgare subsp. vulgare]	BAK00196	1.82198e-91	85	340.502	219	187	B2G	lily_SG|Contig_17039	lily_SG|Contig_17039	GO:0006558	P	branched-chain-amino-acid aminotransferase-like protein chloroplastic-like
lily_SG|Contig_17039	branched-chain-amino-acid aminotransferase-like protein chloroplastic-like	823	gi|326519646|dbj|BAK00196.1|predicted protein [Hordeum vulgare subsp. vulgare]	BAK00196	1.82198e-91	85	340.502	219	187	B2G	lily_SG|Contig_17039	lily_SG|Contig_17039	GO:0006560	P	branched-chain-amino-acid aminotransferase-like protein chloroplastic-like
lily_SG|Contig_17039	branched-chain-amino-acid aminotransferase-like protein chloroplastic-like	823	gi|326519646|dbj|BAK00196.1|predicted protein [Hordeum vulgare subsp. vulgare]	BAK00196	1.82198e-91	85	340.502	219	187	B2G	lily_SG|Contig_17039	lily_SG|Contig_17039	GO:0006591	P	branched-chain-amino-acid aminotransferase-like protein chloroplastic-like
lily_SG|Contig_17039	branched-chain-amino-acid aminotransferase-like protein chloroplastic-like	823	gi|326519646|dbj|BAK00196.1|predicted protein [Hordeum vulgare subsp. vulgare]	BAK00196	1.82198e-91	85	340.502	219	187	B2G	lily_SG|Contig_17039	lily_SG|Contig_17039	GO:0009085	P	branched-chain-amino-acid aminotransferase-like protein chloroplastic-like
lily_SG|Contig_17039	branched-chain-amino-acid aminotransferase-like protein chloroplastic-like	823	gi|326519646|dbj|BAK00196.1|predicted protein [Hordeum vulgare subsp. vulgare]	BAK00196	1.82198e-91	85	340.502	219	187	B2G	lily_SG|Contig_17039	lily_SG|Contig_17039	GO:0009252	P	branched-chain-amino-acid aminotransferase-like protein chloroplastic-like
lily_SG|Contig_17039	branched-chain-amino-acid aminotransferase-like protein chloroplastic-like	823	gi|326519646|dbj|BAK00196.1|predicted protein [Hordeum vulgare subsp. vulgare]	BAK00196	1.82198e-91	85	340.502	219	187	B2G	lily_SG|Contig_17039	lily_SG|Contig_17039	GO:0046436	P	branched-chain-amino-acid aminotransferase-like protein chloroplastic-like
lily_SG|Contig_17047	triose phosphate isomerase cytosolic isoform	877	gi|77745458|gb|ABB02628.1|triose phosphate isomerase cytosolic isoform-like [Solanum tuberosum]	ABB02628	1.73372e-96	91	288.5	168	154	B2G	lily_SG|Contig_17047	lily_SG|Contig_17047	GO:0005737	C	triose phosphate isomerase cytosolic isoform
lily_SG|Contig_17047	triose phosphate isomerase cytosolic isoform	877	gi|77745458|gb|ABB02628.1|triose phosphate isomerase cytosolic isoform-like [Solanum tuberosum]	ABB02628	1.73372e-96	91	288.5	168	154	B2G	lily_SG|Contig_17047	lily_SG|Contig_17047	GO:0006094	P	triose phosphate isomerase cytosolic isoform
lily_SG|Contig_17047	triose phosphate isomerase cytosolic isoform	877	gi|77745458|gb|ABB02628.1|triose phosphate isomerase cytosolic isoform-like [Solanum tuberosum]	ABB02628	1.73372e-96	91	288.5	168	154	B2G	lily_SG|Contig_17047	lily_SG|Contig_17047	GO:0004807	F	triose phosphate isomerase cytosolic isoform
lily_SG|Contig_17047	triose phosphate isomerase cytosolic isoform	877	gi|77745458|gb|ABB02628.1|triose phosphate isomerase cytosolic isoform-like [Solanum tuberosum]	ABB02628	1.73372e-96	91	288.5	168	154	B2G	lily_SG|Contig_17047	lily_SG|Contig_17047	GO:0006098	P	triose phosphate isomerase cytosolic isoform
lily_SG|Contig_17047	triose phosphate isomerase cytosolic isoform	877	gi|77745458|gb|ABB02628.1|triose phosphate isomerase cytosolic isoform-like [Solanum tuberosum]	ABB02628	1.73372e-96	91	288.5	168	154	B2G	lily_SG|Contig_17047	lily_SG|Contig_17047	GO:0006096	P	triose phosphate isomerase cytosolic isoform
lily_SG|Contig_17047	triose phosphate isomerase cytosolic isoform	877	gi|77745458|gb|ABB02628.1|triose phosphate isomerase cytosolic isoform-like [Solanum tuberosum]	ABB02628	1.73372e-96	91	288.5	168	154	B2G	lily_SG|Contig_17047	lily_SG|Contig_17047	GO:0006000	P	triose phosphate isomerase cytosolic isoform
lily_SG|Contig_17047	triose phosphate isomerase cytosolic isoform	877	gi|77745458|gb|ABB02628.1|triose phosphate isomerase cytosolic isoform-like [Solanum tuberosum]	ABB02628	1.73372e-96	91	288.5	168	154	B2G	lily_SG|Contig_17047	lily_SG|Contig_17047	GO:0006013	P	triose phosphate isomerase cytosolic isoform
lily_SG|Contig_17047	triose phosphate isomerase cytosolic isoform	877	gi|77745458|gb|ABB02628.1|triose phosphate isomerase cytosolic isoform-like [Solanum tuberosum]	ABB02628	1.73372e-96	91	288.5	168	154	B2G	lily_SG|Contig_17047	lily_SG|Contig_17047	GO:0006020	P	triose phosphate isomerase cytosolic isoform
lily_SG|Contig_17047	triose phosphate isomerase cytosolic isoform	877	gi|77745458|gb|ABB02628.1|triose phosphate isomerase cytosolic isoform-like [Solanum tuberosum]	ABB02628	1.73372e-96	91	288.5	168	154	B2G	lily_SG|Contig_17047	lily_SG|Contig_17047	GO:0015976	P	triose phosphate isomerase cytosolic isoform
lily_SG|Contig_17047	triose phosphate isomerase cytosolic isoform	877	gi|77745458|gb|ABB02628.1|triose phosphate isomerase cytosolic isoform-like [Solanum tuberosum]	ABB02628	1.73372e-96	91	288.5	168	154	B2G	lily_SG|Contig_17047	lily_SG|Contig_17047	GO:0046486	P	triose phosphate isomerase cytosolic isoform
lily_SG|Contig_17056	lipoxygenase 3	594	gi|25044817|gb|AAM28283.1|lipoxygenase III, partial [Ananas comosus]	AAM28283	8.32956e-42	79	174.481	130	103	B2G	lily_SG|Contig_17056	lily_SG|Contig_17056	GO:0006633	P	lipoxygenase 3
lily_SG|Contig_17056	lipoxygenase 3	594	gi|25044817|gb|AAM28283.1|lipoxygenase III, partial [Ananas comosus]	AAM28283	8.32956e-42	79	174.481	130	103	B2G	lily_SG|Contig_17056	lily_SG|Contig_17056	GO:0046872	F	lipoxygenase 3
lily_SG|Contig_17056	lipoxygenase 3	594	gi|25044817|gb|AAM28283.1|lipoxygenase III, partial [Ananas comosus]	AAM28283	8.32956e-42	79	174.481	130	103	B2G	lily_SG|Contig_17056	lily_SG|Contig_17056	GO:0016702	F	lipoxygenase 3
lily_SG|Contig_17056	lipoxygenase 3	594	gi|25044817|gb|AAM28283.1|lipoxygenase III, partial [Ananas comosus]	AAM28283	8.32956e-42	79	174.481	130	103	B2G	lily_SG|Contig_17056	lily_SG|Contig_17056	GO:0055114	P	lipoxygenase 3
lily_SG|Contig_17067	peroxisomal fatty acid beta-oxidation multifunctional protein	552	gi|226510010|ref|NP_001148087.1|LOC100281695 [Zea mays] >gi|195615714|gb|ACG29687.1| peroxisomal fatty acid beta-oxidation multifunctional protein [Zea mays]	NP_001148087	2.09521e-50	74	197.593	152	113	B2G	lily_SG|Contig_17067	lily_SG|Contig_17067	GO:0008152	P	peroxisomal fatty acid beta-oxidation multifunctional protein
lily_SG|Contig_17067	peroxisomal fatty acid beta-oxidation multifunctional protein	552	gi|226510010|ref|NP_001148087.1|LOC100281695 [Zea mays] >gi|195615714|gb|ACG29687.1| peroxisomal fatty acid beta-oxidation multifunctional protein [Zea mays]	NP_001148087	2.09521e-50	74	197.593	152	113	B2G	lily_SG|Contig_17067	lily_SG|Contig_17067	GO:0005488	F	peroxisomal fatty acid beta-oxidation multifunctional protein
lily_SG|Contig_17067	peroxisomal fatty acid beta-oxidation multifunctional protein	552	gi|226510010|ref|NP_001148087.1|LOC100281695 [Zea mays] >gi|195615714|gb|ACG29687.1| peroxisomal fatty acid beta-oxidation multifunctional protein [Zea mays]	NP_001148087	2.09521e-50	74	197.593	152	113	B2G	lily_SG|Contig_17067	lily_SG|Contig_17067	GO:0016616	F	peroxisomal fatty acid beta-oxidation multifunctional protein
lily_SG|Contig_17077	chloroplast acetyl- carboxylase carboxyltransferase alpha subunit	1135	gi|359481689|ref|XP_002277825.2|PREDICTED: acetyl-coenzyme A carboxylase carboxyl transferase subunit alpha, chloroplastic [Vitis vinifera]	XP_002277825	3.4638e-39	59	89.3521	128	76	B2G	lily_SG|Contig_17077	lily_SG|Contig_17077	GO:0044444	C	chloroplast acetyl- carboxylase carboxyltransferase alpha subunit
lily_SG|Contig_17078	isopentenyl diphosphate isomerase	1124	gi|6856552|gb|AAF29974.1|AF188061_1isopentenyl pyrophosphate:dimethyllallyl pyrophosphate isomerase, partial [Adonis aestivalis var. palaestina]	AAF29974	2.13818e-109	97	277.715	142	139	B2G	lily_SG|Contig_17078	lily_SG|Contig_17078	GO:0016787	F	isopentenyl diphosphate isomerase
lily_SG|Contig_17078	isopentenyl diphosphate isomerase	1124	gi|6856552|gb|AAF29974.1|AF188061_1isopentenyl pyrophosphate:dimethyllallyl pyrophosphate isomerase, partial [Adonis aestivalis var. palaestina]	AAF29974	2.13818e-109	97	277.715	142	139	B2G	lily_SG|Contig_17078	lily_SG|Contig_17078	GO:0004452	F	isopentenyl diphosphate isomerase
lily_SG|Contig_17078	isopentenyl diphosphate isomerase	1124	gi|6856552|gb|AAF29974.1|AF188061_1isopentenyl pyrophosphate:dimethyllallyl pyrophosphate isomerase, partial [Adonis aestivalis var. palaestina]	AAF29974	2.13818e-109	97	277.715	142	139	B2G	lily_SG|Contig_17078	lily_SG|Contig_17078	GO:0006694	P	isopentenyl diphosphate isomerase
lily_SG|Contig_17078	isopentenyl diphosphate isomerase	1124	gi|6856552|gb|AAF29974.1|AF188061_1isopentenyl pyrophosphate:dimethyllallyl pyrophosphate isomerase, partial [Adonis aestivalis var. palaestina]	AAF29974	2.13818e-109	97	277.715	142	139	B2G	lily_SG|Contig_17078	lily_SG|Contig_17078	GO:0016114	P	isopentenyl diphosphate isomerase
lily_SG|Contig_17079	rna-binding protein rsf1	976	gi|224121284|ref|XP_002330789.1|predicted protein [Populus trichocarpa] >gi|222872591|gb|EEF09722.1| predicted protein [Populus trichocarpa]	XP_002330789	7.9295e-43	92	135.576	71	66	B2G	lily_SG|Contig_17079	lily_SG|Contig_17079	GO:0005730	C	rna-binding protein rsf1
lily_SG|Contig_17079	rna-binding protein rsf1	976	gi|224121284|ref|XP_002330789.1|predicted protein [Populus trichocarpa] >gi|222872591|gb|EEF09722.1| predicted protein [Populus trichocarpa]	XP_002330789	7.9295e-43	92	135.576	71	66	B2G	lily_SG|Contig_17079	lily_SG|Contig_17079	GO:0003676	F	rna-binding protein rsf1
lily_SG|Contig_17079	rna-binding protein rsf1	976	gi|224121284|ref|XP_002330789.1|predicted protein [Populus trichocarpa] >gi|222872591|gb|EEF09722.1| predicted protein [Populus trichocarpa]	XP_002330789	7.9295e-43	92	135.576	71	66	B2G	lily_SG|Contig_17079	lily_SG|Contig_17079	GO:0016607	C	rna-binding protein rsf1
lily_SG|Contig_17079	rna-binding protein rsf1	976	gi|224121284|ref|XP_002330789.1|predicted protein [Populus trichocarpa] >gi|222872591|gb|EEF09722.1| predicted protein [Populus trichocarpa]	XP_002330789	7.9295e-43	92	135.576	71	66	B2G	lily_SG|Contig_17079	lily_SG|Contig_17079	GO:0000166	F	rna-binding protein rsf1
lily_SG|Contig_17079	rna-binding protein rsf1	976	gi|224121284|ref|XP_002330789.1|predicted protein [Populus trichocarpa] >gi|222872591|gb|EEF09722.1| predicted protein [Populus trichocarpa]	XP_002330789	7.9295e-43	92	135.576	71	66	B2G	lily_SG|Contig_17079	lily_SG|Contig_17079	GO:0008270	F	rna-binding protein rsf1
lily_SG|Contig_17087	n-acetylglucosaminyltransferase i	1007	gi|18076142|emb|CAC80698.1|N-acetylglucosaminyltransferase I [Solanum tuberosum]	CAC80698	4.0483e-76	84	290.041	182	154	B2G	lily_SG|Contig_17087	lily_SG|Contig_17087	GO:0000139	C	n-acetylglucosaminyltransferase i
lily_SG|Contig_17087	n-acetylglucosaminyltransferase i	1007	gi|18076142|emb|CAC80698.1|N-acetylglucosaminyltransferase I [Solanum tuberosum]	CAC80698	4.0483e-76	84	290.041	182	154	B2G	lily_SG|Contig_17087	lily_SG|Contig_17087	GO:0003827	F	n-acetylglucosaminyltransferase i
lily_SG|Contig_17087	n-acetylglucosaminyltransferase i	1007	gi|18076142|emb|CAC80698.1|N-acetylglucosaminyltransferase I [Solanum tuberosum]	CAC80698	4.0483e-76	84	290.041	182	154	B2G	lily_SG|Contig_17087	lily_SG|Contig_17087	GO:0006487	P	n-acetylglucosaminyltransferase i
lily_SG|Contig_17102	exo- -beta-glucanase	486	gi|46091271|dbj|BAD13764.1|exo-1,3-beta-glucanase [Lilium longiflorum]	BAD13764	2.05796e-49	83	199.134	137	115	B2G	lily_SG|Contig_17102	lily_SG|Contig_17102	GO:0005975	P	exo- -beta-glucanase
lily_SG|Contig_17102	exo- -beta-glucanase	486	gi|46091271|dbj|BAD13764.1|exo-1,3-beta-glucanase [Lilium longiflorum]	BAD13764	2.05796e-49	83	199.134	137	115	B2G	lily_SG|Contig_17102	lily_SG|Contig_17102	GO:0004553	F	exo- -beta-glucanase
lily_SG|Contig_17104	acid phosphatase 1	935	gi|224065553|ref|XP_002301854.1|predicted protein [Populus trichocarpa] >gi|118483743|gb|ABK93764.1| unknown [Populus trichocarpa] >gi|222843580|gb|EEE81127.1| predicted protein [Populus trichocarpa]	XP_002301854	9.45888e-69	68	265.388	256	176	B2G	lily_SG|Contig_17104	lily_SG|Contig_17104	GO:0071944	N	acid phosphatase 1
lily_SG|Contig_17128	adp-ribosylation factor	612	gi|357485863|ref|XP_003613219.1|ADP-ribosylation factor [Medicago truncatula] >gi|355514554|gb|AES96177.1| ADP-ribosylation factor [Medicago truncatula]	XP_003613219	2.29851e-77	93	292.738	160	149	B2G	lily_SG|Contig_17128	lily_SG|Contig_17128	GO:0005622	C	adp-ribosylation factor
lily_SG|Contig_17128	adp-ribosylation factor	612	gi|357485863|ref|XP_003613219.1|ADP-ribosylation factor [Medicago truncatula] >gi|355514554|gb|AES96177.1| ADP-ribosylation factor [Medicago truncatula]	XP_003613219	2.29851e-77	93	292.738	160	149	B2G	lily_SG|Contig_17128	lily_SG|Contig_17128	GO:0005525	F	adp-ribosylation factor
lily_SG|Contig_17128	adp-ribosylation factor	612	gi|357485863|ref|XP_003613219.1|ADP-ribosylation factor [Medicago truncatula] >gi|355514554|gb|AES96177.1| ADP-ribosylation factor [Medicago truncatula]	XP_003613219	2.29851e-77	93	292.738	160	149	B2G	lily_SG|Contig_17128	lily_SG|Contig_17128	GO:0007264	P	adp-ribosylation factor
lily_SG|Contig_17138	exportin-1-like isoform 3	496	gi|357114885|ref|XP_003559224.1|PREDICTED: exportin-1-like [Brachypodium distachyon]	XP_003559224	5.68073e-68	90	260.766	161	145	B2G	lily_SG|Contig_17138	lily_SG|Contig_17138	GO:0009846	P	exportin-1-like isoform 3
lily_SG|Contig_17138	exportin-1-like isoform 3	496	gi|357114885|ref|XP_003559224.1|PREDICTED: exportin-1-like [Brachypodium distachyon]	XP_003559224	5.68073e-68	90	260.766	161	145	B2G	lily_SG|Contig_17138	lily_SG|Contig_17138	GO:0009553	P	exportin-1-like isoform 3
lily_SG|Contig_17138	exportin-1-like isoform 3	496	gi|357114885|ref|XP_003559224.1|PREDICTED: exportin-1-like [Brachypodium distachyon]	XP_003559224	5.68073e-68	90	260.766	161	145	B2G	lily_SG|Contig_17138	lily_SG|Contig_17138	GO:0009555	P	exportin-1-like isoform 3
lily_SG|Contig_17138	exportin-1-like isoform 3	496	gi|357114885|ref|XP_003559224.1|PREDICTED: exportin-1-like [Brachypodium distachyon]	XP_003559224	5.68073e-68	90	260.766	161	145	B2G	lily_SG|Contig_17138	lily_SG|Contig_17138	GO:0005622	C	exportin-1-like isoform 3
lily_SG|Contig_17138	exportin-1-like isoform 3	496	gi|357114885|ref|XP_003559224.1|PREDICTED: exportin-1-like [Brachypodium distachyon]	XP_003559224	5.68073e-68	90	260.766	161	145	B2G	lily_SG|Contig_17138	lily_SG|Contig_17138	GO:0008565	F	exportin-1-like isoform 3
lily_SG|Contig_17138	exportin-1-like isoform 3	496	gi|357114885|ref|XP_003559224.1|PREDICTED: exportin-1-like [Brachypodium distachyon]	XP_003559224	5.68073e-68	90	260.766	161	145	B2G	lily_SG|Contig_17138	lily_SG|Contig_17138	GO:0006886	P	exportin-1-like isoform 3
lily_SG|Contig_17138	exportin-1-like isoform 3	496	gi|357114885|ref|XP_003559224.1|PREDICTED: exportin-1-like [Brachypodium distachyon]	XP_003559224	5.68073e-68	90	260.766	161	145	B2G	lily_SG|Contig_17138	lily_SG|Contig_17138	GO:0009860	P	exportin-1-like isoform 3
lily_SG|Contig_17164	cpk related kinase 5	1663	gi|73761697|gb|AAZ83348.1|CDPK-related protein kinase [Gossypium hirsutum]	AAZ83348	0	92	649.432	378	351	B2G	lily_SG|Contig_17164	lily_SG|Contig_17164	GO:0005886	C	cpk related kinase 5
lily_SG|Contig_17164	cpk related kinase 5	1663	gi|73761697|gb|AAZ83348.1|CDPK-related protein kinase [Gossypium hirsutum]	AAZ83348	0	92	649.432	378	351	B2G	lily_SG|Contig_17164	lily_SG|Contig_17164	GO:0005509	F	cpk related kinase 5
lily_SG|Contig_17164	cpk related kinase 5	1663	gi|73761697|gb|AAZ83348.1|CDPK-related protein kinase [Gossypium hirsutum]	AAZ83348	0	92	649.432	378	351	B2G	lily_SG|Contig_17164	lily_SG|Contig_17164	GO:0006468	P	cpk related kinase 5
lily_SG|Contig_17164	cpk related kinase 5	1663	gi|73761697|gb|AAZ83348.1|CDPK-related protein kinase [Gossypium hirsutum]	AAZ83348	0	92	649.432	378	351	B2G	lily_SG|Contig_17164	lily_SG|Contig_17164	GO:0005524	F	cpk related kinase 5
lily_SG|Contig_17164	cpk related kinase 5	1663	gi|73761697|gb|AAZ83348.1|CDPK-related protein kinase [Gossypium hirsutum]	AAZ83348	0	92	649.432	378	351	B2G	lily_SG|Contig_17164	lily_SG|Contig_17164	GO:0004674	F	cpk related kinase 5
lily_SG|Contig_17164	cpk related kinase 5	1663	gi|73761697|gb|AAZ83348.1|CDPK-related protein kinase [Gossypium hirsutum]	AAZ83348	0	92	649.432	378	351	B2G	lily_SG|Contig_17164	lily_SG|Contig_17164	GO:0009069	P	cpk related kinase 5
lily_SG|Contig_17167	ubiquitin-specific protease	933	gi|242064616|ref|XP_002453597.1|hypothetical protein SORBIDRAFT_04g008750 [Sorghum bicolor] >gi|241933428|gb|EES06573.1| hypothetical protein SORBIDRAFT_04g008750 [Sorghum bicolor]	XP_002453597	1.20064e-31	52	142.124	225	119	B2G	lily_SG|Contig_17167	lily_SG|Contig_17167	GO:0048856	P	ubiquitin-specific protease
lily_SG|Contig_17167	ubiquitin-specific protease	933	gi|242064616|ref|XP_002453597.1|hypothetical protein SORBIDRAFT_04g008750 [Sorghum bicolor] >gi|241933428|gb|EES06573.1| hypothetical protein SORBIDRAFT_04g008750 [Sorghum bicolor]	XP_002453597	1.20064e-31	52	142.124	225	119	B2G	lily_SG|Contig_17167	lily_SG|Contig_17167	GO:0044424	C	ubiquitin-specific protease
lily_SG|Contig_17173	snf1-related protein kinase regulatory subunit gamma	728	gi|225424926|ref|XP_002277342.1|PREDICTED: SNF1-related protein kinase regulatory subunit gamma-1-like [Vitis vinifera] >gi|296086419|emb|CBI32008.3| unnamed protein product [Vitis vinifera]	XP_002277342	1.02989e-46	90	116.316	75	68	B2G	lily_SG|Contig_17173	lily_SG|Contig_17173	GO:0016301	F	snf1-related protein kinase regulatory subunit gamma
lily_SG|Contig_17173	snf1-related protein kinase regulatory subunit gamma	728	gi|225424926|ref|XP_002277342.1|PREDICTED: SNF1-related protein kinase regulatory subunit gamma-1-like [Vitis vinifera] >gi|296086419|emb|CBI32008.3| unnamed protein product [Vitis vinifera]	XP_002277342	1.02989e-46	90	116.316	75	68	B2G	lily_SG|Contig_17173	lily_SG|Contig_17173	GO:0016310	P	snf1-related protein kinase regulatory subunit gamma
lily_SG|Contig_17181	ftsh8_orysj ame: full=atp-dependent zinc metalloprotease ftsh mitochondrial short= 8 flags: precursor	1589	gi|115464291|ref|NP_001055745.1|Os05g0458400 [Oryza sativa Japonica Group] >gi|122169030|sp|Q0DHL4|FTSH8_ORYSJ RecName: Full=ATP-dependent zinc metalloprotease FTSH 8, mitochondrial; Short=OsFTSH8; Flags: Precursor >gi|113579296|dbj|BAF17659.1| Os05g0458400 [Oryza sativa Japonica Group]	NP_001055745	1.11003e-110	59	381.719	477	286	B2G	lily_SG|Contig_17181	lily_SG|Contig_17181	GO:0005739	C	ftsh8_orysj ame: full=atp-dependent zinc metalloprotease ftsh mitochondrial short= 8 flags: precursor
lily_SG|Contig_17213	gcst_soltu ame: full= mitochondrial ame: full=glycine cleavage system t protein short=gcvt flags: precursor	921	gi|307136227|gb|ADN34064.1|aminomethyltransferase [Cucumis melo subsp. melo]	ADN34064	2.2196e-105	94	306.22	171	161	B2G	lily_SG|Contig_17213	lily_SG|Contig_17213	GO:0006546	P	gcst_soltu ame: full= mitochondrial ame: full=glycine cleavage system t protein short=gcvt flags: precursor
lily_SG|Contig_17213	gcst_soltu ame: full= mitochondrial ame: full=glycine cleavage system t protein short=gcvt flags: precursor	921	gi|307136227|gb|ADN34064.1|aminomethyltransferase [Cucumis melo subsp. melo]	ADN34064	2.2196e-105	94	306.22	171	161	B2G	lily_SG|Contig_17213	lily_SG|Contig_17213	GO:0004047	F	gcst_soltu ame: full= mitochondrial ame: full=glycine cleavage system t protein short=gcvt flags: precursor
lily_SG|Contig_17213	gcst_soltu ame: full= mitochondrial ame: full=glycine cleavage system t protein short=gcvt flags: precursor	921	gi|307136227|gb|ADN34064.1|aminomethyltransferase [Cucumis melo subsp. melo]	ADN34064	2.2196e-105	94	306.22	171	161	B2G	lily_SG|Contig_17213	lily_SG|Contig_17213	GO:0032259	P	gcst_soltu ame: full= mitochondrial ame: full=glycine cleavage system t protein short=gcvt flags: precursor
lily_SG|Contig_17213	gcst_soltu ame: full= mitochondrial ame: full=glycine cleavage system t protein short=gcvt flags: precursor	921	gi|307136227|gb|ADN34064.1|aminomethyltransferase [Cucumis melo subsp. melo]	ADN34064	2.2196e-105	94	306.22	171	161	B2G	lily_SG|Contig_17213	lily_SG|Contig_17213	GO:0008483	F	gcst_soltu ame: full= mitochondrial ame: full=glycine cleavage system t protein short=gcvt flags: precursor
lily_SG|Contig_17213	gcst_soltu ame: full= mitochondrial ame: full=glycine cleavage system t protein short=gcvt flags: precursor	921	gi|307136227|gb|ADN34064.1|aminomethyltransferase [Cucumis melo subsp. melo]	ADN34064	2.2196e-105	94	306.22	171	161	B2G	lily_SG|Contig_17213	lily_SG|Contig_17213	GO:0005739	C	gcst_soltu ame: full= mitochondrial ame: full=glycine cleavage system t protein short=gcvt flags: precursor
lily_SG|Contig_17213	gcst_soltu ame: full= mitochondrial ame: full=glycine cleavage system t protein short=gcvt flags: precursor	921	gi|307136227|gb|ADN34064.1|aminomethyltransferase [Cucumis melo subsp. melo]	ADN34064	2.2196e-105	94	306.22	171	161	B2G	lily_SG|Contig_17213	lily_SG|Contig_17213	GO:0006563	P	gcst_soltu ame: full= mitochondrial ame: full=glycine cleavage system t protein short=gcvt flags: precursor
lily_SG|Contig_17213	gcst_soltu ame: full= mitochondrial ame: full=glycine cleavage system t protein short=gcvt flags: precursor	921	gi|307136227|gb|ADN34064.1|aminomethyltransferase [Cucumis melo subsp. melo]	ADN34064	2.2196e-105	94	306.22	171	161	B2G	lily_SG|Contig_17213	lily_SG|Contig_17213	GO:0006566	P	gcst_soltu ame: full= mitochondrial ame: full=glycine cleavage system t protein short=gcvt flags: precursor
lily_SG|Contig_17217	indole-3-acetic acid-amido synthetase	1233	gi|225447231|ref|XP_002272560.1|PREDICTED: probable indole-3-acetic acid-amido synthetase GH3.5 [Vitis vinifera] >gi|297739258|emb|CBI28909.3| unnamed protein product [Vitis vinifera]	XP_002272560	7.02209e-120	77	409.838	296	230	B2G	lily_SG|Contig_17217	lily_SG|Contig_17217	GO:0009416	P	indole-3-acetic acid-amido synthetase
lily_SG|Contig_17217	indole-3-acetic acid-amido synthetase	1233	gi|225447231|ref|XP_002272560.1|PREDICTED: probable indole-3-acetic acid-amido synthetase GH3.5 [Vitis vinifera] >gi|297739258|emb|CBI28909.3| unnamed protein product [Vitis vinifera]	XP_002272560	7.02209e-120	77	409.838	296	230	B2G	lily_SG|Contig_17217	lily_SG|Contig_17217	GO:0009507	C	indole-3-acetic acid-amido synthetase
lily_SG|Contig_17220	sodium hydrogen exchanger	895	gi|222641228|gb|EEE69360.1|hypothetical protein OsJ_28692 [Oryza sativa Japonica Group]	EEE69360	5.59703e-108	81	308.145	220	180	B2G	lily_SG|Contig_17220	lily_SG|Contig_17220	GO:0015385	F	sodium hydrogen exchanger
lily_SG|Contig_17220	sodium hydrogen exchanger	895	gi|222641228|gb|EEE69360.1|hypothetical protein OsJ_28692 [Oryza sativa Japonica Group]	EEE69360	5.59703e-108	81	308.145	220	180	B2G	lily_SG|Contig_17220	lily_SG|Contig_17220	GO:0055085	P	sodium hydrogen exchanger
lily_SG|Contig_17220	sodium hydrogen exchanger	895	gi|222641228|gb|EEE69360.1|hypothetical protein OsJ_28692 [Oryza sativa Japonica Group]	EEE69360	5.59703e-108	81	308.145	220	180	B2G	lily_SG|Contig_17220	lily_SG|Contig_17220	GO:0006885	P	sodium hydrogen exchanger
lily_SG|Contig_17220	sodium hydrogen exchanger	895	gi|222641228|gb|EEE69360.1|hypothetical protein OsJ_28692 [Oryza sativa Japonica Group]	EEE69360	5.59703e-108	81	308.145	220	180	B2G	lily_SG|Contig_17220	lily_SG|Contig_17220	GO:0016021	C	sodium hydrogen exchanger
lily_SG|Contig_17220	sodium hydrogen exchanger	895	gi|222641228|gb|EEE69360.1|hypothetical protein OsJ_28692 [Oryza sativa Japonica Group]	EEE69360	5.59703e-108	81	308.145	220	180	B2G	lily_SG|Contig_17220	lily_SG|Contig_17220	GO:0006814	P	sodium hydrogen exchanger
lily_SG|Contig_17220	sodium hydrogen exchanger	895	gi|222641228|gb|EEE69360.1|hypothetical protein OsJ_28692 [Oryza sativa Japonica Group]	EEE69360	5.59703e-108	81	308.145	220	180	B2G	lily_SG|Contig_17220	lily_SG|Contig_17220	GO:0015992	P	sodium hydrogen exchanger
lily_SG|Contig_17224	probable protein phosphatase 2c 62-like	730	gi|224128087|ref|XP_002329078.1|predicted protein [Populus trichocarpa] >gi|118484386|gb|ABK94070.1| unknown [Populus trichocarpa] >gi|222869747|gb|EEF06878.1| predicted protein [Populus trichocarpa]	XP_002329078	1.84112e-86	85	323.553	210	180	B2G	lily_SG|Contig_17224	lily_SG|Contig_17224	GO:0003824	F	probable protein phosphatase 2c 62-like
lily_SG|Contig_17224	probable protein phosphatase 2c 62-like	730	gi|224128087|ref|XP_002329078.1|predicted protein [Populus trichocarpa] >gi|118484386|gb|ABK94070.1| unknown [Populus trichocarpa] >gi|222869747|gb|EEF06878.1| predicted protein [Populus trichocarpa]	XP_002329078	1.84112e-86	85	323.553	210	180	B2G	lily_SG|Contig_17224	lily_SG|Contig_17224	GO:0008152	P	probable protein phosphatase 2c 62-like
lily_SG|Contig_17243	40s ribosomal protein s5 isoform 1	493	gi|225430619|ref|XP_002266736.1|PREDICTED: 40S ribosomal protein S5 isoform 1 [Vitis vinifera] >gi|296085149|emb|CBI28644.3| unnamed protein product [Vitis vinifera]	XP_002266736	4.42039e-44	100	181.415	95	95	B2G	lily_SG|Contig_17243	lily_SG|Contig_17243	GO:0003735	F	40s ribosomal protein s5 isoform 1
lily_SG|Contig_17243	40s ribosomal protein s5 isoform 1	493	gi|225430619|ref|XP_002266736.1|PREDICTED: 40S ribosomal protein S5 isoform 1 [Vitis vinifera] >gi|296085149|emb|CBI28644.3| unnamed protein product [Vitis vinifera]	XP_002266736	4.42039e-44	100	181.415	95	95	B2G	lily_SG|Contig_17243	lily_SG|Contig_17243	GO:0003723	F	40s ribosomal protein s5 isoform 1
lily_SG|Contig_17243	40s ribosomal protein s5 isoform 1	493	gi|225430619|ref|XP_002266736.1|PREDICTED: 40S ribosomal protein S5 isoform 1 [Vitis vinifera] >gi|296085149|emb|CBI28644.3| unnamed protein product [Vitis vinifera]	XP_002266736	4.42039e-44	100	181.415	95	95	B2G	lily_SG|Contig_17243	lily_SG|Contig_17243	GO:0015935	C	40s ribosomal protein s5 isoform 1
lily_SG|Contig_17243	40s ribosomal protein s5 isoform 1	493	gi|225430619|ref|XP_002266736.1|PREDICTED: 40S ribosomal protein S5 isoform 1 [Vitis vinifera] >gi|296085149|emb|CBI28644.3| unnamed protein product [Vitis vinifera]	XP_002266736	4.42039e-44	100	181.415	95	95	B2G	lily_SG|Contig_17243	lily_SG|Contig_17243	GO:0006412	P	40s ribosomal protein s5 isoform 1
lily_SG|Contig_17243	40s ribosomal protein s5 isoform 1	493	gi|225430619|ref|XP_002266736.1|PREDICTED: 40S ribosomal protein S5 isoform 1 [Vitis vinifera] >gi|296085149|emb|CBI28644.3| unnamed protein product [Vitis vinifera]	XP_002266736	4.42039e-44	100	181.415	95	95	B2G	lily_SG|Contig_17243	lily_SG|Contig_17243	GO:0042254	P	40s ribosomal protein s5 isoform 1
lily_SG|Contig_17245	calcium-transporting atpase plasma membrane-type-like	1109	gi|326505028|dbj|BAK02901.1|predicted protein [Hordeum vulgare subsp. vulgare]	BAK02901	2.42589e-126	80	207.223	149	120	B2G	lily_SG|Contig_17245	lily_SG|Contig_17245	GO:0005388	F	calcium-transporting atpase plasma membrane-type-like
lily_SG|Contig_17245	calcium-transporting atpase plasma membrane-type-like	1109	gi|326505028|dbj|BAK02901.1|predicted protein [Hordeum vulgare subsp. vulgare]	BAK02901	2.42589e-126	80	207.223	149	120	B2G	lily_SG|Contig_17245	lily_SG|Contig_17245	GO:0005516	F	calcium-transporting atpase plasma membrane-type-like
lily_SG|Contig_17245	calcium-transporting atpase plasma membrane-type-like	1109	gi|326505028|dbj|BAK02901.1|predicted protein [Hordeum vulgare subsp. vulgare]	BAK02901	2.42589e-126	80	207.223	149	120	B2G	lily_SG|Contig_17245	lily_SG|Contig_17245	GO:0070588	P	calcium-transporting atpase plasma membrane-type-like
lily_SG|Contig_17245	calcium-transporting atpase plasma membrane-type-like	1109	gi|326505028|dbj|BAK02901.1|predicted protein [Hordeum vulgare subsp. vulgare]	BAK02901	2.42589e-126	80	207.223	149	120	B2G	lily_SG|Contig_17245	lily_SG|Contig_17245	GO:0048856	P	calcium-transporting atpase plasma membrane-type-like
lily_SG|Contig_17245	calcium-transporting atpase plasma membrane-type-like	1109	gi|326505028|dbj|BAK02901.1|predicted protein [Hordeum vulgare subsp. vulgare]	BAK02901	2.42589e-126	80	207.223	149	120	B2G	lily_SG|Contig_17245	lily_SG|Contig_17245	GO:0016021	C	calcium-transporting atpase plasma membrane-type-like
lily_SG|Contig_17245	calcium-transporting atpase plasma membrane-type-like	1109	gi|326505028|dbj|BAK02901.1|predicted protein [Hordeum vulgare subsp. vulgare]	BAK02901	2.42589e-126	80	207.223	149	120	B2G	lily_SG|Contig_17245	lily_SG|Contig_17245	GO:0046872	F	calcium-transporting atpase plasma membrane-type-like
lily_SG|Contig_17245	calcium-transporting atpase plasma membrane-type-like	1109	gi|326505028|dbj|BAK02901.1|predicted protein [Hordeum vulgare subsp. vulgare]	BAK02901	2.42589e-126	80	207.223	149	120	B2G	lily_SG|Contig_17245	lily_SG|Contig_17245	GO:0006754	P	calcium-transporting atpase plasma membrane-type-like
lily_SG|Contig_17245	calcium-transporting atpase plasma membrane-type-like	1109	gi|326505028|dbj|BAK02901.1|predicted protein [Hordeum vulgare subsp. vulgare]	BAK02901	2.42589e-126	80	207.223	149	120	B2G	lily_SG|Contig_17245	lily_SG|Contig_17245	GO:0005524	F	calcium-transporting atpase plasma membrane-type-like
lily_SG|Contig_17245	calcium-transporting atpase plasma membrane-type-like	1109	gi|326505028|dbj|BAK02901.1|predicted protein [Hordeum vulgare subsp. vulgare]	BAK02901	2.42589e-126	80	207.223	149	120	B2G	lily_SG|Contig_17245	lily_SG|Contig_17245	GO:0007275	P	calcium-transporting atpase plasma membrane-type-like
lily_SG|Contig_17245	calcium-transporting atpase plasma membrane-type-like	1109	gi|326505028|dbj|BAK02901.1|predicted protein [Hordeum vulgare subsp. vulgare]	BAK02901	2.42589e-126	80	207.223	149	120	B2G	lily_SG|Contig_17245	lily_SG|Contig_17245	GO:0022414	P	calcium-transporting atpase plasma membrane-type-like
lily_SG|Contig_17245	calcium-transporting atpase plasma membrane-type-like	1109	gi|326505028|dbj|BAK02901.1|predicted protein [Hordeum vulgare subsp. vulgare]	BAK02901	2.42589e-126	80	207.223	149	120	B2G	lily_SG|Contig_17245	lily_SG|Contig_17245	GO:0016529	C	calcium-transporting atpase plasma membrane-type-like
lily_SG|Contig_17261	usp family protein	668	gi|116782917|gb|ABK22721.1|unknown [Picea sitchensis]	ABK22721	2.34273e-47	72	193.356	163	118	B2G	lily_SG|Contig_17261	lily_SG|Contig_17261	GO:0006950	P	usp family protein
lily_SG|Contig_17272	hypersensitive-induced response protein	802	gi|15241939|ref|NP_201080.1|Hypersensitive-induced response protein 1 [Arabidopsis thaliana] >gi|75262692|sp|Q9FM19|HIR1_ARATH RecName: Full=Hypersensitive-induced response protein 1; Short=AtHIR1 >gi|10177452|dbj|BAB10843.1| hypersensitive-induced response protein [Arabidopsis thaliana] >gi|17065548|gb|AAL32928.1| hypersensitive-induced response protein [Arabidopsis thaliana] >gi|21386975|gb|AAM…	NP_201080	9.55079e-69	98	256.529	141	139	B2G	lily_SG|Contig_17272	lily_SG|Contig_17272	GO:0005794	C	hypersensitive-induced response protein
lily_SG|Contig_17272	hypersensitive-induced response protein	802	gi|15241939|ref|NP_201080.1|Hypersensitive-induced response protein 1 [Arabidopsis thaliana] >gi|75262692|sp|Q9FM19|HIR1_ARATH RecName: Full=Hypersensitive-induced response protein 1; Short=AtHIR1 >gi|10177452|dbj|BAB10843.1| hypersensitive-induced response protein [Arabidopsis thaliana] >gi|17065548|gb|AAL32928.1| hypersensitive-induced response protein [Arabidopsis thaliana] >gi|21386975|gb|AAM…	NP_201080	9.55079e-69	98	256.529	141	139	B2G	lily_SG|Contig_17272	lily_SG|Contig_17272	GO:0009506	C	hypersensitive-induced response protein
lily_SG|Contig_17272	hypersensitive-induced response protein	802	gi|15241939|ref|NP_201080.1|Hypersensitive-induced response protein 1 [Arabidopsis thaliana] >gi|75262692|sp|Q9FM19|HIR1_ARATH RecName: Full=Hypersensitive-induced response protein 1; Short=AtHIR1 >gi|10177452|dbj|BAB10843.1| hypersensitive-induced response protein [Arabidopsis thaliana] >gi|17065548|gb|AAL32928.1| hypersensitive-induced response protein [Arabidopsis thaliana] >gi|21386975|gb|AAM…	NP_201080	9.55079e-69	98	256.529	141	139	B2G	lily_SG|Contig_17272	lily_SG|Contig_17272	GO:0005886	C	hypersensitive-induced response protein
lily_SG|Contig_17272	hypersensitive-induced response protein	802	gi|15241939|ref|NP_201080.1|Hypersensitive-induced response protein 1 [Arabidopsis thaliana] >gi|75262692|sp|Q9FM19|HIR1_ARATH RecName: Full=Hypersensitive-induced response protein 1; Short=AtHIR1 >gi|10177452|dbj|BAB10843.1| hypersensitive-induced response protein [Arabidopsis thaliana] >gi|17065548|gb|AAL32928.1| hypersensitive-induced response protein [Arabidopsis thaliana] >gi|21386975|gb|AAM…	NP_201080	9.55079e-69	98	256.529	141	139	B2G	lily_SG|Contig_17272	lily_SG|Contig_17272	GO:0005774	C	hypersensitive-induced response protein
lily_SG|Contig_17272	hypersensitive-induced response protein	802	gi|15241939|ref|NP_201080.1|Hypersensitive-induced response protein 1 [Arabidopsis thaliana] >gi|75262692|sp|Q9FM19|HIR1_ARATH RecName: Full=Hypersensitive-induced response protein 1; Short=AtHIR1 >gi|10177452|dbj|BAB10843.1| hypersensitive-induced response protein [Arabidopsis thaliana] >gi|17065548|gb|AAL32928.1| hypersensitive-induced response protein [Arabidopsis thaliana] >gi|21386975|gb|AAM…	NP_201080	9.55079e-69	98	256.529	141	139	B2G	lily_SG|Contig_17272	lily_SG|Contig_17272	GO:0006468	P	hypersensitive-induced response protein
lily_SG|Contig_17272	hypersensitive-induced response protein	802	gi|15241939|ref|NP_201080.1|Hypersensitive-induced response protein 1 [Arabidopsis thaliana] >gi|75262692|sp|Q9FM19|HIR1_ARATH RecName: Full=Hypersensitive-induced response protein 1; Short=AtHIR1 >gi|10177452|dbj|BAB10843.1| hypersensitive-induced response protein [Arabidopsis thaliana] >gi|17065548|gb|AAL32928.1| hypersensitive-induced response protein [Arabidopsis thaliana] >gi|21386975|gb|AAM…	NP_201080	9.55079e-69	98	256.529	141	139	B2G	lily_SG|Contig_17272	lily_SG|Contig_17272	GO:0005524	F	hypersensitive-induced response protein
lily_SG|Contig_17272	hypersensitive-induced response protein	802	gi|15241939|ref|NP_201080.1|Hypersensitive-induced response protein 1 [Arabidopsis thaliana] >gi|75262692|sp|Q9FM19|HIR1_ARATH RecName: Full=Hypersensitive-induced response protein 1; Short=AtHIR1 >gi|10177452|dbj|BAB10843.1| hypersensitive-induced response protein [Arabidopsis thaliana] >gi|17065548|gb|AAL32928.1| hypersensitive-induced response protein [Arabidopsis thaliana] >gi|21386975|gb|AAM…	NP_201080	9.55079e-69	98	256.529	141	139	B2G	lily_SG|Contig_17272	lily_SG|Contig_17272	GO:0005829	C	hypersensitive-induced response protein
lily_SG|Contig_17272	hypersensitive-induced response protein	802	gi|15241939|ref|NP_201080.1|Hypersensitive-induced response protein 1 [Arabidopsis thaliana] >gi|75262692|sp|Q9FM19|HIR1_ARATH RecName: Full=Hypersensitive-induced response protein 1; Short=AtHIR1 >gi|10177452|dbj|BAB10843.1| hypersensitive-induced response protein [Arabidopsis thaliana] >gi|17065548|gb|AAL32928.1| hypersensitive-induced response protein [Arabidopsis thaliana] >gi|21386975|gb|AAM…	NP_201080	9.55079e-69	98	256.529	141	139	B2G	lily_SG|Contig_17272	lily_SG|Contig_17272	GO:0004674	F	hypersensitive-induced response protein
lily_SG|Contig_17272	hypersensitive-induced response protein	802	gi|15241939|ref|NP_201080.1|Hypersensitive-induced response protein 1 [Arabidopsis thaliana] >gi|75262692|sp|Q9FM19|HIR1_ARATH RecName: Full=Hypersensitive-induced response protein 1; Short=AtHIR1 >gi|10177452|dbj|BAB10843.1| hypersensitive-induced response protein [Arabidopsis thaliana] >gi|17065548|gb|AAL32928.1| hypersensitive-induced response protein [Arabidopsis thaliana] >gi|21386975|gb|AAM…	NP_201080	9.55079e-69	98	256.529	141	139	B2G	lily_SG|Contig_17272	lily_SG|Contig_17272	GO:0043424	F	hypersensitive-induced response protein
lily_SG|Contig_17272	hypersensitive-induced response protein	802	gi|15241939|ref|NP_201080.1|Hypersensitive-induced response protein 1 [Arabidopsis thaliana] >gi|75262692|sp|Q9FM19|HIR1_ARATH RecName: Full=Hypersensitive-induced response protein 1; Short=AtHIR1 >gi|10177452|dbj|BAB10843.1| hypersensitive-induced response protein [Arabidopsis thaliana] >gi|17065548|gb|AAL32928.1| hypersensitive-induced response protein [Arabidopsis thaliana] >gi|21386975|gb|AAM…	NP_201080	9.55079e-69	98	256.529	141	139	B2G	lily_SG|Contig_17272	lily_SG|Contig_17272	GO:0009069	P	hypersensitive-induced response protein
lily_SG|Contig_17280	chromatin remodeling complex subunit	771	gi|356564685|ref|XP_003550580.1|PREDICTED: SWI/SNF-related matrix-associated actin-dependent regulator of chromatin subfamily A-like protein 1-like [Glycine max]	XP_003550580	1.18408e-90	92	107.071	64	59	B2G	lily_SG|Contig_17280	lily_SG|Contig_17280	GO:0005524	F	chromatin remodeling complex subunit
lily_SG|Contig_17280	chromatin remodeling complex subunit	771	gi|356564685|ref|XP_003550580.1|PREDICTED: SWI/SNF-related matrix-associated actin-dependent regulator of chromatin subfamily A-like protein 1-like [Glycine max]	XP_003550580	1.18408e-90	92	107.071	64	59	B2G	lily_SG|Contig_17280	lily_SG|Contig_17280	GO:0004386	F	chromatin remodeling complex subunit
lily_SG|Contig_17280	chromatin remodeling complex subunit	771	gi|356564685|ref|XP_003550580.1|PREDICTED: SWI/SNF-related matrix-associated actin-dependent regulator of chromatin subfamily A-like protein 1-like [Glycine max]	XP_003550580	1.18408e-90	92	107.071	64	59	B2G	lily_SG|Contig_17280	lily_SG|Contig_17280	GO:0003677	F	chromatin remodeling complex subunit
lily_SG|Contig_17280	chromatin remodeling complex subunit	771	gi|356564685|ref|XP_003550580.1|PREDICTED: SWI/SNF-related matrix-associated actin-dependent regulator of chromatin subfamily A-like protein 1-like [Glycine max]	XP_003550580	1.18408e-90	92	107.071	64	59	B2G	lily_SG|Contig_17280	lily_SG|Contig_17280	GO:0016740	F	chromatin remodeling complex subunit
lily_CK|Contig_3152	myosin family expressed	705	gi|255542291|ref|XP_002512209.1|myosin XI, putative [Ricinus communis] >gi|223548753|gb|EEF50243.1| myosin XI, putative [Ricinus communis]	XP_002512209	8.95512e-24	84	86.6557	57	48	B2G	lily_CK|Contig_3152	lily_CK|Contig_3152	GO:0016459	C	myosin family expressed
lily_CK|Contig_3152	myosin family expressed	705	gi|255542291|ref|XP_002512209.1|myosin XI, putative [Ricinus communis] >gi|223548753|gb|EEF50243.1| myosin XI, putative [Ricinus communis]	XP_002512209	8.95512e-24	84	86.6557	57	48	B2G	lily_CK|Contig_3152	lily_CK|Contig_3152	GO:0005524	F	myosin family expressed
lily_CK|Contig_3152	myosin family expressed	705	gi|255542291|ref|XP_002512209.1|myosin XI, putative [Ricinus communis] >gi|223548753|gb|EEF50243.1| myosin XI, putative [Ricinus communis]	XP_002512209	8.95512e-24	84	86.6557	57	48	B2G	lily_CK|Contig_3152	lily_CK|Contig_3152	GO:0003774	F	myosin family expressed
lily_CK|Contig_3156	heat shock transcription factor a2	942	gi|304651492|gb|ADM47610.1|heat shock transcription factor A2 [Lilium longiflorum]	ADM47610	1.54386e-69	74	232.261	205	152	B2G	lily_CK|Contig_3156	lily_CK|Contig_3156	GO:0009987	P	heat shock transcription factor a2
lily_CK|Contig_3156	heat shock transcription factor a2	942	gi|304651492|gb|ADM47610.1|heat shock transcription factor A2 [Lilium longiflorum]	ADM47610	1.54386e-69	74	232.261	205	152	B2G	lily_CK|Contig_3156	lily_CK|Contig_3156	GO:0003677	F	heat shock transcription factor a2
lily_CK|Contig_3156	heat shock transcription factor a2	942	gi|304651492|gb|ADM47610.1|heat shock transcription factor A2 [Lilium longiflorum]	ADM47610	1.54386e-69	74	232.261	205	152	B2G	lily_CK|Contig_3156	lily_CK|Contig_3156	GO:0042221	P	heat shock transcription factor a2
lily_CK|Contig_3156	heat shock transcription factor a2	942	gi|304651492|gb|ADM47610.1|heat shock transcription factor A2 [Lilium longiflorum]	ADM47610	1.54386e-69	74	232.261	205	152	B2G	lily_CK|Contig_3156	lily_CK|Contig_3156	GO:0006950	P	heat shock transcription factor a2
lily_CK|Contig_3157	acetyl co-enzyme a carboxylase carboxyltransferase alpha subunit	800	gi|193290650|gb|ACF17633.1|putative acetyl co-enzyme A carboxylase carboxyltransferase alpha subunit [Capsicum annuum]	ACF17633	1.5929e-68	81	264.233	178	145	B2G	lily_CK|Contig_3157	lily_CK|Contig_3157	GO:0006633	P	acetyl co-enzyme a carboxylase carboxyltransferase alpha subunit
lily_CK|Contig_3157	acetyl co-enzyme a carboxylase carboxyltransferase alpha subunit	800	gi|193290650|gb|ACF17633.1|putative acetyl co-enzyme A carboxylase carboxyltransferase alpha subunit [Capsicum annuum]	ACF17633	1.5929e-68	81	264.233	178	145	B2G	lily_CK|Contig_3157	lily_CK|Contig_3157	GO:0009317	C	acetyl co-enzyme a carboxylase carboxyltransferase alpha subunit
lily_CK|Contig_3157	acetyl co-enzyme a carboxylase carboxyltransferase alpha subunit	800	gi|193290650|gb|ACF17633.1|putative acetyl co-enzyme A carboxylase carboxyltransferase alpha subunit [Capsicum annuum]	ACF17633	1.5929e-68	81	264.233	178	145	B2G	lily_CK|Contig_3157	lily_CK|Contig_3157	GO:0016740	F	acetyl co-enzyme a carboxylase carboxyltransferase alpha subunit
lily_CK|Contig_3157	acetyl co-enzyme a carboxylase carboxyltransferase alpha subunit	800	gi|193290650|gb|ACF17633.1|putative acetyl co-enzyme A carboxylase carboxyltransferase alpha subunit [Capsicum annuum]	ACF17633	1.5929e-68	81	264.233	178	145	B2G	lily_CK|Contig_3157	lily_CK|Contig_3157	GO:0003989	F	acetyl co-enzyme a carboxylase carboxyltransferase alpha subunit
lily_CK|Contig_3157	acetyl co-enzyme a carboxylase carboxyltransferase alpha subunit	800	gi|193290650|gb|ACF17633.1|putative acetyl co-enzyme A carboxylase carboxyltransferase alpha subunit [Capsicum annuum]	ACF17633	1.5929e-68	81	264.233	178	145	B2G	lily_CK|Contig_3157	lily_CK|Contig_3157	GO:0006090	P	acetyl co-enzyme a carboxylase carboxyltransferase alpha subunit
lily_CK|Contig_3158	sucrose synthase	510	gi|353441130|gb|AEQ94149.1|sucrose synthase1 [Elaeis guineensis]	AEQ94149	1.01893e-48	89	196.823	108	97	B2G	lily_CK|Contig_3158	lily_CK|Contig_3158	GO:0016157	F	sucrose synthase
lily_CK|Contig_3158	sucrose synthase	510	gi|353441130|gb|AEQ94149.1|sucrose synthase1 [Elaeis guineensis]	AEQ94149	1.01893e-48	89	196.823	108	97	B2G	lily_CK|Contig_3158	lily_CK|Contig_3158	GO:0009058	P	sucrose synthase
lily_CK|Contig_3158	sucrose synthase	510	gi|353441130|gb|AEQ94149.1|sucrose synthase1 [Elaeis guineensis]	AEQ94149	1.01893e-48	89	196.823	108	97	B2G	lily_CK|Contig_3158	lily_CK|Contig_3158	GO:0005985	P	sucrose synthase
lily_CK|Contig_3158	sucrose synthase	510	gi|353441130|gb|AEQ94149.1|sucrose synthase1 [Elaeis guineensis]	AEQ94149	1.01893e-48	89	196.823	108	97	B2G	lily_CK|Contig_3158	lily_CK|Contig_3158	GO:0005982	P	sucrose synthase
lily_CK|Contig_3177	cop9 signalosome complex subunit 7 isoform 2	352	gi|359489202|ref|XP_003633896.1|PREDICTED: COP9 signalosome complex subunit 7 isoform 2 [Vitis vinifera]	XP_003633896	3.53036e-17	70	92.0485	79	56	B2G	lily_CK|Contig_3177	lily_CK|Contig_3177	GO:0009987	P	cop9 signalosome complex subunit 7 isoform 2
lily_SG|Contig_17284	nucleotide binding	511	gi|255562613|ref|XP_002522312.1|nucleotide binding protein, putative [Ricinus communis] >gi|223538390|gb|EEF39996.1| nucleotide binding protein, putative [Ricinus communis]	XP_002522312	2.79827e-65	86	171.4	108	93	B2G	lily_SG|Contig_17284	lily_SG|Contig_17284	GO:0005829	C	nucleotide binding
lily_SG|Contig_17284	nucleotide binding	511	gi|255562613|ref|XP_002522312.1|nucleotide binding protein, putative [Ricinus communis] >gi|223538390|gb|EEF39996.1| nucleotide binding protein, putative [Ricinus communis]	XP_002522312	2.79827e-65	86	171.4	108	93	B2G	lily_SG|Contig_17284	lily_SG|Contig_17284	GO:0005886	C	nucleotide binding
lily_SG|Contig_17284	nucleotide binding	511	gi|255562613|ref|XP_002522312.1|nucleotide binding protein, putative [Ricinus communis] >gi|223538390|gb|EEF39996.1| nucleotide binding protein, putative [Ricinus communis]	XP_002522312	2.79827e-65	86	171.4	108	93	B2G	lily_SG|Contig_17284	lily_SG|Contig_17284	GO:0000166	F	nucleotide binding
lily_SG|Contig_17287	s-adenosyl-l-homocysteine hydrolase	1611	gi|255563606|ref|XP_002522805.1|adenosylhomocysteinase, putative [Ricinus communis] >gi|223538043|gb|EEF39656.1| adenosylhomocysteinase, putative [Ricinus communis]	XP_002522805	0	93	887.486	480	450	B2G	lily_SG|Contig_17287	lily_SG|Contig_17287	GO:0005507	F	s-adenosyl-l-homocysteine hydrolase
lily_SG|Contig_17287	s-adenosyl-l-homocysteine hydrolase	1611	gi|255563606|ref|XP_002522805.1|adenosylhomocysteinase, putative [Ricinus communis] >gi|223538043|gb|EEF39656.1| adenosylhomocysteinase, putative [Ricinus communis]	XP_002522805	0	93	887.486	480	450	B2G	lily_SG|Contig_17287	lily_SG|Contig_17287	GO:0004013	F	s-adenosyl-l-homocysteine hydrolase
lily_SG|Contig_17287	s-adenosyl-l-homocysteine hydrolase	1611	gi|255563606|ref|XP_002522805.1|adenosylhomocysteinase, putative [Ricinus communis] >gi|223538043|gb|EEF39656.1| adenosylhomocysteinase, putative [Ricinus communis]	XP_002522805	0	93	887.486	480	450	B2G	lily_SG|Contig_17287	lily_SG|Contig_17287	GO:0006730	P	s-adenosyl-l-homocysteine hydrolase
lily_SG|Contig_17287	s-adenosyl-l-homocysteine hydrolase	1611	gi|255563606|ref|XP_002522805.1|adenosylhomocysteinase, putative [Ricinus communis] >gi|223538043|gb|EEF39656.1| adenosylhomocysteinase, putative [Ricinus communis]	XP_002522805	0	93	887.486	480	450	B2G	lily_SG|Contig_17287	lily_SG|Contig_17287	GO:0016441	P	s-adenosyl-l-homocysteine hydrolase
lily_SG|Contig_17287	s-adenosyl-l-homocysteine hydrolase	1611	gi|255563606|ref|XP_002522805.1|adenosylhomocysteinase, putative [Ricinus communis] >gi|223538043|gb|EEF39656.1| adenosylhomocysteinase, putative [Ricinus communis]	XP_002522805	0	93	887.486	480	450	B2G	lily_SG|Contig_17287	lily_SG|Contig_17287	GO:0006346	P	s-adenosyl-l-homocysteine hydrolase
lily_SG|Contig_17287	s-adenosyl-l-homocysteine hydrolase	1611	gi|255563606|ref|XP_002522805.1|adenosylhomocysteinase, putative [Ricinus communis] >gi|223538043|gb|EEF39656.1| adenosylhomocysteinase, putative [Ricinus communis]	XP_002522805	0	93	887.486	480	450	B2G	lily_SG|Contig_17287	lily_SG|Contig_17287	GO:0005773	C	s-adenosyl-l-homocysteine hydrolase
lily_SG|Contig_17287	s-adenosyl-l-homocysteine hydrolase	1611	gi|255563606|ref|XP_002522805.1|adenosylhomocysteinase, putative [Ricinus communis] >gi|223538043|gb|EEF39656.1| adenosylhomocysteinase, putative [Ricinus communis]	XP_002522805	0	93	887.486	480	450	B2G	lily_SG|Contig_17287	lily_SG|Contig_17287	GO:0006950	P	s-adenosyl-l-homocysteine hydrolase
lily_SG|Contig_17287	s-adenosyl-l-homocysteine hydrolase	1611	gi|255563606|ref|XP_002522805.1|adenosylhomocysteinase, putative [Ricinus communis] >gi|223538043|gb|EEF39656.1| adenosylhomocysteinase, putative [Ricinus communis]	XP_002522805	0	93	887.486	480	450	B2G	lily_SG|Contig_17287	lily_SG|Contig_17287	GO:0005886	C	s-adenosyl-l-homocysteine hydrolase
lily_SG|Contig_17287	s-adenosyl-l-homocysteine hydrolase	1611	gi|255563606|ref|XP_002522805.1|adenosylhomocysteinase, putative [Ricinus communis] >gi|223538043|gb|EEF39656.1| adenosylhomocysteinase, putative [Ricinus communis]	XP_002522805	0	93	887.486	480	450	B2G	lily_SG|Contig_17287	lily_SG|Contig_17287	GO:0006555	P	s-adenosyl-l-homocysteine hydrolase
lily_SG|Contig_17299	auxin response factor 6-like	527	gi|225443952|ref|XP_002279808.1|PREDICTED: auxin response factor 6-like [Vitis vinifera]	XP_002279808	3.3431e-45	69	185.267	163	114	B2G	lily_SG|Contig_17299	lily_SG|Contig_17299	GO:0005488	F	auxin response factor 6-like
lily_SG|Contig_17299	auxin response factor 6-like	527	gi|225443952|ref|XP_002279808.1|PREDICTED: auxin response factor 6-like [Vitis vinifera]	XP_002279808	3.3431e-45	69	185.267	163	114	B2G	lily_SG|Contig_17299	lily_SG|Contig_17299	GO:0009733	P	auxin response factor 6-like
lily_SG|Contig_17299	auxin response factor 6-like	527	gi|225443952|ref|XP_002279808.1|PREDICTED: auxin response factor 6-like [Vitis vinifera]	XP_002279808	3.3431e-45	69	185.267	163	114	B2G	lily_SG|Contig_17299	lily_SG|Contig_17299	GO:0050794	P	auxin response factor 6-like
lily_SG|Contig_17299	auxin response factor 6-like	527	gi|225443952|ref|XP_002279808.1|PREDICTED: auxin response factor 6-like [Vitis vinifera]	XP_002279808	3.3431e-45	69	185.267	163	114	B2G	lily_SG|Contig_17299	lily_SG|Contig_17299	GO:0006351	P	auxin response factor 6-like
lily_SG|Contig_17305	s-adenosyl-l-methionine synthetase	682	gi|379047208|gb|AFC88125.1|S-adenosylmethionine synthetase [Lycoris radiata]	AFC88125	1.4332e-95	89	353.599	205	183	B2G	lily_SG|Contig_17305	lily_SG|Contig_17305	GO:0009651	P	s-adenosyl-l-methionine synthetase
lily_SG|Contig_17305	s-adenosyl-l-methionine synthetase	682	gi|379047208|gb|AFC88125.1|S-adenosylmethionine synthetase [Lycoris radiata]	AFC88125	1.4332e-95	89	353.599	205	183	B2G	lily_SG|Contig_17305	lily_SG|Contig_17305	GO:0004478	F	s-adenosyl-l-methionine synthetase
lily_SG|Contig_17305	s-adenosyl-l-methionine synthetase	682	gi|379047208|gb|AFC88125.1|S-adenosylmethionine synthetase [Lycoris radiata]	AFC88125	1.4332e-95	89	353.599	205	183	B2G	lily_SG|Contig_17305	lily_SG|Contig_17305	GO:0046872	F	s-adenosyl-l-methionine synthetase
lily_SG|Contig_17305	s-adenosyl-l-methionine synthetase	682	gi|379047208|gb|AFC88125.1|S-adenosylmethionine synthetase [Lycoris radiata]	AFC88125	1.4332e-95	89	353.599	205	183	B2G	lily_SG|Contig_17305	lily_SG|Contig_17305	GO:0006556	P	s-adenosyl-l-methionine synthetase
lily_SG|Contig_17305	s-adenosyl-l-methionine synthetase	682	gi|379047208|gb|AFC88125.1|S-adenosylmethionine synthetase [Lycoris radiata]	AFC88125	1.4332e-95	89	353.599	205	183	B2G	lily_SG|Contig_17305	lily_SG|Contig_17305	GO:0006730	P	s-adenosyl-l-methionine synthetase
lily_SG|Contig_17305	s-adenosyl-l-methionine synthetase	682	gi|379047208|gb|AFC88125.1|S-adenosylmethionine synthetase [Lycoris radiata]	AFC88125	1.4332e-95	89	353.599	205	183	B2G	lily_SG|Contig_17305	lily_SG|Contig_17305	GO:0005524	F	s-adenosyl-l-methionine synthetase
lily_SG|Contig_17305	s-adenosyl-l-methionine synthetase	682	gi|379047208|gb|AFC88125.1|S-adenosylmethionine synthetase [Lycoris radiata]	AFC88125	1.4332e-95	89	353.599	205	183	B2G	lily_SG|Contig_17305	lily_SG|Contig_17305	GO:0005737	C	s-adenosyl-l-methionine synthetase
lily_SG|Contig_17305	s-adenosyl-l-methionine synthetase	682	gi|379047208|gb|AFC88125.1|S-adenosylmethionine synthetase [Lycoris radiata]	AFC88125	1.4332e-95	89	353.599	205	183	B2G	lily_SG|Contig_17305	lily_SG|Contig_17305	GO:0006555	P	s-adenosyl-l-methionine synthetase
lily_SG|Contig_17307	methionyl-trna synthetase-like	879	gi|359486632|ref|XP_002279143.2|PREDICTED: methionyl-tRNA synthetase-like [Vitis vinifera] >gi|296086256|emb|CBI31697.3| unnamed protein product [Vitis vinifera]	XP_002279143	6.51018e-53	82	212.616	150	124	B2G	lily_SG|Contig_17307	lily_SG|Contig_17307	GO:0005739	C	methionyl-trna synthetase-like
lily_SG|Contig_17307	methionyl-trna synthetase-like	879	gi|359486632|ref|XP_002279143.2|PREDICTED: methionyl-tRNA synthetase-like [Vitis vinifera] >gi|296086256|emb|CBI31697.3| unnamed protein product [Vitis vinifera]	XP_002279143	6.51018e-53	82	212.616	150	124	B2G	lily_SG|Contig_17307	lily_SG|Contig_17307	GO:0004825	F	methionyl-trna synthetase-like
lily_SG|Contig_17307	methionyl-trna synthetase-like	879	gi|359486632|ref|XP_002279143.2|PREDICTED: methionyl-tRNA synthetase-like [Vitis vinifera] >gi|296086256|emb|CBI31697.3| unnamed protein product [Vitis vinifera]	XP_002279143	6.51018e-53	82	212.616	150	124	B2G	lily_SG|Contig_17307	lily_SG|Contig_17307	GO:0048481	P	methionyl-trna synthetase-like
lily_SG|Contig_17307	methionyl-trna synthetase-like	879	gi|359486632|ref|XP_002279143.2|PREDICTED: methionyl-tRNA synthetase-like [Vitis vinifera] >gi|296086256|emb|CBI31697.3| unnamed protein product [Vitis vinifera]	XP_002279143	6.51018e-53	82	212.616	150	124	B2G	lily_SG|Contig_17307	lily_SG|Contig_17307	GO:0005524	F	methionyl-trna synthetase-like
lily_SG|Contig_17307	methionyl-trna synthetase-like	879	gi|359486632|ref|XP_002279143.2|PREDICTED: methionyl-tRNA synthetase-like [Vitis vinifera] >gi|296086256|emb|CBI31697.3| unnamed protein product [Vitis vinifera]	XP_002279143	6.51018e-53	82	212.616	150	124	B2G	lily_SG|Contig_17307	lily_SG|Contig_17307	GO:0009507	C	methionyl-trna synthetase-like
lily_SG|Contig_17307	methionyl-trna synthetase-like	879	gi|359486632|ref|XP_002279143.2|PREDICTED: methionyl-tRNA synthetase-like [Vitis vinifera] >gi|296086256|emb|CBI31697.3| unnamed protein product [Vitis vinifera]	XP_002279143	6.51018e-53	82	212.616	150	124	B2G	lily_SG|Contig_17307	lily_SG|Contig_17307	GO:0006431	P	methionyl-trna synthetase-like
lily_SG|Contig_17307	methionyl-trna synthetase-like	879	gi|359486632|ref|XP_002279143.2|PREDICTED: methionyl-tRNA synthetase-like [Vitis vinifera] >gi|296086256|emb|CBI31697.3| unnamed protein product [Vitis vinifera]	XP_002279143	6.51018e-53	82	212.616	150	124	B2G	lily_SG|Contig_17307	lily_SG|Contig_17307	GO:0006555	P	methionyl-trna synthetase-like
lily_SG|Contig_17324	unknown [Picea sitchensis]	755	gi|148905940|gb|ABR16131.1|unknown [Picea sitchensis] >gi|148907954|gb|ABR17097.1| unknown [Picea sitchensis] >gi|224286878|gb|ACN41142.1| unknown [Picea sitchensis]	ABR16131	3.05552e-39	77	166.777	105	81	B2G	lily_SG|Contig_17324	lily_SG|Contig_17324	GO:0005840	C	unknown [Picea sitchensis]
lily_SG|Contig_17326	60s ribosomal protein	574	gi|255575865|ref|XP_002528830.1|60S ribosomal protein L14, putative [Ricinus communis] >gi|223531742|gb|EEF33564.1| 60S ribosomal protein L14, putative [Ricinus communis]	XP_002528830	1.40097e-51	85	206.838	129	110	B2G	lily_SG|Contig_17326	lily_SG|Contig_17326	GO:0005840	C	60s ribosomal protein
lily_SG|Contig_17326	60s ribosomal protein	574	gi|255575865|ref|XP_002528830.1|60S ribosomal protein L14, putative [Ricinus communis] >gi|223531742|gb|EEF33564.1| 60S ribosomal protein L14, putative [Ricinus communis]	XP_002528830	1.40097e-51	85	206.838	129	110	B2G	lily_SG|Contig_17326	lily_SG|Contig_17326	GO:0003735	F	60s ribosomal protein
lily_SG|Contig_17326	60s ribosomal protein	574	gi|255575865|ref|XP_002528830.1|60S ribosomal protein L14, putative [Ricinus communis] >gi|223531742|gb|EEF33564.1| 60S ribosomal protein L14, putative [Ricinus communis]	XP_002528830	1.40097e-51	85	206.838	129	110	B2G	lily_SG|Contig_17326	lily_SG|Contig_17326	GO:0006412	P	60s ribosomal protein
lily_SG|Contig_17326	60s ribosomal protein	574	gi|255575865|ref|XP_002528830.1|60S ribosomal protein L14, putative [Ricinus communis] >gi|223531742|gb|EEF33564.1| 60S ribosomal protein L14, putative [Ricinus communis]	XP_002528830	1.40097e-51	85	206.838	129	110	B2G	lily_SG|Contig_17326	lily_SG|Contig_17326	GO:0042254	P	60s ribosomal protein
lily_SG|Contig_17333	beta- insoluble isoenzyme 3-like	406	gi|357167529|ref|XP_003581207.1|PREDICTED: beta-fructofuranosidase, insoluble isoenzyme 3-like [Brachypodium distachyon]	XP_003581207	2.12121e-30	65	135.961	116	76	B2G	lily_SG|Contig_17333	lily_SG|Contig_17333	GO:0004553	F	beta- insoluble isoenzyme 3-like
lily_SG|Contig_17333	beta- insoluble isoenzyme 3-like	406	gi|357167529|ref|XP_003581207.1|PREDICTED: beta-fructofuranosidase, insoluble isoenzyme 3-like [Brachypodium distachyon]	XP_003581207	2.12121e-30	65	135.961	116	76	B2G	lily_SG|Contig_17333	lily_SG|Contig_17333	GO:0005975	P	beta- insoluble isoenzyme 3-like
lily_SG|Contig_17340	transcription factor	873	gi|356557140|ref|XP_003546876.1|PREDICTED: probable transcription factor PosF21-like [Glycine max]	XP_003546876	6.35299e-69	85	265.774	188	161	B2G	lily_SG|Contig_17340	lily_SG|Contig_17340	GO:0003700	F	transcription factor
lily_SG|Contig_17340	transcription factor	873	gi|356557140|ref|XP_003546876.1|PREDICTED: probable transcription factor PosF21-like [Glycine max]	XP_003546876	6.35299e-69	85	265.774	188	161	B2G	lily_SG|Contig_17340	lily_SG|Contig_17340	GO:0043565	F	transcription factor
lily_SG|Contig_17340	transcription factor	873	gi|356557140|ref|XP_003546876.1|PREDICTED: probable transcription factor PosF21-like [Glycine max]	XP_003546876	6.35299e-69	85	265.774	188	161	B2G	lily_SG|Contig_17340	lily_SG|Contig_17340	GO:0046983	F	transcription factor
lily_SG|Contig_17340	transcription factor	873	gi|356557140|ref|XP_003546876.1|PREDICTED: probable transcription factor PosF21-like [Glycine max]	XP_003546876	6.35299e-69	85	265.774	188	161	B2G	lily_SG|Contig_17340	lily_SG|Contig_17340	GO:0006355	P	transcription factor
lily_SG|Contig_17340	transcription factor	873	gi|356557140|ref|XP_003546876.1|PREDICTED: probable transcription factor PosF21-like [Glycine max]	XP_003546876	6.35299e-69	85	265.774	188	161	B2G	lily_SG|Contig_17340	lily_SG|Contig_17340	GO:0005667	C	transcription factor
lily_SG|Contig_17340	transcription factor	873	gi|356557140|ref|XP_003546876.1|PREDICTED: probable transcription factor PosF21-like [Glycine max]	XP_003546876	6.35299e-69	85	265.774	188	161	B2G	lily_SG|Contig_17340	lily_SG|Contig_17340	GO:0045449	P	transcription factor
lily_SG|Contig_17351	pdr-like abc transporter	816	gi|75328828|sp|Q8GU88|PDR7_ORYSJRecName: Full=Putative pleiotropic drug resistance protein 7 >gi|27368825|emb|CAD59570.1| PDR-like ABC transporter [Oryza sativa Japonica Group] >gi|49387895|dbj|BAD24998.1| PDR-like ABC transporter [Oryza sativa Japonica Group] >gi|49387907|dbj|BAD25007.1| PDR-like ABC transporter [Oryza sativa Japonica Group]	Q8GU88	1.04606e-58	73	153.295	115	84	B2G	lily_SG|Contig_17351	lily_SG|Contig_17351	GO:0016020	C	pdr-like abc transporter
lily_SG|Contig_17379	yip1 integral membrane domain-containing protein	800	gi|30690667|ref|NP_198101.2|Yip1 integral membrane domain-containing protein [Arabidopsis thaliana] >gi|332006310|gb|AED93693.1| Yip1 integral membrane domain-containing protein [Arabidopsis thaliana]	NP_198101	5.05142e-94	91	281.182	159	145	B2G	lily_SG|Contig_17379	lily_SG|Contig_17379	GO:0016020	C	yip1 integral membrane domain-containing protein
lily_SG|Contig_17391	phospholipase d	631	gi|255541418|ref|XP_002511773.1|phospholipase d beta, putative [Ricinus communis] >gi|223548953|gb|EEF50442.1| phospholipase d beta, putative [Ricinus communis]	XP_002511773	2.10975e-68	90	263.077	151	136	B2G	lily_SG|Contig_17391	lily_SG|Contig_17391	GO:0005509	F	phospholipase d
lily_SG|Contig_17391	phospholipase d	631	gi|255541418|ref|XP_002511773.1|phospholipase d beta, putative [Ricinus communis] >gi|223548953|gb|EEF50442.1| phospholipase d beta, putative [Ricinus communis]	XP_002511773	2.10975e-68	90	263.077	151	136	B2G	lily_SG|Contig_17391	lily_SG|Contig_17391	GO:0046470	P	phospholipase d
lily_SG|Contig_17391	phospholipase d	631	gi|255541418|ref|XP_002511773.1|phospholipase d beta, putative [Ricinus communis] >gi|223548953|gb|EEF50442.1| phospholipase d beta, putative [Ricinus communis]	XP_002511773	2.10975e-68	90	263.077	151	136	B2G	lily_SG|Contig_17391	lily_SG|Contig_17391	GO:0005546	F	phospholipase d
lily_SG|Contig_17391	phospholipase d	631	gi|255541418|ref|XP_002511773.1|phospholipase d beta, putative [Ricinus communis] >gi|223548953|gb|EEF50442.1| phospholipase d beta, putative [Ricinus communis]	XP_002511773	2.10975e-68	90	263.077	151	136	B2G	lily_SG|Contig_17391	lily_SG|Contig_17391	GO:0004630	F	phospholipase d
lily_SG|Contig_17391	phospholipase d	631	gi|255541418|ref|XP_002511773.1|phospholipase d beta, putative [Ricinus communis] >gi|223548953|gb|EEF50442.1| phospholipase d beta, putative [Ricinus communis]	XP_002511773	2.10975e-68	90	263.077	151	136	B2G	lily_SG|Contig_17391	lily_SG|Contig_17391	GO:0009507	C	phospholipase d
lily_SG|Contig_17391	phospholipase d	631	gi|255541418|ref|XP_002511773.1|phospholipase d beta, putative [Ricinus communis] >gi|223548953|gb|EEF50442.1| phospholipase d beta, putative [Ricinus communis]	XP_002511773	2.10975e-68	90	263.077	151	136	B2G	lily_SG|Contig_17391	lily_SG|Contig_17391	GO:0070290	F	phospholipase d
lily_SG|Contig_17391	phospholipase d	631	gi|255541418|ref|XP_002511773.1|phospholipase d beta, putative [Ricinus communis] >gi|223548953|gb|EEF50442.1| phospholipase d beta, putative [Ricinus communis]	XP_002511773	2.10975e-68	90	263.077	151	136	B2G	lily_SG|Contig_17391	lily_SG|Contig_17391	GO:0046686	P	phospholipase d
lily_SG|Contig_17391	phospholipase d	631	gi|255541418|ref|XP_002511773.1|phospholipase d beta, putative [Ricinus communis] >gi|223548953|gb|EEF50442.1| phospholipase d beta, putative [Ricinus communis]	XP_002511773	2.10975e-68	90	263.077	151	136	B2G	lily_SG|Contig_17391	lily_SG|Contig_17391	GO:0022626	C	phospholipase d
lily_SG|Contig_17391	phospholipase d	631	gi|255541418|ref|XP_002511773.1|phospholipase d beta, putative [Ricinus communis] >gi|223548953|gb|EEF50442.1| phospholipase d beta, putative [Ricinus communis]	XP_002511773	2.10975e-68	90	263.077	151	136	B2G	lily_SG|Contig_17391	lily_SG|Contig_17391	GO:0009816	P	phospholipase d
lily_SG|Contig_17391	phospholipase d	631	gi|255541418|ref|XP_002511773.1|phospholipase d beta, putative [Ricinus communis] >gi|223548953|gb|EEF50442.1| phospholipase d beta, putative [Ricinus communis]	XP_002511773	2.10975e-68	90	263.077	151	136	B2G	lily_SG|Contig_17391	lily_SG|Contig_17391	GO:0005886	C	phospholipase d
lily_SG|Contig_17391	phospholipase d	631	gi|255541418|ref|XP_002511773.1|phospholipase d beta, putative [Ricinus communis] >gi|223548953|gb|EEF50442.1| phospholipase d beta, putative [Ricinus communis]	XP_002511773	2.10975e-68	90	263.077	151	136	B2G	lily_SG|Contig_17391	lily_SG|Contig_17391	GO:0009793	P	phospholipase d
lily_SG|Contig_17391	phospholipase d	631	gi|255541418|ref|XP_002511773.1|phospholipase d beta, putative [Ricinus communis] >gi|223548953|gb|EEF50442.1| phospholipase d beta, putative [Ricinus communis]	XP_002511773	2.10975e-68	90	263.077	151	136	B2G	lily_SG|Contig_17391	lily_SG|Contig_17391	GO:0009395	P	phospholipase d
lily_SG|Contig_17402	achain crystal structure of casein kinase-1 like protein in plant	1131	gi|125527438|gb|EAY75552.1|hypothetical protein OsI_03457 [Oryza sativa Indica Group]	EAY75552	1.08427e-64	70	166.777	128	90	B2G	lily_SG|Contig_17402	lily_SG|Contig_17402	GO:0044464	C	achain crystal structure of casein kinase-1 like protein in plant
lily_SG|Contig_17402	achain crystal structure of casein kinase-1 like protein in plant	1131	gi|125527438|gb|EAY75552.1|hypothetical protein OsI_03457 [Oryza sativa Indica Group]	EAY75552	1.08427e-64	70	166.777	128	90	B2G	lily_SG|Contig_17402	lily_SG|Contig_17402	GO:0016772	F	achain crystal structure of casein kinase-1 like protein in plant
lily_SG|Contig_17410	nucleosome assembly protein 1-like 1	584	gi|18423918|ref|NP_568844.1|nucleosome assembly protein 1-like 1 [Arabidopsis thaliana] >gi|13877573|gb|AAK43864.1|AF370487_1 nucleosome assembly protein [Arabidopsis thaliana] >gi|17978721|gb|AAL47354.1| nucleosome assembly protein [Arabidopsis thaliana] >gi|332009443|gb|AED96826.1| nucleosome assembly protein 1-like 1 [Arabidopsis thaliana]	NP_568844	4.43639e-48	72	195.282	154	112	B2G	lily_SG|Contig_17410	lily_SG|Contig_17410	GO:0009294	P	nucleosome assembly protein 1-like 1
lily_SG|Contig_17410	nucleosome assembly protein 1-like 1	584	gi|18423918|ref|NP_568844.1|nucleosome assembly protein 1-like 1 [Arabidopsis thaliana] >gi|13877573|gb|AAK43864.1|AF370487_1 nucleosome assembly protein [Arabidopsis thaliana] >gi|17978721|gb|AAL47354.1| nucleosome assembly protein [Arabidopsis thaliana] >gi|332009443|gb|AED96826.1| nucleosome assembly protein 1-like 1 [Arabidopsis thaliana]	NP_568844	4.43639e-48	72	195.282	154	112	B2G	lily_SG|Contig_17410	lily_SG|Contig_17410	GO:0003677	F	nucleosome assembly protein 1-like 1
lily_SG|Contig_17410	nucleosome assembly protein 1-like 1	584	gi|18423918|ref|NP_568844.1|nucleosome assembly protein 1-like 1 [Arabidopsis thaliana] >gi|13877573|gb|AAK43864.1|AF370487_1 nucleosome assembly protein [Arabidopsis thaliana] >gi|17978721|gb|AAL47354.1| nucleosome assembly protein [Arabidopsis thaliana] >gi|332009443|gb|AED96826.1| nucleosome assembly protein 1-like 1 [Arabidopsis thaliana]	NP_568844	4.43639e-48	72	195.282	154	112	B2G	lily_SG|Contig_17410	lily_SG|Contig_17410	GO:0006334	P	nucleosome assembly protein 1-like 1
lily_SG|Contig_17410	nucleosome assembly protein 1-like 1	584	gi|18423918|ref|NP_568844.1|nucleosome assembly protein 1-like 1 [Arabidopsis thaliana] >gi|13877573|gb|AAK43864.1|AF370487_1 nucleosome assembly protein [Arabidopsis thaliana] >gi|17978721|gb|AAL47354.1| nucleosome assembly protein [Arabidopsis thaliana] >gi|332009443|gb|AED96826.1| nucleosome assembly protein 1-like 1 [Arabidopsis thaliana]	NP_568844	4.43639e-48	72	195.282	154	112	B2G	lily_SG|Contig_17410	lily_SG|Contig_17410	GO:0005634	C	nucleosome assembly protein 1-like 1
lily_SG|Contig_17410	nucleosome assembly protein 1-like 1	584	gi|18423918|ref|NP_568844.1|nucleosome assembly protein 1-like 1 [Arabidopsis thaliana] >gi|13877573|gb|AAK43864.1|AF370487_1 nucleosome assembly protein [Arabidopsis thaliana] >gi|17978721|gb|AAL47354.1| nucleosome assembly protein [Arabidopsis thaliana] >gi|332009443|gb|AED96826.1| nucleosome assembly protein 1-like 1 [Arabidopsis thaliana]	NP_568844	4.43639e-48	72	195.282	154	112	B2G	lily_SG|Contig_17410	lily_SG|Contig_17410	GO:0005829	C	nucleosome assembly protein 1-like 1
lily_SG|Contig_17410	nucleosome assembly protein 1-like 1	584	gi|18423918|ref|NP_568844.1|nucleosome assembly protein 1-like 1 [Arabidopsis thaliana] >gi|13877573|gb|AAK43864.1|AF370487_1 nucleosome assembly protein [Arabidopsis thaliana] >gi|17978721|gb|AAL47354.1| nucleosome assembly protein [Arabidopsis thaliana] >gi|332009443|gb|AED96826.1| nucleosome assembly protein 1-like 1 [Arabidopsis thaliana]	NP_568844	4.43639e-48	72	195.282	154	112	B2G	lily_SG|Contig_17410	lily_SG|Contig_17410	GO:0006281	P	nucleosome assembly protein 1-like 1
lily_SG|Contig_17412	auxin-induced-related indole-3-acetic acid induced-related-like	927	gi|222619192|gb|EEE55324.1|hypothetical protein OsJ_03324 [Oryza sativa Japonica Group]	EEE55324	2.01452e-47	79	194.512	151	120	B2G	lily_SG|Contig_17412	lily_SG|Contig_17412	GO:0005739	C	auxin-induced-related indole-3-acetic acid induced-related-like
lily_SG|Contig_17415	vacuolar protein sorting 55 containing protein	728	gi|194698234|gb|ACF83201.1|unknown [Zea mays]	ACF83201	5.00122e-60	95	235.728	126	120	B2G	lily_SG|Contig_17415	lily_SG|Contig_17415	GO:0016020	C	vacuolar protein sorting 55 containing protein
lily_SG|Contig_17415	vacuolar protein sorting 55 containing protein	728	gi|194698234|gb|ACF83201.1|unknown [Zea mays]	ACF83201	5.00122e-60	95	235.728	126	120	B2G	lily_SG|Contig_17415	lily_SG|Contig_17415	GO:0016023	C	vacuolar protein sorting 55 containing protein
lily_SG|Contig_17415	vacuolar protein sorting 55 containing protein	728	gi|194698234|gb|ACF83201.1|unknown [Zea mays]	ACF83201	5.00122e-60	95	235.728	126	120	B2G	lily_SG|Contig_17415	lily_SG|Contig_17415	GO:0005773	C	vacuolar protein sorting 55 containing protein
lily_SG|Contig_17418	af210816_1 phragmoplast-associated kinesin-related protein 1	1037	gi|218194641|gb|EEC77068.1|hypothetical protein OsI_15463 [Oryza sativa Indica Group]	EEC77068	1.36216e-64	70	150.984	141	100	B2G	lily_SG|Contig_17418	lily_SG|Contig_17418	GO:0005875	C	af210816_1 phragmoplast-associated kinesin-related protein 1
lily_SG|Contig_17418	af210816_1 phragmoplast-associated kinesin-related protein 1	1037	gi|218194641|gb|EEC77068.1|hypothetical protein OsI_15463 [Oryza sativa Indica Group]	EEC77068	1.36216e-64	70	150.984	141	100	B2G	lily_SG|Contig_17418	lily_SG|Contig_17418	GO:0005524	F	af210816_1 phragmoplast-associated kinesin-related protein 1
lily_SG|Contig_17419	vacuolar amino acid transporter 1-like	552	gi|356537361|ref|XP_003537196.1|PREDICTED: vacuolar amino acid transporter 1-like [Glycine max]	XP_003537196	3.62116e-38	86	90.8929	58	50	B2G	lily_SG|Contig_17419	lily_SG|Contig_17419	GO:0015171	F	vacuolar amino acid transporter 1-like
lily_SG|Contig_17419	vacuolar amino acid transporter 1-like	552	gi|356537361|ref|XP_003537196.1|PREDICTED: vacuolar amino acid transporter 1-like [Glycine max]	XP_003537196	3.62116e-38	86	90.8929	58	50	B2G	lily_SG|Contig_17419	lily_SG|Contig_17419	GO:0005774	C	vacuolar amino acid transporter 1-like
lily_SG|Contig_17419	vacuolar amino acid transporter 1-like	552	gi|356537361|ref|XP_003537196.1|PREDICTED: vacuolar amino acid transporter 1-like [Glycine max]	XP_003537196	3.62116e-38	86	90.8929	58	50	B2G	lily_SG|Contig_17419	lily_SG|Contig_17419	GO:0006865	P	vacuolar amino acid transporter 1-like
lily_SG|Contig_17424	af480497_23 map3k epsilon protein kinase	1146	gi|222629708|gb|EEE61840.1|hypothetical protein OsJ_16493 [Oryza sativa Japonica Group]	EEE61840	3.52285e-78	65	241.891	282	185	B2G	lily_SG|Contig_17424	lily_SG|Contig_17424	GO:0004713	F	af480497_23 map3k epsilon protein kinase
lily_SG|Contig_17424	af480497_23 map3k epsilon protein kinase	1146	gi|222629708|gb|EEE61840.1|hypothetical protein OsJ_16493 [Oryza sativa Japonica Group]	EEE61840	3.52285e-78	65	241.891	282	185	B2G	lily_SG|Contig_17424	lily_SG|Contig_17424	GO:0006468	P	af480497_23 map3k epsilon protein kinase
lily_SG|Contig_17424	af480497_23 map3k epsilon protein kinase	1146	gi|222629708|gb|EEE61840.1|hypothetical protein OsJ_16493 [Oryza sativa Japonica Group]	EEE61840	3.52285e-78	65	241.891	282	185	B2G	lily_SG|Contig_17424	lily_SG|Contig_17424	GO:0005524	F	af480497_23 map3k epsilon protein kinase
lily_SG|Contig_17424	af480497_23 map3k epsilon protein kinase	1146	gi|222629708|gb|EEE61840.1|hypothetical protein OsJ_16493 [Oryza sativa Japonica Group]	EEE61840	3.52285e-78	65	241.891	282	185	B2G	lily_SG|Contig_17424	lily_SG|Contig_17424	GO:0004674	F	af480497_23 map3k epsilon protein kinase
lily_SG|Contig_17424	af480497_23 map3k epsilon protein kinase	1146	gi|222629708|gb|EEE61840.1|hypothetical protein OsJ_16493 [Oryza sativa Japonica Group]	EEE61840	3.52285e-78	65	241.891	282	185	B2G	lily_SG|Contig_17424	lily_SG|Contig_17424	GO:0009069	P	af480497_23 map3k epsilon protein kinase
lily_SG|Contig_17428	60s ribosomal protein l35-like	557	gi|296086941|emb|CBI33174.3|unnamed protein product [Vitis vinifera]	CBI33174	6.63496e-49	94	195.282	112	106	B2G	lily_SG|Contig_17428	lily_SG|Contig_17428	GO:0003735	F	60s ribosomal protein l35-like
lily_SG|Contig_17428	60s ribosomal protein l35-like	557	gi|296086941|emb|CBI33174.3|unnamed protein product [Vitis vinifera]	CBI33174	6.63496e-49	94	195.282	112	106	B2G	lily_SG|Contig_17428	lily_SG|Contig_17428	GO:0022625	C	60s ribosomal protein l35-like
lily_SG|Contig_17428	60s ribosomal protein l35-like	557	gi|296086941|emb|CBI33174.3|unnamed protein product [Vitis vinifera]	CBI33174	6.63496e-49	94	195.282	112	106	B2G	lily_SG|Contig_17428	lily_SG|Contig_17428	GO:0006412	P	60s ribosomal protein l35-like
lily_SG|Contig_17428	60s ribosomal protein l35-like	557	gi|296086941|emb|CBI33174.3|unnamed protein product [Vitis vinifera]	CBI33174	6.63496e-49	94	195.282	112	106	B2G	lily_SG|Contig_17428	lily_SG|Contig_17428	GO:0042254	P	60s ribosomal protein l35-like
lily_SG|Contig_17452	sucrose synthase	768	gi|3915051|sp|Q41607|SUS2_TULGERecName: Full=Sucrose synthase 2; AltName: Full=Sucrose-UDP glucosyltransferase 2 >gi|1255980|emb|CAA65640.1| sucrose-synthase 21 [Tulipa gesneriana]	Q41607	6.15463e-106	89	246.514	138	124	B2G	lily_SG|Contig_17452	lily_SG|Contig_17452	GO:0016157	F	sucrose synthase
lily_SG|Contig_17452	sucrose synthase	768	gi|3915051|sp|Q41607|SUS2_TULGERecName: Full=Sucrose synthase 2; AltName: Full=Sucrose-UDP glucosyltransferase 2 >gi|1255980|emb|CAA65640.1| sucrose-synthase 21 [Tulipa gesneriana]	Q41607	6.15463e-106	89	246.514	138	124	B2G	lily_SG|Contig_17452	lily_SG|Contig_17452	GO:0009058	P	sucrose synthase
lily_SG|Contig_17452	sucrose synthase	768	gi|3915051|sp|Q41607|SUS2_TULGERecName: Full=Sucrose synthase 2; AltName: Full=Sucrose-UDP glucosyltransferase 2 >gi|1255980|emb|CAA65640.1| sucrose-synthase 21 [Tulipa gesneriana]	Q41607	6.15463e-106	89	246.514	138	124	B2G	lily_SG|Contig_17452	lily_SG|Contig_17452	GO:0005985	P	sucrose synthase
lily_SG|Contig_17452	sucrose synthase	768	gi|3915051|sp|Q41607|SUS2_TULGERecName: Full=Sucrose synthase 2; AltName: Full=Sucrose-UDP glucosyltransferase 2 >gi|1255980|emb|CAA65640.1| sucrose-synthase 21 [Tulipa gesneriana]	Q41607	6.15463e-106	89	246.514	138	124	B2G	lily_SG|Contig_17452	lily_SG|Contig_17452	GO:0005982	P	sucrose synthase
lily_SG|Contig_17464	ubiquitin-protein ufd2	891	gi|302761388|ref|XP_002964116.1|ubiquitin-protein ligase, UFD2 [Selaginella moellendorffii] >gi|300167845|gb|EFJ34449.1| ubiquitin-protein ligase, UFD2 [Selaginella moellendorffii]	XP_002964116	2.45212e-58	83	149.058	101	84	B2G	lily_SG|Contig_17464	lily_SG|Contig_17464	GO:0016567	P	ubiquitin-protein ufd2
lily_SG|Contig_17464	ubiquitin-protein ufd2	891	gi|302761388|ref|XP_002964116.1|ubiquitin-protein ligase, UFD2 [Selaginella moellendorffii] >gi|300167845|gb|EFJ34449.1| ubiquitin-protein ligase, UFD2 [Selaginella moellendorffii]	XP_002964116	2.45212e-58	83	149.058	101	84	B2G	lily_SG|Contig_17464	lily_SG|Contig_17464	GO:0006511	P	ubiquitin-protein ufd2
lily_SG|Contig_17464	ubiquitin-protein ufd2	891	gi|302761388|ref|XP_002964116.1|ubiquitin-protein ligase, UFD2 [Selaginella moellendorffii] >gi|300167845|gb|EFJ34449.1| ubiquitin-protein ligase, UFD2 [Selaginella moellendorffii]	XP_002964116	2.45212e-58	83	149.058	101	84	B2G	lily_SG|Contig_17464	lily_SG|Contig_17464	GO:0034450	F	ubiquitin-protein ufd2
lily_SG|Contig_17464	ubiquitin-protein ufd2	891	gi|302761388|ref|XP_002964116.1|ubiquitin-protein ligase, UFD2 [Selaginella moellendorffii] >gi|300167845|gb|EFJ34449.1| ubiquitin-protein ligase, UFD2 [Selaginella moellendorffii]	XP_002964116	2.45212e-58	83	149.058	101	84	B2G	lily_SG|Contig_17464	lily_SG|Contig_17464	GO:0000151	C	ubiquitin-protein ufd2
lily_SG|Contig_17473	vesicle-associated membrane	827	gi|255554170|ref|XP_002518125.1|Vesicle-associated membrane protein, putative [Ricinus communis] >gi|223542721|gb|EEF44258.1| Vesicle-associated membrane protein, putative [Ricinus communis]	XP_002518125	6.47059e-96	85	301.597	180	154	B2G	lily_SG|Contig_17473	lily_SG|Contig_17473	GO:0016021	C	vesicle-associated membrane
lily_SG|Contig_17473	vesicle-associated membrane	827	gi|255554170|ref|XP_002518125.1|Vesicle-associated membrane protein, putative [Ricinus communis] >gi|223542721|gb|EEF44258.1| Vesicle-associated membrane protein, putative [Ricinus communis]	XP_002518125	6.47059e-96	85	301.597	180	154	B2G	lily_SG|Contig_17473	lily_SG|Contig_17473	GO:0016192	P	vesicle-associated membrane
lily_SG|Contig_17473	vesicle-associated membrane	827	gi|255554170|ref|XP_002518125.1|Vesicle-associated membrane protein, putative [Ricinus communis] >gi|223542721|gb|EEF44258.1| Vesicle-associated membrane protein, putative [Ricinus communis]	XP_002518125	6.47059e-96	85	301.597	180	154	B2G	lily_SG|Contig_17473	lily_SG|Contig_17473	GO:0009507	C	vesicle-associated membrane
lily_SG|Contig_17473	vesicle-associated membrane	827	gi|255554170|ref|XP_002518125.1|Vesicle-associated membrane protein, putative [Ricinus communis] >gi|223542721|gb|EEF44258.1| Vesicle-associated membrane protein, putative [Ricinus communis]	XP_002518125	6.47059e-96	85	301.597	180	154	B2G	lily_SG|Contig_17473	lily_SG|Contig_17473	GO:0005886	C	vesicle-associated membrane
lily_SG|Contig_17508	transcription factor gte8-like	750	gi|255536997|ref|XP_002509565.1|bromodomain-containing protein, putative [Ricinus communis] >gi|223549464|gb|EEF50952.1| bromodomain-containing protein, putative [Ricinus communis]	XP_002509565	1.41005e-28	81	131.339	103	84	B2G	lily_SG|Contig_17508	lily_SG|Contig_17508	GO:0004402	F	transcription factor gte8-like
lily_SG|Contig_17508	transcription factor gte8-like	750	gi|255536997|ref|XP_002509565.1|bromodomain-containing protein, putative [Ricinus communis] >gi|223549464|gb|EEF50952.1| bromodomain-containing protein, putative [Ricinus communis]	XP_002509565	1.41005e-28	81	131.339	103	84	B2G	lily_SG|Contig_17508	lily_SG|Contig_17508	GO:0009507	C	transcription factor gte8-like
lily_SG|Contig_17508	transcription factor gte8-like	750	gi|255536997|ref|XP_002509565.1|bromodomain-containing protein, putative [Ricinus communis] >gi|223549464|gb|EEF50952.1| bromodomain-containing protein, putative [Ricinus communis]	XP_002509565	1.41005e-28	81	131.339	103	84	B2G	lily_SG|Contig_17508	lily_SG|Contig_17508	GO:0016573	P	transcription factor gte8-like
lily_SG|Contig_17508	transcription factor gte8-like	750	gi|255536997|ref|XP_002509565.1|bromodomain-containing protein, putative [Ricinus communis] >gi|223549464|gb|EEF50952.1| bromodomain-containing protein, putative [Ricinus communis]	XP_002509565	1.41005e-28	81	131.339	103	84	B2G	lily_SG|Contig_17508	lily_SG|Contig_17508	GO:0000123	C	transcription factor gte8-like
lily_SG|Contig_17508	transcription factor gte8-like	750	gi|255536997|ref|XP_002509565.1|bromodomain-containing protein, putative [Ricinus communis] >gi|223549464|gb|EEF50952.1| bromodomain-containing protein, putative [Ricinus communis]	XP_002509565	1.41005e-28	81	131.339	103	84	B2G	lily_SG|Contig_17508	lily_SG|Contig_17508	GO:0042967	P	transcription factor gte8-like
lily_SG|Contig_17511	malignant t cell-amplified sequence 1-like	629	gi|226528148|ref|NP_001147741.1|ligatin [Zea mays] >gi|195613408|gb|ACG28534.1| ligatin [Zea mays] >gi|223945305|gb|ACN26736.1| unknown [Zea mays]	NP_001147741	2.04919e-79	97	196.438	101	98	B2G	lily_SG|Contig_17511	lily_SG|Contig_17511	GO:0003723	F	malignant t cell-amplified sequence 1-like
lily_SG|Contig_17512	predicted protein [Populus trichocarpa]	667	gi|224053605|ref|XP_002297894.1|predicted protein [Populus trichocarpa] >gi|222845152|gb|EEE82699.1| predicted protein [Populus trichocarpa]	XP_002297894	1.68672e-29	93	134.035	81	76	B2G	lily_SG|Contig_17512	lily_SG|Contig_17512	GO:0005739	C	predicted protein [Populus trichocarpa]
lily_SG|Contig_17512	predicted protein [Populus trichocarpa]	667	gi|224053605|ref|XP_002297894.1|predicted protein [Populus trichocarpa] >gi|222845152|gb|EEE82699.1| predicted protein [Populus trichocarpa]	XP_002297894	1.68672e-29	93	134.035	81	76	B2G	lily_SG|Contig_17512	lily_SG|Contig_17512	GO:0016020	C	predicted protein [Populus trichocarpa]
lily_SG|Contig_17516	uncharacterized protein loc100253711	940	gi|297739742|emb|CBI29924.3|unnamed protein product [Vitis vinifera]	CBI29924	1.55978e-85	95	184.882	100	95	B2G	lily_SG|Contig_17516	lily_SG|Contig_17516	GO:0005634	C	uncharacterized protein loc100253711
lily_SG|Contig_17516	uncharacterized protein loc100253711	940	gi|297739742|emb|CBI29924.3|unnamed protein product [Vitis vinifera]	CBI29924	1.55978e-85	95	184.882	100	95	B2G	lily_SG|Contig_17516	lily_SG|Contig_17516	GO:0006355	P	uncharacterized protein loc100253711
lily_SG|Contig_17534	af184886_1lim domain protein wlim2	461	gi|5932420|gb|AAD56951.1|AF184886_1LIM domain protein WLIM2 [Nicotiana tabacum] >gi|1841464|emb|CAA71891.1| LIM-domain SF3 protein [Nicotiana tabacum]	AAD56951	4.80635e-43	93	177.948	92	86	B2G	lily_SG|Contig_17534	lily_SG|Contig_17534	GO:0051015	F	af184886_1lim domain protein wlim2
lily_SG|Contig_17534	af184886_1lim domain protein wlim2	461	gi|5932420|gb|AAD56951.1|AF184886_1LIM domain protein WLIM2 [Nicotiana tabacum] >gi|1841464|emb|CAA71891.1| LIM-domain SF3 protein [Nicotiana tabacum]	AAD56951	4.80635e-43	93	177.948	92	86	B2G	lily_SG|Contig_17534	lily_SG|Contig_17534	GO:0051017	P	af184886_1lim domain protein wlim2
lily_SG|Contig_17534	af184886_1lim domain protein wlim2	461	gi|5932420|gb|AAD56951.1|AF184886_1LIM domain protein WLIM2 [Nicotiana tabacum] >gi|1841464|emb|CAA71891.1| LIM-domain SF3 protein [Nicotiana tabacum]	AAD56951	4.80635e-43	93	177.948	92	86	B2G	lily_SG|Contig_17534	lily_SG|Contig_17534	GO:0008270	F	af184886_1lim domain protein wlim2
lily_SG|Contig_17538	mannosyl-oligosaccharide glucosidase	420	gi|255547752|ref|XP_002514933.1|mannosyl-oligosaccharide glucosidase, putative [Ricinus communis] >gi|223545984|gb|EEF47487.1| mannosyl-oligosaccharide glucosidase, putative [Ricinus communis]	XP_002514933	9.35779e-26	84	81.2629	63	53	B2G	lily_SG|Contig_17538	lily_SG|Contig_17538	GO:0009311	P	mannosyl-oligosaccharide glucosidase
lily_SG|Contig_17538	mannosyl-oligosaccharide glucosidase	420	gi|255547752|ref|XP_002514933.1|mannosyl-oligosaccharide glucosidase, putative [Ricinus communis] >gi|223545984|gb|EEF47487.1| mannosyl-oligosaccharide glucosidase, putative [Ricinus communis]	XP_002514933	9.35779e-26	84	81.2629	63	53	B2G	lily_SG|Contig_17538	lily_SG|Contig_17538	GO:0004573	F	mannosyl-oligosaccharide glucosidase
lily_SG|Contig_17544	multidrug pheromone mdr abc transporter family	638	gi|224074303|ref|XP_002304346.1|multidrug/pheromone exporter, MDR family, ABC transporter family [Populus trichocarpa] >gi|222841778|gb|EEE79325.1| multidrug/pheromone exporter, MDR family, ABC transporter family [Populus trichocarpa]	XP_002304346	3.14955e-43	82	179.489	125	103	B2G	lily_SG|Contig_17544	lily_SG|Contig_17544	GO:0055085	P	multidrug pheromone mdr abc transporter family
lily_SG|Contig_17544	multidrug pheromone mdr abc transporter family	638	gi|224074303|ref|XP_002304346.1|multidrug/pheromone exporter, MDR family, ABC transporter family [Populus trichocarpa] >gi|222841778|gb|EEE79325.1| multidrug/pheromone exporter, MDR family, ABC transporter family [Populus trichocarpa]	XP_002304346	3.14955e-43	82	179.489	125	103	B2G	lily_SG|Contig_17544	lily_SG|Contig_17544	GO:0005739	C	multidrug pheromone mdr abc transporter family
lily_SG|Contig_17544	multidrug pheromone mdr abc transporter family	638	gi|224074303|ref|XP_002304346.1|multidrug/pheromone exporter, MDR family, ABC transporter family [Populus trichocarpa] >gi|222841778|gb|EEE79325.1| multidrug/pheromone exporter, MDR family, ABC transporter family [Populus trichocarpa]	XP_002304346	3.14955e-43	82	179.489	125	103	B2G	lily_SG|Contig_17544	lily_SG|Contig_17544	GO:0016021	C	multidrug pheromone mdr abc transporter family
lily_SG|Contig_17544	multidrug pheromone mdr abc transporter family	638	gi|224074303|ref|XP_002304346.1|multidrug/pheromone exporter, MDR family, ABC transporter family [Populus trichocarpa] >gi|222841778|gb|EEE79325.1| multidrug/pheromone exporter, MDR family, ABC transporter family [Populus trichocarpa]	XP_002304346	3.14955e-43	82	179.489	125	103	B2G	lily_SG|Contig_17544	lily_SG|Contig_17544	GO:0042626	F	multidrug pheromone mdr abc transporter family
lily_SG|Contig_17544	multidrug pheromone mdr abc transporter family	638	gi|224074303|ref|XP_002304346.1|multidrug/pheromone exporter, MDR family, ABC transporter family [Populus trichocarpa] >gi|222841778|gb|EEE79325.1| multidrug/pheromone exporter, MDR family, ABC transporter family [Populus trichocarpa]	XP_002304346	3.14955e-43	82	179.489	125	103	B2G	lily_SG|Contig_17544	lily_SG|Contig_17544	GO:0006200	P	multidrug pheromone mdr abc transporter family
lily_SG|Contig_17544	multidrug pheromone mdr abc transporter family	638	gi|224074303|ref|XP_002304346.1|multidrug/pheromone exporter, MDR family, ABC transporter family [Populus trichocarpa] >gi|222841778|gb|EEE79325.1| multidrug/pheromone exporter, MDR family, ABC transporter family [Populus trichocarpa]	XP_002304346	3.14955e-43	82	179.489	125	103	B2G	lily_SG|Contig_17544	lily_SG|Contig_17544	GO:0005524	F	multidrug pheromone mdr abc transporter family
lily_SG|Contig_17565	aaa-type atpase-like	656	gi|242066258|ref|XP_002454418.1|hypothetical protein SORBIDRAFT_04g030490 [Sorghum bicolor] >gi|241934249|gb|EES07394.1| hypothetical protein SORBIDRAFT_04g030490 [Sorghum bicolor]	XP_002454418	1.83719e-75	85	285.419	192	165	B2G	lily_SG|Contig_17565	lily_SG|Contig_17565	GO:0017111	F	aaa-type atpase-like
lily_SG|Contig_17565	aaa-type atpase-like	656	gi|242066258|ref|XP_002454418.1|hypothetical protein SORBIDRAFT_04g030490 [Sorghum bicolor] >gi|241934249|gb|EES07394.1| hypothetical protein SORBIDRAFT_04g030490 [Sorghum bicolor]	XP_002454418	1.83719e-75	85	285.419	192	165	B2G	lily_SG|Contig_17565	lily_SG|Contig_17565	GO:0005524	F	aaa-type atpase-like
lily_SG|Contig_17565	aaa-type atpase-like	656	gi|242066258|ref|XP_002454418.1|hypothetical protein SORBIDRAFT_04g030490 [Sorghum bicolor] >gi|241934249|gb|EES07394.1| hypothetical protein SORBIDRAFT_04g030490 [Sorghum bicolor]	XP_002454418	1.83719e-75	85	285.419	192	165	B2G	lily_SG|Contig_17565	lily_SG|Contig_17565	GO:0005739	C	aaa-type atpase-like
lily_SG|Contig_17565	aaa-type atpase-like	656	gi|242066258|ref|XP_002454418.1|hypothetical protein SORBIDRAFT_04g030490 [Sorghum bicolor] >gi|241934249|gb|EES07394.1| hypothetical protein SORBIDRAFT_04g030490 [Sorghum bicolor]	XP_002454418	1.83719e-75	85	285.419	192	165	B2G	lily_SG|Contig_17565	lily_SG|Contig_17565	GO:0008270	F	aaa-type atpase-like
lily_SG|Contig_17574	protein binding protein	803	gi|226529692|ref|NP_001147449.1|protein binding protein [Zea mays] >gi|195611486|gb|ACG27573.1| protein binding protein [Zea mays]	NP_001147449	3.60967e-36	72	156.762	127	92	B2G	lily_SG|Contig_17574	lily_SG|Contig_17574	GO:0016020	C	protein binding protein
lily_SG|Contig_17574	protein binding protein	803	gi|226529692|ref|NP_001147449.1|protein binding protein [Zea mays] >gi|195611486|gb|ACG27573.1| protein binding protein [Zea mays]	NP_001147449	3.60967e-36	72	156.762	127	92	B2G	lily_SG|Contig_17574	lily_SG|Contig_17574	GO:0009536	C	protein binding protein
lily_CK|Contig_3185	dna gyrase subunit a family protein	403	gi|242032529|ref|XP_002463659.1|hypothetical protein SORBIDRAFT_01g003760 [Sorghum bicolor] >gi|241917513|gb|EER90657.1| hypothetical protein SORBIDRAFT_01g003760 [Sorghum bicolor]	XP_002463659	2.2797e-40	86	169.088	108	93	B2G	lily_CK|Contig_3185	lily_CK|Contig_3185	GO:0009295	C	dna gyrase subunit a family protein
lily_CK|Contig_3185	dna gyrase subunit a family protein	403	gi|242032529|ref|XP_002463659.1|hypothetical protein SORBIDRAFT_01g003760 [Sorghum bicolor] >gi|241917513|gb|EER90657.1| hypothetical protein SORBIDRAFT_01g003760 [Sorghum bicolor]	XP_002463659	2.2797e-40	86	169.088	108	93	B2G	lily_CK|Contig_3185	lily_CK|Contig_3185	GO:0005739	C	dna gyrase subunit a family protein
lily_CK|Contig_3185	dna gyrase subunit a family protein	403	gi|242032529|ref|XP_002463659.1|hypothetical protein SORBIDRAFT_01g003760 [Sorghum bicolor] >gi|241917513|gb|EER90657.1| hypothetical protein SORBIDRAFT_01g003760 [Sorghum bicolor]	XP_002463659	2.2797e-40	86	169.088	108	93	B2G	lily_CK|Contig_3185	lily_CK|Contig_3185	GO:0009330	C	dna gyrase subunit a family protein
lily_CK|Contig_3185	dna gyrase subunit a family protein	403	gi|242032529|ref|XP_002463659.1|hypothetical protein SORBIDRAFT_01g003760 [Sorghum bicolor] >gi|241917513|gb|EER90657.1| hypothetical protein SORBIDRAFT_01g003760 [Sorghum bicolor]	XP_002463659	2.2797e-40	86	169.088	108	93	B2G	lily_CK|Contig_3185	lily_CK|Contig_3185	GO:0006200	P	dna gyrase subunit a family protein
lily_CK|Contig_3185	dna gyrase subunit a family protein	403	gi|242032529|ref|XP_002463659.1|hypothetical protein SORBIDRAFT_01g003760 [Sorghum bicolor] >gi|241917513|gb|EER90657.1| hypothetical protein SORBIDRAFT_01g003760 [Sorghum bicolor]	XP_002463659	2.2797e-40	86	169.088	108	93	B2G	lily_CK|Contig_3185	lily_CK|Contig_3185	GO:0006261	P	dna gyrase subunit a family protein
lily_CK|Contig_3185	dna gyrase subunit a family protein	403	gi|242032529|ref|XP_002463659.1|hypothetical protein SORBIDRAFT_01g003760 [Sorghum bicolor] >gi|241917513|gb|EER90657.1| hypothetical protein SORBIDRAFT_01g003760 [Sorghum bicolor]	XP_002463659	2.2797e-40	86	169.088	108	93	B2G	lily_CK|Contig_3185	lily_CK|Contig_3185	GO:0007059	P	dna gyrase subunit a family protein
lily_CK|Contig_3185	dna gyrase subunit a family protein	403	gi|242032529|ref|XP_002463659.1|hypothetical protein SORBIDRAFT_01g003760 [Sorghum bicolor] >gi|241917513|gb|EER90657.1| hypothetical protein SORBIDRAFT_01g003760 [Sorghum bicolor]	XP_002463659	2.2797e-40	86	169.088	108	93	B2G	lily_CK|Contig_3185	lily_CK|Contig_3185	GO:0005524	F	dna gyrase subunit a family protein
lily_CK|Contig_3185	dna gyrase subunit a family protein	403	gi|242032529|ref|XP_002463659.1|hypothetical protein SORBIDRAFT_01g003760 [Sorghum bicolor] >gi|241917513|gb|EER90657.1| hypothetical protein SORBIDRAFT_01g003760 [Sorghum bicolor]	XP_002463659	2.2797e-40	86	169.088	108	93	B2G	lily_CK|Contig_3185	lily_CK|Contig_3185	GO:0003918	F	dna gyrase subunit a family protein
lily_CK|Contig_3185	dna gyrase subunit a family protein	403	gi|242032529|ref|XP_002463659.1|hypothetical protein SORBIDRAFT_01g003760 [Sorghum bicolor] >gi|241917513|gb|EER90657.1| hypothetical protein SORBIDRAFT_01g003760 [Sorghum bicolor]	XP_002463659	2.2797e-40	86	169.088	108	93	B2G	lily_CK|Contig_3185	lily_CK|Contig_3185	GO:0005694	C	dna gyrase subunit a family protein
lily_CK|Contig_3185	dna gyrase subunit a family protein	403	gi|242032529|ref|XP_002463659.1|hypothetical protein SORBIDRAFT_01g003760 [Sorghum bicolor] >gi|241917513|gb|EER90657.1| hypothetical protein SORBIDRAFT_01g003760 [Sorghum bicolor]	XP_002463659	2.2797e-40	86	169.088	108	93	B2G	lily_CK|Contig_3185	lily_CK|Contig_3185	GO:0009507	C	dna gyrase subunit a family protein
lily_CK|Contig_3185	dna gyrase subunit a family protein	403	gi|242032529|ref|XP_002463659.1|hypothetical protein SORBIDRAFT_01g003760 [Sorghum bicolor] >gi|241917513|gb|EER90657.1| hypothetical protein SORBIDRAFT_01g003760 [Sorghum bicolor]	XP_002463659	2.2797e-40	86	169.088	108	93	B2G	lily_CK|Contig_3185	lily_CK|Contig_3185	GO:0006265	P	dna gyrase subunit a family protein
lily_CK|Contig_3186	dead-box atp-dependent rna helicase 56-like	913	gi|224092470|ref|XP_002309623.1|predicted protein [Populus trichocarpa] >gi|222855599|gb|EEE93146.1| predicted protein [Populus trichocarpa]	XP_002309623	1.10511e-129	98	235.728	121	119	B2G	lily_CK|Contig_3186	lily_CK|Contig_3186	GO:0005730	C	dead-box atp-dependent rna helicase 56-like
lily_CK|Contig_3186	dead-box atp-dependent rna helicase 56-like	913	gi|224092470|ref|XP_002309623.1|predicted protein [Populus trichocarpa] >gi|222855599|gb|EEE93146.1| predicted protein [Populus trichocarpa]	XP_002309623	1.10511e-129	98	235.728	121	119	B2G	lily_CK|Contig_3186	lily_CK|Contig_3186	GO:0008026	F	dead-box atp-dependent rna helicase 56-like
lily_CK|Contig_3186	dead-box atp-dependent rna helicase 56-like	913	gi|224092470|ref|XP_002309623.1|predicted protein [Populus trichocarpa] >gi|222855599|gb|EEE93146.1| predicted protein [Populus trichocarpa]	XP_002309623	1.10511e-129	98	235.728	121	119	B2G	lily_CK|Contig_3186	lily_CK|Contig_3186	GO:0003676	F	dead-box atp-dependent rna helicase 56-like
lily_CK|Contig_3186	dead-box atp-dependent rna helicase 56-like	913	gi|224092470|ref|XP_002309623.1|predicted protein [Populus trichocarpa] >gi|222855599|gb|EEE93146.1| predicted protein [Populus trichocarpa]	XP_002309623	1.10511e-129	98	235.728	121	119	B2G	lily_CK|Contig_3186	lily_CK|Contig_3186	GO:0046686	P	dead-box atp-dependent rna helicase 56-like
lily_CK|Contig_3186	dead-box atp-dependent rna helicase 56-like	913	gi|224092470|ref|XP_002309623.1|predicted protein [Populus trichocarpa] >gi|222855599|gb|EEE93146.1| predicted protein [Populus trichocarpa]	XP_002309623	1.10511e-129	98	235.728	121	119	B2G	lily_CK|Contig_3186	lily_CK|Contig_3186	GO:0005618	C	dead-box atp-dependent rna helicase 56-like
lily_CK|Contig_3186	dead-box atp-dependent rna helicase 56-like	913	gi|224092470|ref|XP_002309623.1|predicted protein [Populus trichocarpa] >gi|222855599|gb|EEE93146.1| predicted protein [Populus trichocarpa]	XP_002309623	1.10511e-129	98	235.728	121	119	B2G	lily_CK|Contig_3186	lily_CK|Contig_3186	GO:0005524	F	dead-box atp-dependent rna helicase 56-like
lily_SG|Contig_17594	sucrose synthase	948	gi|3915052|sp|Q41608|SUS1_TULGERecName: Full=Sucrose synthase 1; AltName: Full=Sucrose-UDP glucosyltransferase 1 >gi|1255982|emb|CAA65639.1| sucrose-synthase 1 [Tulipa gesneriana]	Q41608	2.17742e-113	86	413.69	257	223	B2G	lily_SG|Contig_17594	lily_SG|Contig_17594	GO:0016157	F	sucrose synthase
lily_SG|Contig_17594	sucrose synthase	948	gi|3915052|sp|Q41608|SUS1_TULGERecName: Full=Sucrose synthase 1; AltName: Full=Sucrose-UDP glucosyltransferase 1 >gi|1255982|emb|CAA65639.1| sucrose-synthase 1 [Tulipa gesneriana]	Q41608	2.17742e-113	86	413.69	257	223	B2G	lily_SG|Contig_17594	lily_SG|Contig_17594	GO:0009058	P	sucrose synthase
lily_SG|Contig_17594	sucrose synthase	948	gi|3915052|sp|Q41608|SUS1_TULGERecName: Full=Sucrose synthase 1; AltName: Full=Sucrose-UDP glucosyltransferase 1 >gi|1255982|emb|CAA65639.1| sucrose-synthase 1 [Tulipa gesneriana]	Q41608	2.17742e-113	86	413.69	257	223	B2G	lily_SG|Contig_17594	lily_SG|Contig_17594	GO:0005985	P	sucrose synthase
lily_SG|Contig_17594	sucrose synthase	948	gi|3915052|sp|Q41608|SUS1_TULGERecName: Full=Sucrose synthase 1; AltName: Full=Sucrose-UDP glucosyltransferase 1 >gi|1255982|emb|CAA65639.1| sucrose-synthase 1 [Tulipa gesneriana]	Q41608	2.17742e-113	86	413.69	257	223	B2G	lily_SG|Contig_17594	lily_SG|Contig_17594	GO:0005982	P	sucrose synthase
lily_SG|Contig_17610	chalcone synthase	581	gi|358680454|gb|AEU17693.1|chalcone synthase-like protein [Curcuma longa]	AEU17693	4.40699e-49	72	179.104	139	101	B2G	lily_SG|Contig_17610	lily_SG|Contig_17610	GO:0016747	F	chalcone synthase
lily_SG|Contig_17610	chalcone synthase	581	gi|358680454|gb|AEU17693.1|chalcone synthase-like protein [Curcuma longa]	AEU17693	4.40699e-49	72	179.104	139	101	B2G	lily_SG|Contig_17610	lily_SG|Contig_17610	GO:0009058	P	chalcone synthase
lily_SG|Contig_17614	60s ribosomal protein l5b	908	gi|224127226|ref|XP_002329431.1|predicted protein [Populus trichocarpa] >gi|118486443|gb|ABK95061.1| unknown [Populus trichocarpa] >gi|222870481|gb|EEF07612.1| predicted protein [Populus trichocarpa]	XP_002329431	5.98292e-81	79	305.834	217	172	B2G	lily_SG|Contig_17614	lily_SG|Contig_17614	GO:0006412	P	60s ribosomal protein l5b
lily_SG|Contig_17614	60s ribosomal protein l5b	908	gi|224127226|ref|XP_002329431.1|predicted protein [Populus trichocarpa] >gi|118486443|gb|ABK95061.1| unknown [Populus trichocarpa] >gi|222870481|gb|EEF07612.1| predicted protein [Populus trichocarpa]	XP_002329431	5.98292e-81	79	305.834	217	172	B2G	lily_SG|Contig_17614	lily_SG|Contig_17614	GO:0009955	P	60s ribosomal protein l5b
lily_SG|Contig_17614	60s ribosomal protein l5b	908	gi|224127226|ref|XP_002329431.1|predicted protein [Populus trichocarpa] >gi|118486443|gb|ABK95061.1| unknown [Populus trichocarpa] >gi|222870481|gb|EEF07612.1| predicted protein [Populus trichocarpa]	XP_002329431	5.98292e-81	79	305.834	217	172	B2G	lily_SG|Contig_17614	lily_SG|Contig_17614	GO:0005730	C	60s ribosomal protein l5b
lily_SG|Contig_17614	60s ribosomal protein l5b	908	gi|224127226|ref|XP_002329431.1|predicted protein [Populus trichocarpa] >gi|118486443|gb|ABK95061.1| unknown [Populus trichocarpa] >gi|222870481|gb|EEF07612.1| predicted protein [Populus trichocarpa]	XP_002329431	5.98292e-81	79	305.834	217	172	B2G	lily_SG|Contig_17614	lily_SG|Contig_17614	GO:0003735	F	60s ribosomal protein l5b
lily_SG|Contig_17614	60s ribosomal protein l5b	908	gi|224127226|ref|XP_002329431.1|predicted protein [Populus trichocarpa] >gi|118486443|gb|ABK95061.1| unknown [Populus trichocarpa] >gi|222870481|gb|EEF07612.1| predicted protein [Populus trichocarpa]	XP_002329431	5.98292e-81	79	305.834	217	172	B2G	lily_SG|Contig_17614	lily_SG|Contig_17614	GO:0009965	P	60s ribosomal protein l5b
lily_SG|Contig_17614	60s ribosomal protein l5b	908	gi|224127226|ref|XP_002329431.1|predicted protein [Populus trichocarpa] >gi|118486443|gb|ABK95061.1| unknown [Populus trichocarpa] >gi|222870481|gb|EEF07612.1| predicted protein [Populus trichocarpa]	XP_002329431	5.98292e-81	79	305.834	217	172	B2G	lily_SG|Contig_17614	lily_SG|Contig_17614	GO:0010015	P	60s ribosomal protein l5b
lily_SG|Contig_17614	60s ribosomal protein l5b	908	gi|224127226|ref|XP_002329431.1|predicted protein [Populus trichocarpa] >gi|118486443|gb|ABK95061.1| unknown [Populus trichocarpa] >gi|222870481|gb|EEF07612.1| predicted protein [Populus trichocarpa]	XP_002329431	5.98292e-81	79	305.834	217	172	B2G	lily_SG|Contig_17614	lily_SG|Contig_17614	GO:0009507	C	60s ribosomal protein l5b
lily_SG|Contig_17614	60s ribosomal protein l5b	908	gi|224127226|ref|XP_002329431.1|predicted protein [Populus trichocarpa] >gi|118486443|gb|ABK95061.1| unknown [Populus trichocarpa] >gi|222870481|gb|EEF07612.1| predicted protein [Populus trichocarpa]	XP_002329431	5.98292e-81	79	305.834	217	172	B2G	lily_SG|Contig_17614	lily_SG|Contig_17614	GO:0008283	P	60s ribosomal protein l5b
lily_SG|Contig_17614	60s ribosomal protein l5b	908	gi|224127226|ref|XP_002329431.1|predicted protein [Populus trichocarpa] >gi|118486443|gb|ABK95061.1| unknown [Populus trichocarpa] >gi|222870481|gb|EEF07612.1| predicted protein [Populus trichocarpa]	XP_002329431	5.98292e-81	79	305.834	217	172	B2G	lily_SG|Contig_17614	lily_SG|Contig_17614	GO:0005773	C	60s ribosomal protein l5b
lily_SG|Contig_17614	60s ribosomal protein l5b	908	gi|224127226|ref|XP_002329431.1|predicted protein [Populus trichocarpa] >gi|118486443|gb|ABK95061.1| unknown [Populus trichocarpa] >gi|222870481|gb|EEF07612.1| predicted protein [Populus trichocarpa]	XP_002329431	5.98292e-81	79	305.834	217	172	B2G	lily_SG|Contig_17614	lily_SG|Contig_17614	GO:0022625	C	60s ribosomal protein l5b
lily_SG|Contig_17614	60s ribosomal protein l5b	908	gi|224127226|ref|XP_002329431.1|predicted protein [Populus trichocarpa] >gi|118486443|gb|ABK95061.1| unknown [Populus trichocarpa] >gi|222870481|gb|EEF07612.1| predicted protein [Populus trichocarpa]	XP_002329431	5.98292e-81	79	305.834	217	172	B2G	lily_SG|Contig_17614	lily_SG|Contig_17614	GO:0005886	C	60s ribosomal protein l5b
lily_SG|Contig_17614	60s ribosomal protein l5b	908	gi|224127226|ref|XP_002329431.1|predicted protein [Populus trichocarpa] >gi|118486443|gb|ABK95061.1| unknown [Populus trichocarpa] >gi|222870481|gb|EEF07612.1| predicted protein [Populus trichocarpa]	XP_002329431	5.98292e-81	79	305.834	217	172	B2G	lily_SG|Contig_17614	lily_SG|Contig_17614	GO:0008097	F	60s ribosomal protein l5b
lily_SG|Contig_17614	60s ribosomal protein l5b	908	gi|224127226|ref|XP_002329431.1|predicted protein [Populus trichocarpa] >gi|118486443|gb|ABK95061.1| unknown [Populus trichocarpa] >gi|222870481|gb|EEF07612.1| predicted protein [Populus trichocarpa]	XP_002329431	5.98292e-81	79	305.834	217	172	B2G	lily_SG|Contig_17614	lily_SG|Contig_17614	GO:0042254	P	60s ribosomal protein l5b
lily_SG|Contig_17623	serine thronine protein	610	gi|255574169|ref|XP_002528000.1|serine/thronine protein kinase, putative [Ricinus communis] >gi|223532626|gb|EEF34412.1| serine/thronine protein kinase, putative [Ricinus communis]	XP_002528000	1.47537e-63	89	205.682	115	103	B2G	lily_SG|Contig_17623	lily_SG|Contig_17623	GO:0005524	F	serine thronine protein
lily_SG|Contig_17623	serine thronine protein	610	gi|255574169|ref|XP_002528000.1|serine/thronine protein kinase, putative [Ricinus communis] >gi|223532626|gb|EEF34412.1| serine/thronine protein kinase, putative [Ricinus communis]	XP_002528000	1.47537e-63	89	205.682	115	103	B2G	lily_SG|Contig_17623	lily_SG|Contig_17623	GO:0000186	P	serine thronine protein
lily_SG|Contig_17623	serine thronine protein	610	gi|255574169|ref|XP_002528000.1|serine/thronine protein kinase, putative [Ricinus communis] >gi|223532626|gb|EEF34412.1| serine/thronine protein kinase, putative [Ricinus communis]	XP_002528000	1.47537e-63	89	205.682	115	103	B2G	lily_SG|Contig_17623	lily_SG|Contig_17623	GO:0004709	F	serine thronine protein
lily_SG|Contig_17623	serine thronine protein	610	gi|255574169|ref|XP_002528000.1|serine/thronine protein kinase, putative [Ricinus communis] >gi|223532626|gb|EEF34412.1| serine/thronine protein kinase, putative [Ricinus communis]	XP_002528000	1.47537e-63	89	205.682	115	103	B2G	lily_SG|Contig_17623	lily_SG|Contig_17623	GO:0000165	P	serine thronine protein
lily_SG|Contig_17623	serine thronine protein	610	gi|255574169|ref|XP_002528000.1|serine/thronine protein kinase, putative [Ricinus communis] >gi|223532626|gb|EEF34412.1| serine/thronine protein kinase, putative [Ricinus communis]	XP_002528000	1.47537e-63	89	205.682	115	103	B2G	lily_SG|Contig_17623	lily_SG|Contig_17623	GO:0007178	P	serine thronine protein
lily_SG|Contig_17623	serine thronine protein	610	gi|255574169|ref|XP_002528000.1|serine/thronine protein kinase, putative [Ricinus communis] >gi|223532626|gb|EEF34412.1| serine/thronine protein kinase, putative [Ricinus communis]	XP_002528000	1.47537e-63	89	205.682	115	103	B2G	lily_SG|Contig_17623	lily_SG|Contig_17623	GO:0009069	P	serine thronine protein
lily_SG|Contig_17633	uncharacterized protein loc100844787	520	gi|357141315|ref|XP_003572180.1|PREDICTED: uncharacterized protein LOC100844787 [Brachypodium distachyon]	XP_003572180	7.15875e-21	66	104.375	99	66	B2G	lily_SG|Contig_17633	lily_SG|Contig_17633	GO:0005739	C	uncharacterized protein loc100844787
lily_SG|Contig_17638	40s ribosomal protein s19	445	gi|57164480|gb|AAW34240.1|putative ribosomal protein S19 [Oryza sativa Japonica Group]	AAW34240	8.26782e-29	91	84.3445	47	43	B2G	lily_SG|Contig_17638	lily_SG|Contig_17638	GO:0005840	C	40s ribosomal protein s19
lily_SG|Contig_17638	40s ribosomal protein s19	445	gi|57164480|gb|AAW34240.1|putative ribosomal protein S19 [Oryza sativa Japonica Group]	AAW34240	8.26782e-29	91	84.3445	47	43	B2G	lily_SG|Contig_17638	lily_SG|Contig_17638	GO:0003735	F	40s ribosomal protein s19
lily_SG|Contig_17638	40s ribosomal protein s19	445	gi|57164480|gb|AAW34240.1|putative ribosomal protein S19 [Oryza sativa Japonica Group]	AAW34240	8.26782e-29	91	84.3445	47	43	B2G	lily_SG|Contig_17638	lily_SG|Contig_17638	GO:0006412	P	40s ribosomal protein s19
lily_SG|Contig_17638	40s ribosomal protein s19	445	gi|57164480|gb|AAW34240.1|putative ribosomal protein S19 [Oryza sativa Japonica Group]	AAW34240	8.26782e-29	91	84.3445	47	43	B2G	lily_SG|Contig_17638	lily_SG|Contig_17638	GO:0005739	C	40s ribosomal protein s19
lily_SG|Contig_17638	40s ribosomal protein s19	445	gi|57164480|gb|AAW34240.1|putative ribosomal protein S19 [Oryza sativa Japonica Group]	AAW34240	8.26782e-29	91	84.3445	47	43	B2G	lily_SG|Contig_17638	lily_SG|Contig_17638	GO:0042254	P	40s ribosomal protein s19
lily_SG|Contig_17649	peptide transporter ptr2-b	560	gi|226533150|ref|NP_001147980.1|LOC100281589 [Zea mays] >gi|195614966|gb|ACG29313.1| peptide transporter PTR2-B [Zea mays]	NP_001147980	4.81252e-54	75	214.927	164	124	B2G	lily_SG|Contig_17649	lily_SG|Contig_17649	GO:0016020	C	peptide transporter ptr2-b
lily_SG|Contig_17649	peptide transporter ptr2-b	560	gi|226533150|ref|NP_001147980.1|LOC100281589 [Zea mays] >gi|195614966|gb|ACG29313.1| peptide transporter PTR2-B [Zea mays]	NP_001147980	4.81252e-54	75	214.927	164	124	B2G	lily_SG|Contig_17649	lily_SG|Contig_17649	GO:0006810	P	peptide transporter ptr2-b
lily_SG|Contig_17650	transducin wd-40 repeat-containing protein	986	gi|359487362|ref|XP_003633578.1|PREDICTED: uncharacterized protein LOC100852537 [Vitis vinifera]	XP_003633578	2.57977e-57	85	139.428	87	74	B2G	lily_SG|Contig_17650	lily_SG|Contig_17650	GO:0080008	C	transducin wd-40 repeat-containing protein
lily_SG|Contig_17650	transducin wd-40 repeat-containing protein	986	gi|359487362|ref|XP_003633578.1|PREDICTED: uncharacterized protein LOC100852537 [Vitis vinifera]	XP_003633578	2.57977e-57	85	139.428	87	74	B2G	lily_SG|Contig_17650	lily_SG|Contig_17650	GO:0006355	P	transducin wd-40 repeat-containing protein
lily_SG|Contig_17650	transducin wd-40 repeat-containing protein	986	gi|359487362|ref|XP_003633578.1|PREDICTED: uncharacterized protein LOC100852537 [Vitis vinifera]	XP_003633578	2.57977e-57	85	139.428	87	74	B2G	lily_SG|Contig_17650	lily_SG|Contig_17650	GO:0003677	F	transducin wd-40 repeat-containing protein
lily_SG|Contig_17653	brassinosteroid-responsive ring-h2	561	gi|125540686|gb|EAY87081.1|hypothetical protein OsI_08479 [Oryza sativa Indica Group]	EAY87081	4.11202e-21	58	105.531	112	65	B2G	lily_SG|Contig_17653	lily_SG|Contig_17653	GO:0010200	P	brassinosteroid-responsive ring-h2
lily_SG|Contig_17653	brassinosteroid-responsive ring-h2	561	gi|125540686|gb|EAY87081.1|hypothetical protein OsI_08479 [Oryza sativa Indica Group]	EAY87081	4.11202e-21	58	105.531	112	65	B2G	lily_SG|Contig_17653	lily_SG|Contig_17653	GO:0009741	P	brassinosteroid-responsive ring-h2
lily_SG|Contig_17653	brassinosteroid-responsive ring-h2	561	gi|125540686|gb|EAY87081.1|hypothetical protein OsI_08479 [Oryza sativa Indica Group]	EAY87081	4.11202e-21	58	105.531	112	65	B2G	lily_SG|Contig_17653	lily_SG|Contig_17653	GO:0008270	F	brassinosteroid-responsive ring-h2
lily_SG|Contig_17657	aspartyl-trna cytoplasmic-like	838	gi|357161053|ref|XP_003578963.1|PREDICTED: aspartyl-tRNA synthetase, cytoplasmic-like [Brachypodium distachyon]	XP_003578963	1.54609e-93	83	347.436	241	202	B2G	lily_SG|Contig_17657	lily_SG|Contig_17657	GO:0005737	C	aspartyl-trna cytoplasmic-like
lily_SG|Contig_17657	aspartyl-trna cytoplasmic-like	838	gi|357161053|ref|XP_003578963.1|PREDICTED: aspartyl-tRNA synthetase, cytoplasmic-like [Brachypodium distachyon]	XP_003578963	1.54609e-93	83	347.436	241	202	B2G	lily_SG|Contig_17657	lily_SG|Contig_17657	GO:0003676	F	aspartyl-trna cytoplasmic-like
lily_SG|Contig_17657	aspartyl-trna cytoplasmic-like	838	gi|357161053|ref|XP_003578963.1|PREDICTED: aspartyl-tRNA synthetase, cytoplasmic-like [Brachypodium distachyon]	XP_003578963	1.54609e-93	83	347.436	241	202	B2G	lily_SG|Contig_17657	lily_SG|Contig_17657	GO:0046686	P	aspartyl-trna cytoplasmic-like
lily_SG|Contig_17657	aspartyl-trna cytoplasmic-like	838	gi|357161053|ref|XP_003578963.1|PREDICTED: aspartyl-tRNA synthetase, cytoplasmic-like [Brachypodium distachyon]	XP_003578963	1.54609e-93	83	347.436	241	202	B2G	lily_SG|Contig_17657	lily_SG|Contig_17657	GO:0006422	P	aspartyl-trna cytoplasmic-like
lily_SG|Contig_17657	aspartyl-trna cytoplasmic-like	838	gi|357161053|ref|XP_003578963.1|PREDICTED: aspartyl-tRNA synthetase, cytoplasmic-like [Brachypodium distachyon]	XP_003578963	1.54609e-93	83	347.436	241	202	B2G	lily_SG|Contig_17657	lily_SG|Contig_17657	GO:0005524	F	aspartyl-trna cytoplasmic-like
lily_SG|Contig_17657	aspartyl-trna cytoplasmic-like	838	gi|357161053|ref|XP_003578963.1|PREDICTED: aspartyl-tRNA synthetase, cytoplasmic-like [Brachypodium distachyon]	XP_003578963	1.54609e-93	83	347.436	241	202	B2G	lily_SG|Contig_17657	lily_SG|Contig_17657	GO:0004815	F	aspartyl-trna cytoplasmic-like
lily_SG|Contig_17657	aspartyl-trna cytoplasmic-like	838	gi|357161053|ref|XP_003578963.1|PREDICTED: aspartyl-tRNA synthetase, cytoplasmic-like [Brachypodium distachyon]	XP_003578963	1.54609e-93	83	347.436	241	202	B2G	lily_SG|Contig_17657	lily_SG|Contig_17657	GO:0006522	P	aspartyl-trna cytoplasmic-like
lily_SG|Contig_17657	aspartyl-trna cytoplasmic-like	838	gi|357161053|ref|XP_003578963.1|PREDICTED: aspartyl-tRNA synthetase, cytoplasmic-like [Brachypodium distachyon]	XP_003578963	1.54609e-93	83	347.436	241	202	B2G	lily_SG|Contig_17657	lily_SG|Contig_17657	GO:0006531	P	aspartyl-trna cytoplasmic-like
lily_SG|Contig_17668	ketose-bisphosphate aldolase class-ii-like protein	801	gi|359491523|ref|XP_002278967.2|PREDICTED: uncharacterized protein LOC100262718 [Vitis vinifera]	XP_002278967	1.07396e-55	70	198.749	210	149	B2G	lily_SG|Contig_17668	lily_SG|Contig_17668	GO:0005488	F	ketose-bisphosphate aldolase class-ii-like protein
lily_SG|Contig_17668	ketose-bisphosphate aldolase class-ii-like protein	801	gi|359491523|ref|XP_002278967.2|PREDICTED: uncharacterized protein LOC100262718 [Vitis vinifera]	XP_002278967	1.07396e-55	70	198.749	210	149	B2G	lily_SG|Contig_17668	lily_SG|Contig_17668	GO:0016616	F	ketose-bisphosphate aldolase class-ii-like protein
lily_SG|Contig_17668	ketose-bisphosphate aldolase class-ii-like protein	801	gi|359491523|ref|XP_002278967.2|PREDICTED: uncharacterized protein LOC100262718 [Vitis vinifera]	XP_002278967	1.07396e-55	70	198.749	210	149	B2G	lily_SG|Contig_17668	lily_SG|Contig_17668	GO:0006096	P	ketose-bisphosphate aldolase class-ii-like protein
lily_SG|Contig_17668	ketose-bisphosphate aldolase class-ii-like protein	801	gi|359491523|ref|XP_002278967.2|PREDICTED: uncharacterized protein LOC100262718 [Vitis vinifera]	XP_002278967	1.07396e-55	70	198.749	210	149	B2G	lily_SG|Contig_17668	lily_SG|Contig_17668	GO:0004332	F	ketose-bisphosphate aldolase class-ii-like protein
lily_SG|Contig_17668	ketose-bisphosphate aldolase class-ii-like protein	801	gi|359491523|ref|XP_002278967.2|PREDICTED: uncharacterized protein LOC100262718 [Vitis vinifera]	XP_002278967	1.07396e-55	70	198.749	210	149	B2G	lily_SG|Contig_17668	lily_SG|Contig_17668	GO:0005634	C	ketose-bisphosphate aldolase class-ii-like protein
lily_SG|Contig_17668	ketose-bisphosphate aldolase class-ii-like protein	801	gi|359491523|ref|XP_002278967.2|PREDICTED: uncharacterized protein LOC100262718 [Vitis vinifera]	XP_002278967	1.07396e-55	70	198.749	210	149	B2G	lily_SG|Contig_17668	lily_SG|Contig_17668	GO:0006000	P	ketose-bisphosphate aldolase class-ii-like protein
lily_SG|Contig_17668	ketose-bisphosphate aldolase class-ii-like protein	801	gi|359491523|ref|XP_002278967.2|PREDICTED: uncharacterized protein LOC100262718 [Vitis vinifera]	XP_002278967	1.07396e-55	70	198.749	210	149	B2G	lily_SG|Contig_17668	lily_SG|Contig_17668	GO:0006013	P	ketose-bisphosphate aldolase class-ii-like protein
lily_SG|Contig_17668	ketose-bisphosphate aldolase class-ii-like protein	801	gi|359491523|ref|XP_002278967.2|PREDICTED: uncharacterized protein LOC100262718 [Vitis vinifera]	XP_002278967	1.07396e-55	70	198.749	210	149	B2G	lily_SG|Contig_17668	lily_SG|Contig_17668	GO:0006020	P	ketose-bisphosphate aldolase class-ii-like protein
lily_SG|Contig_17668	ketose-bisphosphate aldolase class-ii-like protein	801	gi|359491523|ref|XP_002278967.2|PREDICTED: uncharacterized protein LOC100262718 [Vitis vinifera]	XP_002278967	1.07396e-55	70	198.749	210	149	B2G	lily_SG|Contig_17668	lily_SG|Contig_17668	GO:0006094	P	ketose-bisphosphate aldolase class-ii-like protein
lily_SG|Contig_17668	ketose-bisphosphate aldolase class-ii-like protein	801	gi|359491523|ref|XP_002278967.2|PREDICTED: uncharacterized protein LOC100262718 [Vitis vinifera]	XP_002278967	1.07396e-55	70	198.749	210	149	B2G	lily_SG|Contig_17668	lily_SG|Contig_17668	GO:0006098	P	ketose-bisphosphate aldolase class-ii-like protein
lily_SG|Contig_17668	ketose-bisphosphate aldolase class-ii-like protein	801	gi|359491523|ref|XP_002278967.2|PREDICTED: uncharacterized protein LOC100262718 [Vitis vinifera]	XP_002278967	1.07396e-55	70	198.749	210	149	B2G	lily_SG|Contig_17668	lily_SG|Contig_17668	GO:0015976	P	ketose-bisphosphate aldolase class-ii-like protein
lily_SG|Contig_17675	alpha-carboxyltransferase subunit	653	gi|259090632|gb|ACV91932.1|alpha-carboxyltransferase subunit [Jatropha curcas]	ACV91932	3.36384e-69	92	152.525	90	83	B2G	lily_SG|Contig_17675	lily_SG|Contig_17675	GO:0006633	P	alpha-carboxyltransferase subunit
lily_SG|Contig_17675	alpha-carboxyltransferase subunit	653	gi|259090632|gb|ACV91932.1|alpha-carboxyltransferase subunit [Jatropha curcas]	ACV91932	3.36384e-69	92	152.525	90	83	B2G	lily_SG|Contig_17675	lily_SG|Contig_17675	GO:0009317	C	alpha-carboxyltransferase subunit
lily_SG|Contig_17675	alpha-carboxyltransferase subunit	653	gi|259090632|gb|ACV91932.1|alpha-carboxyltransferase subunit [Jatropha curcas]	ACV91932	3.36384e-69	92	152.525	90	83	B2G	lily_SG|Contig_17675	lily_SG|Contig_17675	GO:0016740	F	alpha-carboxyltransferase subunit
lily_SG|Contig_17675	alpha-carboxyltransferase subunit	653	gi|259090632|gb|ACV91932.1|alpha-carboxyltransferase subunit [Jatropha curcas]	ACV91932	3.36384e-69	92	152.525	90	83	B2G	lily_SG|Contig_17675	lily_SG|Contig_17675	GO:0003989	F	alpha-carboxyltransferase subunit
lily_SG|Contig_17675	alpha-carboxyltransferase subunit	653	gi|259090632|gb|ACV91932.1|alpha-carboxyltransferase subunit [Jatropha curcas]	ACV91932	3.36384e-69	92	152.525	90	83	B2G	lily_SG|Contig_17675	lily_SG|Contig_17675	GO:0006090	P	alpha-carboxyltransferase subunit
lily_SG|Contig_17676	ubiquitin-conjugating enzyme x	636	gi|223948497|gb|ACN28332.1|unknown [Zea mays]	ACN28332	2.88944e-65	91	252.677	147	134	B2G	lily_SG|Contig_17676	lily_SG|Contig_17676	GO:0005737	C	ubiquitin-conjugating enzyme x
lily_SG|Contig_17676	ubiquitin-conjugating enzyme x	636	gi|223948497|gb|ACN28332.1|unknown [Zea mays]	ACN28332	2.88944e-65	91	252.677	147	134	B2G	lily_SG|Contig_17676	lily_SG|Contig_17676	GO:0008283	P	ubiquitin-conjugating enzyme x
lily_SG|Contig_17676	ubiquitin-conjugating enzyme x	636	gi|223948497|gb|ACN28332.1|unknown [Zea mays]	ACN28332	2.88944e-65	91	252.677	147	134	B2G	lily_SG|Contig_17676	lily_SG|Contig_17676	GO:0016881	F	ubiquitin-conjugating enzyme x
lily_SG|Contig_17676	ubiquitin-conjugating enzyme x	636	gi|223948497|gb|ACN28332.1|unknown [Zea mays]	ACN28332	2.88944e-65	91	252.677	147	134	B2G	lily_SG|Contig_17676	lily_SG|Contig_17676	GO:0006511	P	ubiquitin-conjugating enzyme x
[truncated: 58,182 more rows]
